# Supplementary material for: Transcriptional and Mutational Profiling of B-Other Acute Lymphoblastic Leukemia for Improved Diagnostics
Source: Cancers (Basel). 2021 Nov 12;13(22):5653. doi: 10.3390/cancers13225653 (PMC8616234; doi:10.3390/cancers13225653)
Supplement: Supplementary file 1 [file cancers-13-05653-s001.zip]

Archive with 7 entries (6 files):
- cancers-1434265-supplementary/
- cancers-1434265-supplementary/Figure_S1_cancers-1434265.xlsx
- cancers-1434265-supplementary/SF1_cancers-1352516_revised.zip
- cancers-1434265-supplementary/SF2_cancers-1434265_revised.xlsx
- cancers-1434265-supplementary/SF3_cancers-1434265_revised.xlsx
- cancers-1434265-supplementary/supplementary figures_cancers-1434265_revised.pdf
- cancers-1434265-supplementary/supplementary tables_cancers-1434265_revised.xlsx
