# Supplementary material for: Transcriptional and Mutational Profiling of B-Other Acute Lymphoblastic Leukemia for Improved Diagnostics
Source: Cancers (Basel). 2021 Nov 12;13(22):5653. doi: 10.3390/cancers13225653 (PMC8616234; doi:10.3390/cancers13225653)
Supplement: Supplementary file 1 [file cancers-13-05653-s001.zip › cancers-1434265-supplementary/Figure_S1_cancers-1434265.xlsx]

## Sheet: MutationsBySample(w missense)
			BCR-ABL1 (Ph) like
Mutation	Gene	Count	P_0001	P_0002	P_0003	P_0009	P_0011	P_0012	P_0017	P_0019	P_0020	P_0021	P_0025	P_0028	P_0030	P_0033	P_0034	P_0035	P_0037	P_0038	P_0041	P_0043	P_0048	P_0049	P_0052	P_0054	P_0057	P_0060	P_0068	P_0069	P_0073	P_0076	P_0083	P_0086	P_0087	P_0089	P_0090	P_0092	P_0096	P_0097	P_0098	P_0101	P_0102	P_0103	P_0104	P_0105	P_0106	P_0108	P_0109
chr9:71732364:T	CEMIP2	70				Missense_Mutation		Missense_Mutation	Missense_Mutation	Missense_Mutation		Missense_Mutation	Missense_Mutation	Missense_Mutation	Missense_Mutation			Missense_Mutation			Missense_Mutation			Missense_Mutation	Missense_Mutation	Missense_Mutation			Missense_Mutation	Missense_Mutation		Missense_Mutation	Missense_Mutation	Missense_Mutation							Missense_Mutation	Missense_Mutation			Missense_Mutation			Missense_Mutation	Missense_Mutation
chr1:150579451:T	MCL1	67			Missense_Mutation	Missense_Mutation		Missense_Mutation		Missense_Mutation						Missense_Mutation	Missense_Mutation										Missense_Mutation	Missense_Mutation								Missense_Mutation	Missense_Mutation					Missense_Mutation			Missense_Mutation				Missense_Mutation
chr11:75404852:C	RPS3	64									Missense_Mutation	Missense_Mutation					Missense_Mutation		Missense_Mutation			Missense_Mutation				Missense_Mutation	Missense_Mutation	Missense_Mutation	Missense_Mutation			Missense_Mutation	Missense_Mutation	Missense_Mutation		Missense_Mutation	Missense_Mutation		Missense_Mutation				Missense_Mutation		Missense_Mutation
chr5:135343263:T	MACROH2A1	62			Missense_Mutation			Missense_Mutation	Missense_Mutation	Missense_Mutation			Missense_Mutation	Missense_Mutation					Missense_Mutation		Missense_Mutation						Missense_Mutation	Missense_Mutation	Missense_Mutation								Missense_Mutation		Missense_Mutation		Missense_Mutation	Missense_Mutation		Missense_Mutation		Missense_Mutation	Missense_Mutation		Missense_Mutation
chr7:100064525:C	ZSCAN21	62	Missense_Mutation		Missense_Mutation					Missense_Mutation	Missense_Mutation	Missense_Mutation				Missense_Mutation				Missense_Mutation					Missense_Mutation			Missense_Mutation	Missense_Mutation		Missense_Mutation	Missense_Mutation								Missense_Mutation	Missense_Mutation							Missense_Mutation
chr16:70120667:C	PDPR	60	Missense_Mutation		Missense_Mutation			Missense_Mutation	Missense_Mutation		Missense_Mutation				Missense_Mutation										Missense_Mutation		Missense_Mutation	Missense_Mutation			Missense_Mutation		Missense_Mutation	Missense_Mutation			Missense_Mutation				Missense_Mutation				Missense_Mutation
chr19:55014173:G	GP6	59	Missense_Mutation			Missense_Mutation			Missense_Mutation	Missense_Mutation	Missense_Mutation			Missense_Mutation				Missense_Mutation			Missense_Mutation	Missense_Mutation		Missense_Mutation						Missense_Mutation			Missense_Mutation		Missense_Mutation				Missense_Mutation		Missense_Mutation		Missense_Mutation		Missense_Mutation			Missense_Mutation
chr4:70825305:G	GRSF1	57			Missense_Mutation					Missense_Mutation			Missense_Mutation			Missense_Mutation		Missense_Mutation					Missense_Mutation				Missense_Mutation	Missense_Mutation						Missense_Mutation	Missense_Mutation					Missense_Mutation	Missense_Mutation			Missense_Mutation					Missense_Mutation
chr17:76097807:T	EXOC7	55				Missense_Mutation				Missense_Mutation	Missense_Mutation					Missense_Mutation	Missense_Mutation				Missense_Mutation							Missense_Mutation					Missense_Mutation		Missense_Mutation						Missense_Mutation		Missense_Mutation	Missense_Mutation
chr3:53241136:G	TKT	55				Missense_Mutation			Missense_Mutation	Missense_Mutation	Missense_Mutation		Missense_Mutation				Missense_Mutation						Missense_Mutation		Missense_Mutation		Missense_Mutation	Missense_Mutation				Missense_Mutation					Missense_Mutation			Missense_Mutation		Missense_Mutation		Missense_Mutation			Missense_Mutation
chr16:23493368:G	GGA2	54		Missense_Mutation							Missense_Mutation				Missense_Mutation		Missense_Mutation	Missense_Mutation	Missense_Mutation			Missense_Mutation	Missense_Mutation		Missense_Mutation			Missense_Mutation		Missense_Mutation				Missense_Mutation			Missense_Mutation					Missense_Mutation						Missense_Mutation
chr1:149887586:C	H2AC21	50	Missense_Mutation	Missense_Mutation															Missense_Mutation		Missense_Mutation	Missense_Mutation					Missense_Mutation				Missense_Mutation			Missense_Mutation	Missense_Mutation		Missense_Mutation			Missense_Mutation	Missense_Mutation		Missense_Mutation		Missense_Mutation			Missense_Mutation	Missense_Mutation
chr12:111705769:G	ACAD10	50	Missense_Mutation								Missense_Mutation				Missense_Mutation			Missense_Mutation	Missense_Mutation		Missense_Mutation		Missense_Mutation				Missense_Mutation	Missense_Mutation							Missense_Mutation							Missense_Mutation				Missense_Mutation	Missense_Mutation
chr16:11767478:T	ZC3H7A	50	Nonsense_Mutation	Nonsense_Mutation	Nonsense_Mutation						Nonsense_Mutation			Nonsense_Mutation	Nonsense_Mutation		Nonsense_Mutation		Nonsense_Mutation	Nonsense_Mutation		Nonsense_Mutation				Nonsense_Mutation		Nonsense_Mutation	Nonsense_Mutation	Nonsense_Mutation			Nonsense_Mutation	Nonsense_Mutation						Nonsense_Mutation	Nonsense_Mutation				Nonsense_Mutation
chr17:45475685:A	PLEKHM1	50	Missense_Mutation					Missense_Mutation					Missense_Mutation								Missense_Mutation			Missense_Mutation				Missense_Mutation	Missense_Mutation	Missense_Mutation		Missense_Mutation				Missense_Mutation										Missense_Mutation
chr16:24180920:A	PRKCB	48							Missense_Mutation		Missense_Mutation			Missense_Mutation			Missense_Mutation	Missense_Mutation					Missense_Mutation										Missense_Mutation	Missense_Mutation						Missense_Mutation					Missense_Mutation
chr4:70689073:A	UTP3	48	Frame_Shift_Ins		Frame_Shift_Ins											Frame_Shift_Ins				Frame_Shift_Ins		Frame_Shift_Ins				Frame_Shift_Ins			Frame_Shift_Ins						Frame_Shift_Ins						Frame_Shift_Ins								Frame_Shift_Ins
chr1:144426379:A	NBPF15	47	Missense_Mutation												Missense_Mutation	Missense_Mutation		Missense_Mutation	Missense_Mutation			Missense_Mutation	Missense_Mutation	Missense_Mutation								Missense_Mutation										Missense_Mutation		Missense_Mutation
chr16:15084681:T	RRN3	46	Missense_Mutation		Missense_Mutation			Missense_Mutation			Missense_Mutation		Missense_Mutation		Missense_Mutation				Missense_Mutation	Missense_Mutation													Missense_Mutation							Missense_Mutation			Missense_Mutation
chr3:121694576:T	GOLGB1	45	Missense_Mutation					Missense_Mutation								Missense_Mutation					Missense_Mutation				Missense_Mutation	Missense_Mutation			Missense_Mutation		Missense_Mutation			Missense_Mutation								Missense_Mutation	Missense_Mutation		Missense_Mutation				Missense_Mutation
chr19:57702383:C	ZNF154	44	Missense_Mutation							Missense_Mutation	Missense_Mutation					Missense_Mutation		Missense_Mutation	Missense_Mutation		Missense_Mutation		Missense_Mutation					Missense_Mutation			Missense_Mutation		Missense_Mutation		Missense_Mutation	Missense_Mutation			Missense_Mutation		Missense_Mutation								Missense_Mutation
chr2:175939613:A	LNPK	44				Nonsense_Mutation		Nonsense_Mutation	Nonsense_Mutation	Nonsense_Mutation								Nonsense_Mutation	Nonsense_Mutation					Nonsense_Mutation		Nonsense_Mutation						Nonsense_Mutation		Nonsense_Mutation	Nonsense_Mutation					Nonsense_Mutation	Nonsense_Mutation							Nonsense_Mutation	Nonsense_Mutation
chr21:33551806:G	SON	44				Missense_Mutation			Missense_Mutation					Missense_Mutation								Missense_Mutation		Missense_Mutation				Missense_Mutation		Missense_Mutation										Missense_Mutation		Missense_Mutation						Missense_Mutation
chr12:6968416:T	PHB2	42																										Missense_Mutation				Missense_Mutation		Missense_Mutation		Missense_Mutation	Missense_Mutation		Missense_Mutation	Missense_Mutation			Missense_Mutation
chr22:29350045:G	AP1B1	41	Missense_Mutation								Missense_Mutation		Missense_Mutation			Missense_Mutation	Missense_Mutation	Missense_Mutation							Missense_Mutation		Missense_Mutation		Missense_Mutation													Missense_Mutation
chr1:213129803:T	RPS6KC1	40	Missense_Mutation							Missense_Mutation	Missense_Mutation									Missense_Mutation		Missense_Mutation	Missense_Mutation						Missense_Mutation					Missense_Mutation		Missense_Mutation							Missense_Mutation			Missense_Mutation		Missense_Mutation
chr11:68761552:G	CPT1A	40	Missense_Mutation								Missense_Mutation					Missense_Mutation	Missense_Mutation	Missense_Mutation				Missense_Mutation		Missense_Mutation			Missense_Mutation	Missense_Mutation	Missense_Mutation		Missense_Mutation			Missense_Mutation			Missense_Mutation			Missense_Mutation				Missense_Mutation	Missense_Mutation
chr15:40645058:A	KNL1	40						Missense_Mutation				Missense_Mutation	Missense_Mutation											Missense_Mutation	Missense_Mutation				Missense_Mutation				Missense_Mutation		Missense_Mutation		Missense_Mutation			Missense_Mutation							Missense_Mutation
chr17:41768981:G	JUP	40			Missense_Mutation									Missense_Mutation							Missense_Mutation	Missense_Mutation			Missense_Mutation				Missense_Mutation		Missense_Mutation						Missense_Mutation				Missense_Mutation		Missense_Mutation	Missense_Mutation
chr1:11675096:G	MAD2L2	38						Missense_Mutation			Missense_Mutation									Missense_Mutation		Missense_Mutation															Missense_Mutation			Missense_Mutation			Missense_Mutation				Missense_Mutation	Missense_Mutation
chr16:81931512:A	PLCG2	38	Frame_Shift_Ins								Frame_Shift_Ins		Frame_Shift_Ins				Frame_Shift_Ins												Frame_Shift_Ins	Frame_Shift_Ins							Frame_Shift_Ins							Frame_Shift_Ins				Frame_Shift_Ins
chr22:38688938:G	JOSD1	38		Missense_Mutation		Missense_Mutation		Missense_Mutation			Missense_Mutation				Missense_Mutation													Missense_Mutation						Missense_Mutation	Missense_Mutation	Missense_Mutation				Missense_Mutation		Missense_Mutation			Missense_Mutation
chr11:47420283:G	PSMC3	37		Missense_Mutation		Missense_Mutation		Missense_Mutation		Missense_Mutation	Missense_Mutation					Missense_Mutation					Missense_Mutation				Missense_Mutation						Missense_Mutation	Missense_Mutation			Missense_Mutation					Missense_Mutation				Missense_Mutation		Missense_Mutation
chr15:49027424:T	SECISBP2L	37								Missense_Mutation				Missense_Mutation		Missense_Mutation		Missense_Mutation											Missense_Mutation	Missense_Mutation	Missense_Mutation			Missense_Mutation					Missense_Mutation
chr11:9150087:G	DENND5A	36							Missense_Mutation	Missense_Mutation						Missense_Mutation			Missense_Mutation		Missense_Mutation		Missense_Mutation													Missense_Mutation													Missense_Mutation
chr17:17158445:A	MPRIP	36	Frame_Shift_Ins			Frame_Shift_Ins			Frame_Shift_Ins	Frame_Shift_Ins														Frame_Shift_Ins				Frame_Shift_Ins															Frame_Shift_Ins	Frame_Shift_Ins					Frame_Shift_Ins
chr2:238253659:T	PER2	36									Nonsense_Mutation							Nonsense_Mutation								Nonsense_Mutation				Nonsense_Mutation									Nonsense_Mutation						Nonsense_Mutation
chr21:44037843:T	TRAPPC10	36																						Missense_Mutation				Missense_Mutation		Missense_Mutation							Missense_Mutation									Missense_Mutation
chr3:179375230:T	MFN1	36			Missense_Mutation									Missense_Mutation	Missense_Mutation	Missense_Mutation					Missense_Mutation	Missense_Mutation				Missense_Mutation						Missense_Mutation	Missense_Mutation										Missense_Mutation			Missense_Mutation
chr6:106558535:A	CRYBG1	36			Missense_Mutation							Missense_Mutation		Missense_Mutation			Missense_Mutation												Missense_Mutation								Missense_Mutation				Missense_Mutation
chr6:29942876:A	HLA-A	36			Missense_Mutation											Missense_Mutation	Missense_Mutation			Missense_Mutation			Missense_Mutation												Missense_Mutation				Missense_Mutation						Missense_Mutation	Missense_Mutation
chr4:1699570:G	SLBP	35	Missense_Mutation							Missense_Mutation	Missense_Mutation		Missense_Mutation					Missense_Mutation						Missense_Mutation
chr6:31811516:C	HSPA1L	35				Missense_Mutation							Missense_Mutation						Missense_Mutation	Missense_Mutation				Missense_Mutation								Missense_Mutation	Missense_Mutation								Missense_Mutation					Missense_Mutation			Missense_Mutation
chr6:42256771:C	TRERF1	35				Missense_Mutation								Missense_Mutation			Missense_Mutation				Missense_Mutation										Missense_Mutation	Missense_Mutation					Missense_Mutation				Missense_Mutation			Missense_Mutation	Missense_Mutation			Missense_Mutation
chr10:73246706:T	DNAJC9	34		Nonsense_Mutation									Nonsense_Mutation	Nonsense_Mutation											Nonsense_Mutation			Nonsense_Mutation		Nonsense_Mutation										Nonsense_Mutation			Nonsense_Mutation	Nonsense_Mutation	Nonsense_Mutation	Nonsense_Mutation
chr16:14997781:A	PDXDC1	34						Missense_Mutation			Missense_Mutation			Missense_Mutation										Missense_Mutation		Missense_Mutation			Missense_Mutation			Missense_Mutation		Missense_Mutation			Missense_Mutation
chr19:20792541:G	ZNF66	34								Missense_Mutation	Missense_Mutation						Missense_Mutation	Missense_Mutation	Missense_Mutation											Missense_Mutation	Missense_Mutation						Missense_Mutation				Missense_Mutation	Missense_Mutation	Missense_Mutation			Missense_Mutation	Missense_Mutation		Missense_Mutation
chr4:88697439:T	NAP1L5	34		Missense_Mutation	Missense_Mutation									Missense_Mutation		Missense_Mutation															Missense_Mutation				Missense_Mutation				Missense_Mutation				Missense_Mutation
chr5:143310189:A	NR3C1	34						Missense_Mutation							Missense_Mutation																															Missense_Mutation	Missense_Mutation
chr11:116863709:T	SIK3	33	Missense_Mutation	Missense_Mutation											Missense_Mutation			Missense_Mutation							Missense_Mutation					Missense_Mutation	Missense_Mutation	Missense_Mutation					Missense_Mutation					Missense_Mutation					Missense_Mutation
chr12:133120817:C	ZNF891	33	Missense_Mutation														Missense_Mutation				Missense_Mutation		Missense_Mutation				Missense_Mutation	Missense_Mutation			Missense_Mutation	Missense_Mutation								Missense_Mutation									Missense_Mutation
chr17:42202763:G	STAT5B	33				Missense_Mutation										Missense_Mutation		Missense_Mutation		Missense_Mutation				Missense_Mutation				Missense_Mutation	Missense_Mutation		Missense_Mutation									Missense_Mutation			Missense_Mutation			Missense_Mutation	Missense_Mutation
chr21:33573396:A	SON	33		Frame_Shift_Ins	Frame_Shift_Ins			Frame_Shift_Ins		Frame_Shift_Ins		Frame_Shift_Ins		Frame_Shift_Ins																Frame_Shift_Ins														Frame_Shift_Ins				Frame_Shift_Ins
chr6:31165256:C	POU5F1	33	Missense_Mutation									Missense_Mutation					Missense_Mutation		Missense_Mutation			Missense_Mutation	Missense_Mutation	Missense_Mutation							Missense_Mutation												Missense_Mutation		Missense_Mutation
chr7:100220138:C	PVRIG	33				Missense_Mutation					Missense_Mutation										Missense_Mutation	Missense_Mutation			Missense_Mutation						Missense_Mutation									Missense_Mutation								Missense_Mutation
chr7:152146696:T	KMT2C	33		Missense_Mutation										Missense_Mutation											Missense_Mutation	Missense_Mutation				Missense_Mutation	Missense_Mutation			Missense_Mutation									Missense_Mutation	Missense_Mutation	Missense_Mutation
chr4:128861807:G	JADE1	32				Missense_Mutation						Missense_Mutation												Missense_Mutation																						Missense_Mutation		Missense_Mutation
chr6:29828079:A	HLA-G	32		Missense_Mutation		Missense_Mutation					Missense_Mutation											Missense_Mutation												Missense_Mutation						Missense_Mutation									Missense_Mutation
chr1:225404412:G	LBR	31				Missense_Mutation							Missense_Mutation								Missense_Mutation		Missense_Mutation	Missense_Mutation				Missense_Mutation					Missense_Mutation								Missense_Mutation	Missense_Mutation						Missense_Mutation	Missense_Mutation
chr14:102010074:C	DYNC1H1	31		Missense_Mutation		Missense_Mutation												Missense_Mutation																							Missense_Mutation								Missense_Mutation
chr5:94643416:C	SLF1	31	Missense_Mutation					Missense_Mutation	Missense_Mutation				Missense_Mutation						Missense_Mutation							Missense_Mutation		Missense_Mutation							Missense_Mutation								Missense_Mutation
chr7:100064441:C	ZSCAN21	31																	Missense_Mutation	Missense_Mutation												Missense_Mutation											Missense_Mutation
chrX:80686953:T	BRWD3	31	Nonsense_Mutation					Nonsense_Mutation	Nonsense_Mutation													Nonsense_Mutation	Nonsense_Mutation											Nonsense_Mutation					Nonsense_Mutation	Nonsense_Mutation			Nonsense_Mutation						Nonsense_Mutation
chr19:55014261:G	GP6	30								Missense_Mutation	Missense_Mutation									Missense_Mutation		Missense_Mutation		Missense_Mutation								Missense_Mutation					Missense_Mutation			Missense_Mutation	Missense_Mutation		Missense_Mutation
chr21:41408096:A	MX2	30		Frame_Shift_Ins					Frame_Shift_Ins							Frame_Shift_Ins				Frame_Shift_Ins								Frame_Shift_Ins					Frame_Shift_Ins	Frame_Shift_Ins	Frame_Shift_Ins		Frame_Shift_Ins							Frame_Shift_Ins				Frame_Shift_Ins
chr9:110136976:A	PALM2AKAP2	30				Frame_Shift_Ins														Frame_Shift_Ins					Frame_Shift_Ins			Frame_Shift_Ins	Frame_Shift_Ins																	Frame_Shift_Ins
chr12:133120940:C	ZNF891	29															Missense_Mutation												Missense_Mutation												Missense_Mutation		Missense_Mutation	Missense_Mutation
chr2:152618936:A	FMNL2	29							Frame_Shift_Ins									Frame_Shift_Ins					Frame_Shift_Ins																	Frame_Shift_Ins
chr2:97167582:C	ANKRD36	29	Missense_Mutation														Missense_Mutation										Missense_Mutation	Missense_Mutation							Missense_Mutation	Missense_Mutation						Missense_Mutation							Missense_Mutation
chr8:25507199:A	CDCA2	29						Frame_Shift_Ins						Frame_Shift_Ins					Frame_Shift_Ins			Frame_Shift_Ins						Frame_Shift_Ins							Frame_Shift_Ins		Frame_Shift_Ins			Frame_Shift_Ins								Frame_Shift_Ins	Frame_Shift_Ins
chr16:84981883:T	ZDHHC7	28		Missense_Mutation											Missense_Mutation			Missense_Mutation										Missense_Mutation																					Missense_Mutation
chr19:2915603:C	ZNF57	28																	Missense_Mutation			Missense_Mutation							Missense_Mutation								Missense_Mutation
chr19:35633104:A	RBM42	28										Missense_Mutation			Missense_Mutation					Missense_Mutation							Missense_Mutation	Missense_Mutation	Missense_Mutation	Missense_Mutation						Missense_Mutation												Missense_Mutation	Missense_Mutation
chr19:6417991:T	KHSRP	28				Missense_Mutation												Missense_Mutation			Missense_Mutation			Missense_Mutation								Missense_Mutation											Missense_Mutation
chr4:186617121:T	FAT1	28																		Missense_Mutation					Missense_Mutation																							Missense_Mutation
chr9:122392273:G	PTGS1	28											Missense_Mutation				Missense_Mutation						Missense_Mutation													Missense_Mutation				Missense_Mutation		Missense_Mutation		Missense_Mutation	Missense_Mutation	Missense_Mutation
chr9:125585583:C	MAPKAP1	28							Missense_Mutation				Missense_Mutation	Missense_Mutation					Missense_Mutation			Missense_Mutation													Missense_Mutation					Missense_Mutation
chr1:162805424:G	HSD17B7	27				Missense_Mutation							Missense_Mutation								Missense_Mutation	Missense_Mutation				Missense_Mutation	Missense_Mutation															Missense_Mutation				Missense_Mutation	Missense_Mutation	Missense_Mutation
chr11:68781786:T	CPT1A	27											Missense_Mutation		Missense_Mutation			Missense_Mutation			Missense_Mutation	Missense_Mutation	Missense_Mutation											Missense_Mutation		Missense_Mutation
chr3:56571242:A	CCDC66	27		Frame_Shift_Ins		Frame_Shift_Ins			Frame_Shift_Ins	Frame_Shift_Ins				Frame_Shift_Ins	Frame_Shift_Ins															Frame_Shift_Ins		Frame_Shift_Ins		Frame_Shift_Ins										Frame_Shift_Ins
chr14:54480942:T	GMFB	26				Missense_Mutation										Missense_Mutation									Missense_Mutation								Missense_Mutation	Missense_Mutation											Missense_Mutation
chr15:58633201:G	ADAM10	26														Missense_Mutation			Missense_Mutation												Missense_Mutation			Missense_Mutation	Missense_Mutation		Missense_Mutation							Missense_Mutation			Missense_Mutation
chr17:36437933:G	TBC1D3F	26				Missense_Mutation									Missense_Mutation					Missense_Mutation																						Missense_Mutation	Missense_Mutation						Missense_Mutation
chr3:195289127:G	ACAP2	26	Missense_Mutation						Missense_Mutation							Missense_Mutation					Missense_Mutation			Missense_Mutation								Missense_Mutation									Missense_Mutation		Missense_Mutation						Missense_Mutation
chr5:55290242:T	DHX29	26																Missense_Mutation			Missense_Mutation	Missense_Mutation			Missense_Mutation																		Missense_Mutation	Missense_Mutation
chr8:26408280:T	BNIP3L	26				Missense_Mutation																		Missense_Mutation						Missense_Mutation		Missense_Mutation														Missense_Mutation
chr10:69015627:A	KIFBP	25							Frame_Shift_Ins						Frame_Shift_Ins			Frame_Shift_Ins			Frame_Shift_Ins														Frame_Shift_Ins
chr12:10506770:A	EIF2S3B	25																	Missense_Mutation	Missense_Mutation								Missense_Mutation													Missense_Mutation		Missense_Mutation				Missense_Mutation
chr4:77058527:C	CCNI	25											Missense_Mutation				Missense_Mutation											Missense_Mutation			Missense_Mutation						Missense_Mutation
chr8:41539711:A	GINS4	25								Missense_Mutation			Missense_Mutation	Missense_Mutation											Missense_Mutation																			Missense_Mutation	Missense_Mutation
chr9:111444382:G	ECPAS	25				Missense_Mutation			Missense_Mutation							Missense_Mutation																Missense_Mutation		Missense_Mutation			Missense_Mutation												Missense_Mutation
chr1:42843012:A	ERMAP	24		Frame_Shift_Ins											Frame_Shift_Ins									Frame_Shift_Ins						Frame_Shift_Ins																Frame_Shift_Ins
chr10:90902282:G	RPP30	24																			Missense_Mutation		Missense_Mutation					Missense_Mutation														Missense_Mutation					Missense_Mutation
chr17:7931519:G	TRAPPC1	24		Missense_Mutation										Missense_Mutation			Missense_Mutation																				Missense_Mutation			Missense_Mutation
chr1:228216535:A	OBSCN	23																				Missense_Mutation			Missense_Mutation			Missense_Mutation					Missense_Mutation	Missense_Mutation									Missense_Mutation	Missense_Mutation				Missense_Mutation
chr5:95516372:G	TTC37	23											Missense_Mutation			Missense_Mutation					Missense_Mutation			Missense_Mutation							Missense_Mutation		Missense_Mutation									Missense_Mutation
chr1:154586189:G	ADAR	22										Missense_Mutation												Missense_Mutation	Missense_Mutation											Missense_Mutation					Missense_Mutation					Missense_Mutation	Missense_Mutation
chr17:38820911:T	CWC25	22			Missense_Mutation					Missense_Mutation							Missense_Mutation												Missense_Mutation		Missense_Mutation			Missense_Mutation							Missense_Mutation							Missense_Mutation
chr18:55228852:G	TCF4	22	Missense_Mutation					Missense_Mutation						Missense_Mutation			Missense_Mutation							Missense_Mutation									Missense_Mutation
chr19:2123841:T	AP3D1	22		Missense_Mutation																			Missense_Mutation																					Missense_Mutation				Missense_Mutation
chr7:106092966:G	SYPL1	22			Missense_Mutation						Missense_Mutation		Missense_Mutation				Missense_Mutation						Missense_Mutation		Missense_Mutation
chr7:99892554:T	TRIM4	22	Missense_Mutation						Missense_Mutation																Missense_Mutation						Missense_Mutation												Missense_Mutation
chr3:141442720:A	ZBTB38	21																		Frame_Shift_Ins									Frame_Shift_Ins					Frame_Shift_Ins	Frame_Shift_Ins													Frame_Shift_Ins
chr1:39382148:C	MACF1	20																			Missense_Mutation													Missense_Mutation		Missense_Mutation	Missense_Mutation		Missense_Mutation			Missense_Mutation	Missense_Mutation					Missense_Mutation
chr11:3773636:G	NUP98	20			Missense_Mutation	Missense_Mutation						Missense_Mutation																																		Missense_Mutation
chr19:44106473:A	ZNF224	20		Frame_Shift_Ins				Frame_Shift_Ins		Frame_Shift_Ins						Frame_Shift_Ins		Frame_Shift_Ins				Frame_Shift_Ins													Frame_Shift_Ins		Frame_Shift_Ins											Frame_Shift_Ins
chr22:41264671:T	RANGAP1	20				Missense_Mutation															Missense_Mutation							Missense_Mutation							Missense_Mutation
chr5:236566:A	SDHA	20			Missense_Mutation	Missense_Mutation				Missense_Mutation											Missense_Mutation			Missense_Mutation		Missense_Mutation										Missense_Mutation								Missense_Mutation
chrX:150641401:C	MTM1	20												Missense_Mutation																										Missense_Mutation		Missense_Mutation
chr16:14951685:T	NPIPA1	19														Missense_Mutation															Missense_Mutation				Missense_Mutation								Missense_Mutation						Missense_Mutation
chr8:99642245:A	VPS13B	19							Frame_Shift_Ins					Frame_Shift_Ins
chr1:15934354:G	SPEN	18							Missense_Mutation									Missense_Mutation												Missense_Mutation				Missense_Mutation
chr12:133120481:C	ZNF891	18	Missense_Mutation								Missense_Mutation					Missense_Mutation											Missense_Mutation												Missense_Mutation
chr13:77278763:G	MYCBP2	18				Missense_Mutation													Missense_Mutation		Missense_Mutation		Missense_Mutation				Missense_Mutation						Missense_Mutation									Missense_Mutation
chr19:7520387:G	ZNF358	18						Missense_Mutation		Missense_Mutation				Missense_Mutation		Missense_Mutation				Missense_Mutation										Missense_Mutation
chr20:46352065:T	SLC35C2	18	Missense_Mutation																				Missense_Mutation														Missense_Mutation
chr4:158861418:A	FNIP2	18									Missense_Mutation			Missense_Mutation												Missense_Mutation		Missense_Mutation	Missense_Mutation																Missense_Mutation
chr5:140679792:G	HARS1	18													Missense_Mutation	Missense_Mutation																					Missense_Mutation									Missense_Mutation
chr7:56011772:G	PSPH	18							Missense_Mutation			Missense_Mutation														Missense_Mutation													Missense_Mutation						Missense_Mutation			Missense_Mutation
chr1:93567387:T	BCAR3	17																									Missense_Mutation	Missense_Mutation		Missense_Mutation
chr12:133120792:C	ZNF891	17														Missense_Mutation	Missense_Mutation				Missense_Mutation										Missense_Mutation	Missense_Mutation								Missense_Mutation
chr15:41813007:A	MAPKBP1	17										Frame_Shift_Ins														Frame_Shift_Ins	Frame_Shift_Ins							Frame_Shift_Ins						Frame_Shift_Ins		Frame_Shift_Ins						Frame_Shift_Ins
chr4:441945:A	ZNF721	17											Missense_Mutation														Missense_Mutation	Missense_Mutation				Missense_Mutation
chrX:103609526:A	TCEAL3	17																					Frame_Shift_Ins																						Frame_Shift_Ins
chr1:226386331:G	PARP1	16									Missense_Mutation																	Missense_Mutation							Missense_Mutation									Missense_Mutation
chr1:233258114:G	PCNX2	16							Missense_Mutation											Missense_Mutation	Missense_Mutation	Missense_Mutation						Missense_Mutation			Missense_Mutation
chr10:119080634:T	EIF3A	16				Missense_Mutation									Missense_Mutation					Missense_Mutation				Missense_Mutation																		Missense_Mutation
chr14:24214321:G	MDP1	16	Missense_Mutation											Missense_Mutation												Missense_Mutation														Missense_Mutation		Missense_Mutation
chr14:61768645:T	SNAPC1	16									Missense_Mutation						Missense_Mutation																						Missense_Mutation			Missense_Mutation
chr2:127059022:G	BIN1	16									Missense_Mutation																Missense_Mutation		Missense_Mutation															Missense_Mutation
chr6:137875801:A	TNFAIP3	16						Nonsense_Mutation																				Nonsense_Mutation
chr9:120776100:G	FBXW2	16																									Missense_Mutation						Missense_Mutation							Missense_Mutation
chrX:107841203:T	MID2	16													Missense_Mutation			Missense_Mutation							Missense_Mutation									Missense_Mutation			Missense_Mutation					Missense_Mutation					Missense_Mutation
chrX:63655560:T	ARHGEF9	16																							Missense_Mutation															Missense_Mutation
chr1:33270581:G	ZNF362	15									Missense_Mutation
chr14:61768642:A	SNAPC1	15									Missense_Mutation						Missense_Mutation																						Missense_Mutation
chr17:7902712:C	CHD3	15									Missense_Mutation		Missense_Mutation						Missense_Mutation																					Missense_Mutation
chr19:10364744:T	TYK2	15		Missense_Mutation						Missense_Mutation
chr19:2915555:C	ZNF57	15														Missense_Mutation																		Missense_Mutation												Missense_Mutation			Missense_Mutation
chr19:4423348:A	CHAF1A	15																					Frame_Shift_Ins						Frame_Shift_Ins	Frame_Shift_Ins															Frame_Shift_Ins
chr22:24330382:A	SPECC1L	15														Frame_Shift_Ins										Frame_Shift_Ins																							Frame_Shift_Ins
chr5:39021064:G	RICTOR	15							Missense_Mutation									Missense_Mutation													Missense_Mutation	Missense_Mutation
chr7:100188510:C	STAG3	15															Missense_Mutation			Missense_Mutation	Missense_Mutation								Missense_Mutation
chr7:133275151:C	EXOC4	15															Missense_Mutation				Missense_Mutation									Missense_Mutation											Missense_Mutation						Missense_Mutation
chr8:140555904:T	AGO2	15				Missense_Mutation																		Missense_Mutation	Missense_Mutation			Missense_Mutation
chr1:146074336:G	NBPF10	14				Missense_Mutation					Missense_Mutation																						Missense_Mutation
chr1:234427339:T	TARBP1	14	Missense_Mutation																												Missense_Mutation
chr14:61768639:C	SNAPC1	14															Missense_Mutation																						Missense_Mutation
chr14:70168184:C	SLC8A3	14		Missense_Mutation						Missense_Mutation								Missense_Mutation				Missense_Mutation											Missense_Mutation	Missense_Mutation	Missense_Mutation								Missense_Mutation		Missense_Mutation				Missense_Mutation
chr19:4094457:G	MAP2K2	14																			Missense_Mutation	Missense_Mutation													Missense_Mutation		Missense_Mutation
chr2:199936461:T	TYW5	14																					Missense_Mutation						Missense_Mutation
chr22:23974385:G	AC253536.7	14			Missense_Mutation						Missense_Mutation																			Missense_Mutation			Missense_Mutation											Missense_Mutation			Missense_Mutation
chr6:31811450:C	HSPA1L	14				Missense_Mutation												Missense_Mutation						Missense_Mutation																									Missense_Mutation
chr8:144882602:C	ZNF250	14						Missense_Mutation																																	Missense_Mutation					Missense_Mutation
chr9:97648032:T	NCBP1	14								Missense_Mutation																																			Missense_Mutation
chr1:16583675:C	NBPF1	13																	Missense_Mutation
chr10:97476952:T	MMS19	13		Missense_Mutation				Missense_Mutation																													Missense_Mutation											Missense_Mutation
chr11:60468274:A	MS4A1	13			Frame_Shift_Ins																										Frame_Shift_Ins					Frame_Shift_Ins			Frame_Shift_Ins									Frame_Shift_Ins
chr12:31091850:A	DDX11	13		Missense_Mutation		Missense_Mutation												Missense_Mutation				Missense_Mutation								Missense_Mutation
chr12:92842544:T	EEA1	13														Missense_Mutation											Missense_Mutation	Missense_Mutation																			Missense_Mutation
chr14:44964385:A	TOGARAM1	13	Frame_Shift_Ins																							Frame_Shift_Ins
chr14:74503346:T	LTBP2	13																		Nonsense_Mutation		Nonsense_Mutation																			Nonsense_Mutation
chr16:2071839:T	TSC2	13		Missense_Mutation						Missense_Mutation						Missense_Mutation					Missense_Mutation											Missense_Mutation											Missense_Mutation
chr19:4361674:G	SH3GL1	13							Missense_Mutation				Missense_Mutation		Missense_Mutation										Missense_Mutation				Missense_Mutation					Missense_Mutation		Missense_Mutation									Missense_Mutation
chr6:166952533:T	AL159163.1	13														Missense_Mutation																					Missense_Mutation			Missense_Mutation
chr6:32186680:G	PBX2	13
chr9:113393463:G	ALAD	13																							Missense_Mutation							Missense_Mutation								Missense_Mutation	Missense_Mutation
chr1:153948466:C	CRTC2	12													Missense_Mutation										Missense_Mutation
chr12:133120876:C	ZNF891	12								Missense_Mutation								Missense_Mutation																								Missense_Mutation
chr17:1879689:A	RPA1	12						Nonsense_Mutation										Nonsense_Mutation									Nonsense_Mutation																Nonsense_Mutation				Nonsense_Mutation
chr18:57613610:T	NARS1	12		Missense_Mutation																					Missense_Mutation						Missense_Mutation
chr5:254457:T	SDHA	12																																								Missense_Mutation			Missense_Mutation
chr6:111377719:G	REV3L	12																																		Missense_Mutation
chr6:31811303:C	HSPA1L	12										Missense_Mutation		Missense_Mutation	Missense_Mutation																																		Missense_Mutation
chr9:35091452:C	PIGO	12														Nonsense_Mutation										Nonsense_Mutation	Nonsense_Mutation							Nonsense_Mutation								Nonsense_Mutation		Nonsense_Mutation
chr1:77935997:C	NEXN	11											Missense_Mutation																								Missense_Mutation				Missense_Mutation
chr10:120860270:C	WDR11	11									Missense_Mutation														Missense_Mutation																		Missense_Mutation				Missense_Mutation
chr10:128047822:C	PTPRE	11																																							Missense_Mutation	Missense_Mutation
chr11:17134968:C	PIK3C2A	11				Nonsense_Mutation								Nonsense_Mutation									Nonsense_Mutation						Nonsense_Mutation		Nonsense_Mutation						Nonsense_Mutation											Nonsense_Mutation
chr14:64089610:A	SYNE2	11														Missense_Mutation						Missense_Mutation												Missense_Mutation														Missense_Mutation
chr17:80349903:C	RNF213	11		Missense_Mutation														Missense_Mutation													Missense_Mutation			Missense_Mutation										Missense_Mutation
chr19:57685341:G	ZNF551	11																																		Missense_Mutation			Missense_Mutation
chr19:7083650:A	ZNF557	11																					Frame_Shift_Ins	Frame_Shift_Ins
chr2:27439874:A	NRBP1	11			Missense_Mutation																												Missense_Mutation		Missense_Mutation		Missense_Mutation
chr20:13817195:A	NDUFAF5	11														Frame_Shift_Ins
chr7:100064571:C	ZSCAN21	11																	Missense_Mutation	Missense_Mutation
chr7:44115310:G	POLD2	11																	Missense_Mutation														Missense_Mutation															Missense_Mutation
chr1:10323959:A	KIF1B	10		Frame_Shift_Ins												Frame_Shift_Ins
chr1:153948484:T	CRTC2	10																							Missense_Mutation
chr1:27294619:A	WDTC1	10														Frame_Shift_Ins																			Frame_Shift_Ins
chr11:17134975:C	PIK3C2A	10				Missense_Mutation																	Missense_Mutation						Missense_Mutation		Missense_Mutation						Missense_Mutation											Missense_Mutation
chr12:133120556:C	ZNF891	10															Missense_Mutation											Missense_Mutation																					Missense_Mutation
chr12:133120659:C	ZNF891	10																																												Missense_Mutation
chr12:6969504:G	PHB2	10																					Missense_Mutation
chr13:49476721:C	SETDB2	10		Missense_Mutation		Missense_Mutation						Missense_Mutation																						Missense_Mutation
chr13:77746586:A	SLAIN1	10																														Frame_Shift_Ins
chr15:55355386:T	PIGB	10				Missense_Mutation																										Missense_Mutation																	Missense_Mutation
chr16:668555:A	RHOT2	10			Missense_Mutation				Missense_Mutation						Missense_Mutation																		Missense_Mutation
chr16:69370487:G	TERF2	10									Missense_Mutation																								Missense_Mutation				Missense_Mutation
chr17:58272753:G	MPO	10				Missense_Mutation							Missense_Mutation																							Missense_Mutation
chr19:10283543:G	ICAM1	10										Missense_Mutation		Missense_Mutation																																		Missense_Mutation
chr19:2194555:A	DOT1L	10																												Missense_Mutation
chr19:2433834:G	LMNB2	10																																							Missense_Mutation		Missense_Mutation
chr20:41455814:G	CHD6	10														Missense_Mutation
chr21:43675152:A	RRP1B	10																																		Missense_Mutation	Missense_Mutation
chr3:111545054:A	CD96	10																		Frame_Shift_Ins																					Frame_Shift_Ins
chr3:15262163:G	SH3BP5	10						Missense_Mutation																Missense_Mutation							Missense_Mutation					Missense_Mutation				Missense_Mutation					Missense_Mutation
chr5:138465963:A	EGR1	10			Missense_Mutation
chr7:100064273:C	ZSCAN21	10																												Missense_Mutation
chr1:226363104:G	PARP1	9													Missense_Mutation																										Missense_Mutation						Missense_Mutation
chr1:241551007:A	KMO	9																				Missense_Mutation						Missense_Mutation
chr10:45826802:A	AGAP4	9	Missense_Mutation								Missense_Mutation																								Missense_Mutation
chr11:65613027:G	MAP3K11	9
chr11:72294336:G	CLPB	9															Missense_Mutation			Missense_Mutation
chr12:117165499:G	FBXO21	9				Missense_Mutation									Missense_Mutation
chr13:77224475:G	MYCBP2	9														Missense_Mutation
chr16:67656631:A	CARMIL2	9											Missense_Mutation					Missense_Mutation
chr16:89305215:G	ANKRD11	9															Missense_Mutation					Missense_Mutation																							Missense_Mutation
chr19:12132670:G	ZNF20	9
chr19:12135814:G	ZNF20	9																			Missense_Mutation							Missense_Mutation								Missense_Mutation			Missense_Mutation				Missense_Mutation
chr19:16501483:A	C19orf44	9																										Frame_Shift_Ins												Frame_Shift_Ins
chr19:8321693:C	RPS28	9						Missense_Mutation															Missense_Mutation									Missense_Mutation																Missense_Mutation
chr2:175992255:G	LNPK	9												Missense_Mutation				Missense_Mutation				Missense_Mutation	Missense_Mutation																									Missense_Mutation	Missense_Mutation
chr5:40681649:A	PTGER4	9																																										Missense_Mutation
chr6:159041506:G	TAGAP	9							Missense_Mutation
chr6:29828107:A	HLA-G	9									Missense_Mutation																							Missense_Mutation															Missense_Mutation
chr7:1487339:G	INTS1	9				Missense_Mutation						Missense_Mutation		Missense_Mutation
chr8:23571544:C	SLC25A37	9										Missense_Mutation																Missense_Mutation												Missense_Mutation
chrX:45082585:A	KDM6A	9								Frame_Shift_Ins							Frame_Shift_Ins																	Frame_Shift_Ins	Frame_Shift_Ins
chr16:66805780:T	NAE1	8																									Missense_Mutation
chr17:3930307:G	ATP2A3	8			Missense_Mutation																	Missense_Mutation
chr17:47169932:G	CDC27	8																Missense_Mutation											Missense_Mutation															Missense_Mutation
chr17:59575354:A	DHX40	8												Frame_Shift_Ins															Frame_Shift_Ins
chr19:12393386:A	ZNF799	8							Missense_Mutation																								Missense_Mutation
chr19:42292452:C	CIC	8											Missense_Mutation
chr19:54221311:A	LILRB3	8				Missense_Mutation																																					Missense_Mutation	Missense_Mutation
chr21:6120658:A	SIK1B	8				Missense_Mutation					Missense_Mutation
chr22:19176433:C	SLC25A1	8																				Missense_Mutation
chr22:23973772:T	AC253536.7	8									Missense_Mutation					Missense_Mutation																												Missense_Mutation
chr3:37063747:G	LRRFIP2	8
chr3:57896567:A	SLMAP	8																											Missense_Mutation						Missense_Mutation
chr7:100064238:C	ZSCAN21	8																			Missense_Mutation
chr9:120874572:G	PHF19	8																														Missense_Mutation
chr9:81587686:G	TLE1	8									Missense_Mutation		Missense_Mutation		Missense_Mutation																													Missense_Mutation
chr1:120812031:A	NBPF26	7				Missense_Mutation
chr1:156245809:G	PAQR6	7
chr1:30953718:G	PUM1	7	Missense_Mutation																					Missense_Mutation
chr1:32280193:A	LCK	7			Missense_Mutation																					Missense_Mutation													Missense_Mutation
chr10:45847164:A	AGAP4	7									Missense_Mutation																				Missense_Mutation
chr11:63681664:C	RTN3	7
chr13:37007060:T	EXOSC8	7		Missense_Mutation																															Missense_Mutation									Missense_Mutation
chr14:64803617:G	SPTB	7												Missense_Mutation																																		Missense_Mutation
chr17:4542501:G	MYBBP1A	7				Missense_Mutation				Missense_Mutation
chr19:17184976:A	MYO9B	7	Missense_Mutation												Missense_Mutation															Missense_Mutation
chr2:237821358:T	RBM44	7																																	Nonsense_Mutation
chr2:60460455:T	BCL11A	7												Missense_Mutation																					Missense_Mutation									Missense_Mutation
chr21:26089955:G	APP	7														Missense_Mutation
chr3:33632305:G	CLASP2	7																																		Missense_Mutation
chr3:36858741:G	TRANK1	7	Missense_Mutation																																									Missense_Mutation
chr3:47772821:G	SMARCC1	7																														Missense_Mutation
chr4:112539977:T	ZGRF1	7						Missense_Mutation													Missense_Mutation	Missense_Mutation															Missense_Mutation
chr5:113593363:A	YTHDC2	7						Frame_Shift_Ins									Frame_Shift_Ins																												Frame_Shift_Ins
chr6:35470325:C	RPL10A	7											Missense_Mutation																						Missense_Mutation
chr6:73806971:G	CD109	7
chr6:73807005:T	CD109	7
chr7:73304268:G	NSUN5	7										Missense_Mutation
chr8:37744679:C	ERLIN2	7
chr9:112232118:G	PTBP3	7																					Missense_Mutation																	Missense_Mutation							Missense_Mutation
chrX:1196852:C	CRLF2	7				Missense_Mutation			Missense_Mutation								Missense_Mutation								Missense_Mutation		Missense_Mutation
chrX:2920609:T	ARSD	7															Missense_Mutation						Missense_Mutation																		Missense_Mutation					Missense_Mutation
chr10:92008212:A	BTAF1	6			Frame_Shift_Ins																																										Frame_Shift_Ins
chr11:47487166:G	CELF1	6							Missense_Mutation																	Missense_Mutation
chr12:106321703:C	TCP11L2	6																							Missense_Mutation																Missense_Mutation
chr12:121968046:G	WDR66	6																				Missense_Mutation											Missense_Mutation
chr12:25245350:T	KRAS	6																												Missense_Mutation																			Missense_Mutation
chr15:63674360:T	HERC1	6
chr17:2375628:G	SGSM2	6
chr18:37066914:T	KIAA1328	6														Nonsense_Mutation
chr19:53408466:T	ZNF765	6
chr19:53408506:A	ZNF765	6
chr2:120222181:T	TMEM185B	6																																															Missense_Mutation
chr3:119923392:G	GSK3B	6											Missense_Mutation																			Missense_Mutation
chr3:179415037:C	GNB4	6																			Missense_Mutation
chr3:62438132:C	CADPS	6	Missense_Mutation																	Missense_Mutation										Missense_Mutation										Missense_Mutation
chr4:3099378:C	HTT	6														Missense_Mutation																		Missense_Mutation						Missense_Mutation
chr6:126013001:G	TRMT11	6
chr6:131591337:G	MED23	6																												Missense_Mutation
chr6:13644560:C	RANBP9	6
chr6:28088961:A	ZNF165	6																																						Frame_Shift_Ins
chr6:29725555:C	HLA-F	6																						Missense_Mutation																		Missense_Mutation
chr6:32761751:C	HLA-DQB2	6										Nonsense_Mutation				Nonsense_Mutation																	Nonsense_Mutation										Nonsense_Mutation
chr6:7231896:C	RREB1	6																							Missense_Mutation												Missense_Mutation
chr8:19833308:C	INTS10	6																																						Missense_Mutation		Missense_Mutation				Missense_Mutation
chr9:37015168:C	PAX5	6
chr9:5078360:G	JAK2	6																				Missense_Mutation					Missense_Mutation										Missense_Mutation			Missense_Mutation	Missense_Mutation
chrX:136779424:G	ARHGEF6	6																																							Missense_Mutation
chr1:109494158:T	CYB561D1	5																	Missense_Mutation
chr1:6582290:C	ZBTB48	5
chr12:30670998:C	IPO8	5									Missense_Mutation
chr12:57524815:C	MBD6	5																																								Missense_Mutation
chr14:20452052:C	OSGEP	5
chr17:42114232:G	KAT2A	5
chr17:45246306:A	FMNL1	5						Missense_Mutation																													Missense_Mutation
chr19:2111683:G	AP3D1	5
chr19:49863980:T	PNKP	5									Missense_Mutation
chr19:5790058:G	DUS3L	5											Missense_Mutation												Missense_Mutation
chr22:20718804:C	PI4KA	5																																					Missense_Mutation
chr4:82429609:G	HNRNPDL	5																		Missense_Mutation			Missense_Mutation
chr5:1489752:T	LPCAT1	5																																													Nonsense_Mutation
chr5:157490361:G	ADAM19	5																					Missense_Mutation
chr6:30741634:G	FLOT1	5															Missense_Mutation
chr6:31270437:A	HLA-C	5			Missense_Mutation																														Missense_Mutation
chr6:32128125:T	ATF6B	5
chr1:148592699:A	NBPF14	4						Missense_Mutation																								Missense_Mutation									Missense_Mutation
chr1:214651806:C	CENPF	4						Missense_Mutation																										Missense_Mutation
chr1:222627695:A	MIA3	4																Frame_Shift_Ins											Frame_Shift_Ins
chr10:45789442:G	WASHC2C	4						Missense_Mutation																												Missense_Mutation
chr10:86497211:T	WAPL	4																																										Missense_Mutation
chr11:117282141:G	RNF214	4																													Missense_Mutation
chr11:130121791:C	APLP2	4																																							Missense_Mutation
chr11:64255437:C	PLCB3	4																			Missense_Mutation
chr11:65645091:C	SIPA1	4			Missense_Mutation
chr12:11134103:C	TAS2R30	4																																					Missense_Mutation
chr12:71584469:G	LGR5	4
chr12:8082371:C	NECAP1	4
chr13:41080694:A	WBP4	4
chr15:52384171:G	MYO5A	4																													Missense_Mutation
chr16:2099661:A	PKD1	4				Missense_Mutation															Missense_Mutation
chr17:36595095:G	DHRS11	4																							Missense_Mutation
chr17:58504058:G	MTMR4	4			Missense_Mutation																				Missense_Mutation
chr18:20969148:G	ROCK1	4			Missense_Mutation
chr19:50416643:T	POLD1	4
chr19:55000815:A	NLRP2	4																			Frame_Shift_Ins																Frame_Shift_Ins			Frame_Shift_Ins
chr2:232806541:G	GIGYF2	4														Missense_Mutation
chr20:63643763:T	STMN3	4																																															Missense_Mutation
chr20:63964341:G	ZNF512B	4																														Missense_Mutation
chr22:26510271:C	TFIP11	4
chr22:29331791:G	AP1B1	4	Missense_Mutation																Missense_Mutation
chr22:50076857:G	MLC1	4																	Missense_Mutation
chr4:150849456:C	LRBA	4															Missense_Mutation
chr4:77774533:G	CNOT6L	4																																			Missense_Mutation				Missense_Mutation						Missense_Mutation
chr5:151122921:T	ANXA6	4
chr6:13272904:C	PHACTR1	4																						Missense_Mutation
chr6:139260350:G	TXLNB	4																																									Missense_Mutation			Missense_Mutation
chr6:29828140:T	HLA-G	4														Missense_Mutation								Missense_Mutation
chr6:29829489:A	HLA-G	4
chr6:31270250:T	HLA-C	4																	Missense_Mutation
chr6:83141984:G	DOP1A	4
chr7:154946377:G	PAXIP1	4
chr9:136508883:T	NOTCH1	4																				Missense_Mutation
chr9:2119471:G	SMARCA2	4																									Missense_Mutation
chrX:52645480:C	SSX7	4		Missense_Mutation
chrX:52645496:C	SSX7	4		Missense_Mutation																																							Missense_Mutation
chrX:52645501:C	SSX7	4		Missense_Mutation
chr1:120793409:C	NBPF26	3														Missense_Mutation
chr1:148559889:G	NBPF14	3																				Missense_Mutation
chr1:160296132:G	COPA	3
chr1:27349760:C	SYTL1	3																																												Missense_Mutation
chr1:53878335:T	YIPF1	3							Missense_Mutation							Missense_Mutation																	Missense_Mutation
chr10:101672926:C	FBXW4	3
chr11:108841452:A	DDX10	3																										Frame_Shift_Ins
chr12:112450362:T	PTPN11	3
chr12:131919551:T	ULK1	3
chr12:25225627:A	KRAS	3
chr12:25245347:T	KRAS	3
chr12:4610195:A	DYRK4	3																														Frame_Shift_Ins
chr12:47797022:G	HDAC7	3						Missense_Mutation																																									Missense_Mutation
chr12:55694662:G	ITGA7	3
chr15:61909007:G	VPS13C	3																Missense_Mutation	Missense_Mutation
chr15:62060279:T	VPS13C	3											Nonsense_Mutation
chr16:69319528:C	VPS4A	3
chr17:77212151:C	SEC14L1	3
chr18:45925882:A	EPG5	3									Missense_Mutation																							Missense_Mutation
chr18:57562884:G	FECH	3
chr19:11807016:G	ZNF491	3														Missense_Mutation												Missense_Mutation
chr19:15430047:C	WIZ	3
chr19:15454889:C	RASAL3	3	Missense_Mutation
chr19:18568557:C	KXD1	3																																Missense_Mutation
chr19:47000359:C	ARHGAP35	3										Missense_Mutation								Missense_Mutation
chr19:5923211:T	RANBP3	3																			Missense_Mutation
chr2:203285729:C	CYP20A1	3
chr2:3550390:T	RNASEH1	3
chr20:32431347:C	ASXL1	3
chr22:26540793:G	TPST2	3
chr3:75664482:C	FRG2C	3												Missense_Mutation
chr3:9911286:A	IL17RE	3																														Missense_Mutation
chr4:168275394:G	DDX60	3						Missense_Mutation
chr4:44680831:C	GUF1	3																																												Missense_Mutation
chr5:140673368:C	DND1	3																																														Missense_Mutation
chr5:172770696:G	DUSP1	3
chr5:178121340:C	N4BP3	3																																												Missense_Mutation
chr5:181238212:G	RACK1	3																							Missense_Mutation
chr6:126013003:G	TRMT11	3
chr6:29829612:A	HLA-G	3																								Missense_Mutation		Missense_Mutation
chr6:80007992:C	TTK	3																							Missense_Mutation
chr7:102196840:G	CUX1	3
chr7:4786412:C	AP5Z1	3																																											Missense_Mutation
chr7:75147780:T	GTF2IRD2B	3							Missense_Mutation
chr9:120778357:T	FBXW2	3
chr9:127945500:G	FAM102A	3
chr9:136506586:T	NOTCH1	3
chrX:120442602:G	LAMP2	3
chr1:114716126:A	NRAS	2
chr1:114716126:G	NRAS	2																																														Missense_Mutation
chr1:114716127:G	NRAS	2
chr1:116398781:C	ATP1A1	2																											Missense_Mutation											Missense_Mutation
chr1:148534761:C	NBPF14	2
chr1:149842446:A	H2AC18	2
chr1:150338308:C	PRPF3	2
chr1:150964010:C	SETDB1	2																																Missense_Mutation
chr1:15738174:T	SLC25A34	2
chr1:158845900:C	MNDA	2															Missense_Mutation
chr1:176184645:T	COP1	2
chr1:19119684:G	UBR4	2	Missense_Mutation																															Missense_Mutation
chr1:211966469:G	INTS7	2																																													Missense_Mutation
chr1:222630191:A	MIA3	2																																					Frame_Shift_Ins
chr1:225519238:G	ENAH	2
chr1:27298102:C	WDTC1	2																																			Missense_Mutation
chr1:38018564:G	UTP11	2																											Missense_Mutation
chr1:39452808:C	MACF1	2																									Missense_Mutation
chr1:62513588:A	DOCK7	2
chr1:66976642:A	MIER1	2
chr1:74752398:C	TYW3	2																																											Missense_Mutation
chr10:133420053:G	MTG1	2
chr10:5454512:C	NET1	2
chr11:108146222:A	ACAT1	2
chr11:119015587:A	CCDC84	2
chr11:18296110:G	HPS5	2											Missense_Mutation																																				Missense_Mutation
chr11:6538490:G	DNHD1	2																																			Missense_Mutation
chr11:792193:G	SLC25A22	2
chr11:8683254:C	RPL27A	2																						Missense_Mutation								Missense_Mutation
chr11:93727556:A	CEP295	2
chr12:11030489:C	TAS2R31	2
chr12:112450385:A	PTPN11	2																									Missense_Mutation				Missense_Mutation
chr12:112450394:A	PTPN11	2
chr12:112450395:T	PTPN11	2
chr12:112489080:C	PTPN11	2
chr12:15621382:T	EPS8	2
chr12:25245350:A	KRAS	2										Missense_Mutation																									Missense_Mutation
chr12:25245351:A	KRAS	2
chr12:27755196:A	MRPS35	2
chr12:53307859:T	AAAS	2
chr12:53504726:G	TARBP2	2																						Missense_Mutation
chr12:6944166:C	C12orf57	2																																									Missense_Mutation
chr12:7209033:G	PEX5	2																																						Missense_Mutation
chr13:48459808:A	RB1	2
chr14:21211268:G	HNRNPC	2
chr14:24139603:C	EMC9	2
chr14:39114380:T	GEMIN2	2
chr14:74829336:C	YLPM1	2																																			Missense_Mutation
chr15:40809947:A	ZFYVE19	2							Missense_Mutation														Missense_Mutation
chr15:67066354:C	SMAD3	2																							Missense_Mutation
chr15:76728721:C	SCAPER	2
chr15:90981653:C	PRC1	2
chr16:16136632:A	ABCC1	2
chr16:57125986:C	CPNE2	2
chr16:72958527:G	ZFHX3	2
chr16:89716561:G	VPS9D1	2																																		Missense_Mutation
chr17:2298917:T	SMG6	2
chr17:30906182:T	TEFM	2
chr17:3663818:C	TAX1BP3	2
chr17:45395494:G	ARHGAP27	2
chr17:6589821:G	KIAA0753	2																																													Missense_Mutation
chr17:6642275:A	TXNDC17	2
chr17:7349952:G	ACAP1	2
chr18:62715718:C	PHLPP1	2																																Missense_Mutation
chr18:9255428:A	ANKRD12	2
chr19:15400802:G	AKAP8L	2
chr19:18280887:G	JUND	2
chr19:19891632:G	ZNF253	2			Missense_Mutation
chr19:19891634:G	ZNF253	2			Nonsense_Mutation
chr19:23146210:C	ZNF730	2
chr19:2807802:C	THOP1	2
chr19:2853507:G	ZNF555	2
chr19:38844045:G	HNRNPL	2
chr19:39381101:C	SAMD4B	2																																											Missense_Mutation
chr19:39423736:A	PLEKHG2	2
chr19:39423767:A	PLEKHG2	2
chr19:50723533:A	CLEC11A	2
chr2:158669905:G	PKP4	2
chr2:168864902:A	NOSTRIN	2														Missense_Mutation
chr2:174575329:T	WIPF1	2				Missense_Mutation
chr2:189791832:T	PMS1	2
chr2:222648756:G	FARSB	2
chr2:27224479:C	CAD	2
chr2:37359752:T	QPCT	2
chr2:54621500:T	SPTBN1	2
chr2:54649155:C	SPTBN1	2																							Missense_Mutation
chr2:54664679:C	SPTBN1	2																					Missense_Mutation
chr2:74211223:C	MTHFD2	2																																					Missense_Mutation								Missense_Mutation
chr2:95912303:C	ANKRD36C	2
chr2:97209691:A	ANKRD36	2			Frame_Shift_Ins
chr2:97215324:G	ANKRD36	2
chr20:41484599:G	CHD6	2																							Missense_Mutation
chr20:441860:G	TBC1D20	2
chr20:48973229:C	ARFGEF2	2																Missense_Mutation
chr20:62891149:C	DIDO1	2													Missense_Mutation
chr21:44787932:C	UBE2G2	2
chr21:46353169:A	PCNT	2																								Frame_Shift_Ins
chr21:46397405:G	PCNT	2
chr22:19209081:T	CLTCL1	2
chr22:39317616:A	RPL3	2
chr22:41650879:C	XRCC6	2
chr3:107801270:C	BBX	2																													Missense_Mutation
chr3:44643741:A	ZNF197	2
chr3:52524315:T	STAB1	2													Nonsense_Mutation
chr3:71696476:G	EIF4E3	2																																					Missense_Mutation
chr4:13581197:T	BOD1L1	2																																					Missense_Mutation						Missense_Mutation
chr4:145120142:A	ABCE1	2
chr4:158697616:G	ETFDH	2
chr4:41646191:A	LIMCH1	2
chr4:53391130:G	AC058822.1	2																																		Missense_Mutation
chr4:76740482:G	SHROOM3	2																																											Missense_Mutation
chr5:140647354:C	NDUFA2	2																																	Missense_Mutation
chr5:151122151:G	ANXA6	2														Missense_Mutation
chr5:16463590:C	ZNF622	2
chr5:37063968:C	NIPBL	2																																								Missense_Mutation
chr5:65569680:A	PPWD1	2
chr6:136276417:C	BCLAF1	2																														Missense_Mutation
chr6:152151653:T	SYNE1	2
chr6:29828094:A	HLA-G	2																												Missense_Mutation
chr6:29828809:G	HLA-G	2
chr6:30915986:A	VARS2	2
chr6:31161746:A	TCF19	2
chr6:41236578:G	TREML4	2																																															Missense_Mutation
chr6:43206492:C	CUL9	2
chr6:43206499:G	CUL9	2
chr7:100884541:C	SRRT	2												Missense_Mutation															Missense_Mutation
chr7:102196853:C	CUX1	2
chr7:140777994:G	BRAF	2
chr7:142027728:C	MGAM	2				Missense_Mutation
chr7:144371921:T	ARHGEF5	2														Missense_Mutation
chr7:50382590:A	IKZF1	2																															Missense_Mutation
chr7:74220715:T	LAT2	2
chr7:77765618:C	RSBN1L	2
chr7:80212821:A	GNAI1	2
chr8:144792129:G	RPL8	2
chr8:22139995:T	REEP4	2		Missense_Mutation
chr8:6414868:G	MCPH1	2										Missense_Mutation
chr8:99641828:A	VPS13B	2																											Frame_Shift_Ins
chr9:128460949:C	ODF2	2
chr9:37020771:C	PAX5	2
chr9:5089719:A	JAK2	2											Missense_Mutation
chr9:93029991:A	FGD3	2															Missense_Mutation
chr9:97591339:A	TMOD1	2																																	Frame_Shift_Ins
chrX:1432279:T	ASMTL	2																																Missense_Mutation
chrX:1466152:T	P2RY8	2
chrX:154785054:G	MPP1	2																																							Missense_Mutation
chrX:30719479:A	GK	2
chrX:47227207:C	CDK16	2																																		Missense_Mutation
chrX:51898312:C	MAGED1	2																																															Missense_Mutation
chrX:70302021:C	KIF4A	2			Missense_Mutation
chrX:71142178:T	MED12	2
chrX:71297924:C	NONO	2																																									Missense_Mutation
Figure S1 - Heatmap showing mutation status in the genes frequently mutated in the diagnosis samples of B-other patients included in the study
[truncated: 127 more columns]
