# Supplementary material for: Transcriptional and Mutational Profiling of B-Other Acute Lymphoblastic Leukemia for Improved Diagnostics
Source: Cancers (Basel). 2021 Nov 12;13(22):5653. doi: 10.3390/cancers13225653 (PMC8616234; doi:10.3390/cancers13225653)
Supplement: Supplementary file 1 [file cancers-13-05653-s001.zip › cancers-1434265-supplementary/SF2_cancers-1434265_revised.xlsx]

## Sheet: BCR--ABL1 (Ph) like
GeneID	Symbol	baseMean	log2FoldChange	lfcSE	stat	pvalue	padj
ENSG00000287626	AL021978.1	285.391	3.3548	0.27629	185.734	2.71313e-42	4.5662e-38
ENSG00000136960	ENPP2	605.13	3.90641	0.405575	101.288	7.95423e-24	6.69348e-20
ENSG00000114737	CISH	624.22	1.97145	0.219845	97.995	4.19441e-23	2.35306e-19
ENSG00000157800	SLC37A3	1629.76	1.64664	0.184648	92.1895	7.87611e-22	3.31387e-18
ENSG00000170006	TMEM154	2300.11	2.24822	0.269004	79.4821	4.86614e-19	1.63794e-15
ENSG00000143740	SNAP47	1479.52	1.23747	0.152799	78.6728	7.32984e-19	2.05602e-15
ENSG00000132465	JCHAIN	86447	4.93224	0.562668	76.574	2.12116e-18	4.52786e-15
ENSG00000286065	SLFN12L	256.429	2.27651	0.290043	76.5452	2.15228e-18	4.52786e-15
ENSG00000100336	APOL4	84.2223	2.75328	0.349559	67.0261	2.67935e-16	4.51897e-13
ENSG00000196141	SPATS2L	2259.81	2.74478	0.385461	67.0219	2.68507e-16	4.51897e-13
ENSG00000230005	SNAP47-AS1	32.6489	1.68417	0.228958	65.9873	4.53843e-16	6.9438e-13
ENSG00000141576	RNF157	518.173	2.56556	0.318414	64.7962	8.30574e-16	1.16488e-12
ENSG00000205045	SLFN12L	188.125	1.83551	0.270442	53.7744	2.24881e-13	2.91135e-10
ENSG00000185697	MYBL1	398.807	1.56631	0.224886	53.1702	3.05862e-13	3.67689e-10
ENSG00000132912	DCTN4	12062.3	1.34483	0.204874	52.2146	4.97542e-13	5.23352e-10
ENSG00000184368	MAP7D2	56.619	1.48343	0.221214	52.2629	4.85463e-13	5.23352e-10
ENSG00000189157	FAM47E	35.9272	1.75689	0.246364	51.8665	5.94042e-13	5.88101e-10
ENSG00000018189	RUFY3	3749.01	1.35349	0.208473	48.8112	2.81829e-12	2.55809e-09
ENSG00000157557	ETS2	35438.9	1.53505	0.232572	48.7633	2.88792e-12	2.55809e-09
ENSG00000254017	IGHEP2	34.3067	1.3556	0.213044	48.4278	3.42668e-12	2.88355e-09
ENSG00000120833	SOCS2	27851.2	1.50761	0.23964	47.1137	6.69862e-12	5.12445e-09
ENSG00000185885	IFITM1	4628.66	1.65324	0.251835	47.1275	6.65173e-12	5.12445e-09
ENSG00000173905	GOLIM4	2751.89	-2.66746	0.333909	44.4712	2.58127e-11	1.88882e-08
ENSG00000111110	PPM1H	1160.35	-2.94011	0.347401	43.9795	3.31829e-11	2.32695e-08
ENSG00000157315	TMED6	314.289	1.75825	0.267459	43.5551	4.12183e-11	2.66809e-08
ENSG00000117906	RCN2	5113.77	1.0731	0.173599	43.351	4.57513e-11	2.85183e-08
ENSG00000197635	DPP4	226.415	2.25333	0.324805	42.3718	7.54686e-11	4.5362e-08
ENSG00000164938	TP53INP1	91162.6	2.08186	0.353312	42.1292	8.54367e-11	4.95827e-08
ENSG00000026652	AGPAT4	1160.38	1.38426	0.231515	41.1703	1.39524e-10	7.82732e-08
ENSG00000137801	THBS1	2832.05	2.66096	0.409126	39.9013	2.67129e-10	1.45025e-07
ENSG00000090104	RGS1	25100	-3.301	0.413171	39.5971	3.12151e-10	1.59197e-07
ENSG00000119508	NR4A3	5301.73	-2.63554	0.347816	39.611	3.09932e-10	1.59197e-07
ENSG00000124334	IL9R	206.79	-2.19331	0.308209	39.187	3.85095e-10	1.90622e-07
ENSG00000136378	ADAMTS7	367.596	-3.06667	0.387999	38.7665	4.77665e-10	2.29689e-07
ENSG00000140022	STON2	207.974	2.10712	0.304231	38.6959	4.95236e-10	2.31523e-07
ENSG00000185760	KCNQ5	656.306	-2.42684	0.326848	38.3756	5.83577e-10	2.65449e-07
ENSG00000181418	DDN	719.04	-2.69603	0.350766	38.2986	6.07054e-10	2.68861e-07
ENSG00000135083	CCNJL	1045.19	-2.79083	0.367903	37.8568	7.61337e-10	3.28546e-07
ENSG00000167693	NXN	1301.79	-3.34581	0.424707	37.1906	1.07127e-09	4.50738e-07
ENSG00000261324	AC010168.2	533.442	1.11446	0.19311	37.0405	1.15699e-09	4.74931e-07
ENSG00000183496	MEX3B	1336.29	-1.9613	0.28096	36.7254	1.35999e-09	5.44969e-07
ENSG00000151490	PTPRO	188.796	1.7157	0.308808	36.238	1.74629e-09	6.67956e-07
ENSG00000109466	KLHL2	3422.12	1.39874	0.245226	36.1102	1.86469e-09	6.97393e-07
ENSG00000135540	NHSL1	268.456	-1.55895	0.235848	35.7943	2.19284e-09	8.02292e-07
ENSG00000130037	KCNA5	1114.78	2.12187	0.375984	35.599	2.42411e-09	8.68036e-07
ENSG00000272858	Z93930.3	49.4866	1.06111	0.184753	35.4489	2.61828e-09	9.18036e-07
ENSG00000131019	ULBP3	121.585	-2.17764	0.311419	35.1844	2.99919e-09	1.03013e-06
ENSG00000129757	CDKN1C	182.597	-2.25632	0.316727	34.9875	3.31837e-09	1.11696e-06
ENSG00000175906	ARL4D	451.653	-2.00315	0.295237	34.7484	3.75179e-09	1.23809e-06
ENSG00000269821	KCNQ1OT1	2101.01	-1.67491	0.248701	34.5258	4.20648e-09	1.36144e-06
ENSG00000271109	AC008555.4	96.2516	-1.64494	0.248063	33.9221	5.73635e-09	1.82156e-06
ENSG00000203799	CCDC162P	337.732	-2.44413	0.355705	33.7372	6.30844e-09	1.96613e-06
ENSG00000077935	SMC1B	244.841	2.28923	0.396868	33.4976	7.13507e-09	2.18333e-06
ENSG00000227028	SLC8A1-AS1	124.544	1.4631	0.266244	33.4005	7.50058e-09	2.25419e-06
ENSG00000006740	ARHGAP44	145.715	-1.42514	0.220294	33.1815	8.39447e-09	2.47858e-06
ENSG00000139211	AMIGO2	425.821	1.57918	0.277332	33.1019	8.74518e-09	2.53761e-06
ENSG00000149564	ESAM	556.73	-3.13351	0.429658	32.887	9.76751e-09	2.78622e-06
ENSG00000115109	EPB41L5	503.085	-2.01396	0.301292	32.7966	1.02324e-08	2.84738e-06
ENSG00000253878	AC087752.3	195.594	1.47227	0.277447	32.78	1.03203e-08	2.84738e-06
ENSG00000162490	DRAXIN	226.439	-2.30456	0.341106	32.2253	1.37291e-08	3.72677e-06
ENSG00000138722	MMRN1	553.115	2.05938	0.373425	31.739	1.76342e-08	4.49673e-06
ENSG00000158747	NBL1	245.38	1.57642	0.28743	31.7445	1.7585e-08	4.49673e-06
ENSG00000134508	CABLES1	875.139	-2.26046	0.344672	31.4573	2.03876e-08	5.12126e-06
ENSG00000141441	GAREM1	429.1	-2.19501	0.333077	31.132	2.41063e-08	5.9663e-06
ENSG00000285938	AC072022.2	80.56	1.30187	0.25578	30.6991	3.01308e-08	7.14227e-06
ENSG00000125384	PTGER2	1816.78	1.23452	0.231362	30.6641	3.06782e-08	7.17103e-06
ENSG00000130590	SAMD10	214.028	-1.85882	0.291113	30.5812	3.20176e-08	7.3816e-06
ENSG00000253522	MIR3142HG	196.957	1.2084	0.238024	30.4037	3.50865e-08	7.97981e-06
ENSG00000066294	CD84	2205.34	-1.63563	0.264338	30.1889	3.9195e-08	8.67963e-06
ENSG00000275552	AC243965.2	88.0879	-1.79594	0.289316	30.2059	3.88516e-08	8.67963e-06
ENSG00000106351	AGFG2	645.601	1.02658	0.198137	30.1077	4.08708e-08	8.93319e-06
ENSG00000132604	TERF2	5730.13	1.33466	0.239959	29.9358	4.46602e-08	9.51432e-06
ENSG00000182197	EXT1	1273.91	-2.26215	0.346608	29.9511	4.43071e-08	9.51432e-06
ENSG00000178445	GLDC	1021.34	-2.11561	0.326234	29.889	4.57513e-08	9.62492e-06
ENSG00000154451	GBP5	5175.64	1.51645	0.290166	29.3605	6.00912e-08	1.24856e-05
ENSG00000116701	NCF2	3334.1	1.24738	0.240256	28.9398	7.46612e-08	1.50623e-05
ENSG00000146955	RAB19	125.018	1.33649	0.263515	28.9265	7.51774e-08	1.50623e-05
ENSG00000173482	PTPRM	6298.65	-4.42826	0.566857	28.9408	7.4624e-08	1.50623e-05
ENSG00000007944	MYLIP	21053.2	-1.38381	0.230691	28.7003	8.44889e-08	1.65343e-05
ENSG00000100154	TTC28	1857.79	-3.29313	0.458183	28.6163	8.82343e-08	1.70688e-05
ENSG00000226791	LINC02611	228.986	1.62789	0.326252	28.5811	8.98551e-08	1.71848e-05
ENSG00000118785	SPP1	366.673	-2.95536	0.43633	28.2033	1.09216e-07	2.06529e-05
ENSG00000279748	AC008764.9	546.285	-1.22533	0.209497	28.1541	1.12032e-07	2.09499e-05
ENSG00000219607	PPP1R3G	471.779	-2.28584	0.360544	27.9198	1.26451e-07	2.33864e-05
ENSG00000166503	HDGFL3	1898.38	-2.68447	0.388666	27.8937	1.28168e-07	2.34465e-05
ENSG00000111859	NEDD9	3232.08	1.07434	0.216422	27.7858	1.35517e-07	2.45242e-05
ENSG00000164742	ADCY1	320.721	-2.56388	0.403891	27.7024	1.41485e-07	2.53318e-05
ENSG00000172878	METAP1D	278.276	-1.22487	0.214187	27.4081	1.64737e-07	2.90523e-05
ENSG00000251600	AC107223.1	632.535	2.02406	0.393695	27.3967	1.65717e-07	2.90523e-05
ENSG00000141540	TTYH2	785.441	1.09225	0.225824	27.0743	1.95785e-07	3.39697e-05
ENSG00000057704	TMCC3	2318.05	-2.69484	0.418304	26.9643	2.07252e-07	3.55923e-05
ENSG00000071073	MGAT4A	6031.05	1.06777	0.216632	26.895	2.14818e-07	3.65191e-05
ENSG00000166578	IQCD	162.247	-1.80704	0.291294	26.8083	2.24672e-07	3.7438e-05
ENSG00000269086	AC008555.2	87.7941	-1.60619	0.273093	26.8102	2.24446e-07	3.7438e-05
ENSG00000107485	GATA3	383.785	-2.02769	0.341236	26.7517	2.31347e-07	3.81723e-05
ENSG00000107443	CCNJ	2433.26	-1.27882	0.227564	26.4119	2.75841e-07	4.41383e-05
ENSG00000157985	AGAP1	2994.37	-3.1113	0.464966	26.4191	2.74803e-07	4.41383e-05
ENSG00000166123	GPT2	277.879	-1.85399	0.300354	26.3968	2.77996e-07	4.41383e-05
ENSG00000254726	MEX3A	385.117	-2.09218	0.353902	26.2951	2.93032e-07	4.6091e-05
ENSG00000143845	ETNK2	129.193	-1.83847	0.307522	26.2366	3.02043e-07	4.70684e-05
ENSG00000116544	DLGAP3	147.292	-2.52433	0.414973	26.0771	3.28043e-07	5.06511e-05
ENSG00000012779	ALOX5	6160.18	1.02505	0.207093	26.0453	3.33504e-07	5.10261e-05
ENSG00000226963	AC078883.2	217.385	-2.52882	0.412484	25.9932	3.42631e-07	5.19502e-05
ENSG00000007866	TEAD3	98.1205	-1.20387	0.216006	25.9499	3.50398e-07	5.23787e-05
ENSG00000144749	LRIG1	6727.26	1.1137	0.230578	25.9428	3.51681e-07	5.23787e-05
ENSG00000237296	SMG1P1	22577.8	1.00728	0.19417	25.7454	3.89554e-07	5.70104e-05
ENSG00000172164	SNTB1	1369.07	-1.89557	0.32067	25.648	4.09728e-07	5.94459e-05
ENSG00000287591	AL360169.3	40.3657	-1.10809	0.206219	25.5593	4.28986e-07	6.1708e-05
ENSG00000054793	ATP9A	1602.35	-1.92407	0.32626	25.4378	4.56869e-07	6.51619e-05
ENSG00000109667	SLC2A9	146.133	1.37422	0.279801	25.1832	5.21349e-07	7.37337e-05
ENSG00000050767	COL23A1	258.74	1.78066	0.353727	25.0612	5.554e-07	7.72511e-05
ENSG00000140443	IGF1R	2430.93	-1.29213	0.231837	25.0303	5.64357e-07	7.78534e-05
ENSG00000235888	AF064858.1	442.278	1.22838	0.2498	24.9674	5.83072e-07	7.97813e-05
ENSG00000141367	CLTC	78132	-1.95669	0.341893	24.8813	6.09704e-07	8.27526e-05
ENSG00000183779	ZNF703	305.966	-1.66317	0.281117	24.8242	6.28055e-07	8.45614e-05
ENSG00000196083	IL1RAP	1273.76	1.21725	0.256048	24.7101	6.66342e-07	8.90042e-05
ENSG00000253210	AC040970.1	759.539	1.24795	0.27428	24.2167	8.60828e-07	0.000113185
ENSG00000100439	ABHD4	613.364	-1.11683	0.212289	24.1285	9.01152e-07	0.000117569
ENSG00000259429	UBE2Q2P2	55.9514	-1.13497	0.213621	24.0421	9.42508e-07	0.000122019
ENSG00000145990	GFOD1	6715.03	-1.29942	0.242979	23.9331	9.97419e-07	0.000127196
ENSG00000248890	HHIP-AS1	557.597	1.22477	0.269535	23.9327	9.97618e-07	0.000127196
ENSG00000110436	SLC1A2	102.001	-1.42278	0.252165	23.7963	1.07089e-06	0.000133504
ENSG00000183690	EFHC2	235.575	-1.62469	0.294095	23.7797	1.08014e-06	0.000133668
ENSG00000164402	SEPTIN8	772.245	-1.12137	0.210975	23.7308	1.10798e-06	0.000136112
ENSG00000166482	MFAP4	116.57	-1.76739	0.31408	23.7127	1.1184e-06	0.000136396
ENSG00000158292	GPR153	435.109	-2.26016	0.392495	23.6682	1.14459e-06	0.000137976
ENSG00000196664	TLR7	660.917	1.81183	0.393212	23.6629	1.14775e-06	0.000137976
ENSG00000047365	ARAP2	34608.1	1.16108	0.244384	23.5781	1.19942e-06	0.000141162
ENSG00000122778	KIAA1549	216.553	-2.2863	0.390457	23.5907	1.19161e-06	0.000141162
ENSG00000153283	CD96	4593.99	-1.98164	0.354745	23.581	1.19764e-06	0.000141162
ENSG00000260293	AC106820.4	186.404	-1.64727	0.297169	23.5507	1.21665e-06	0.000142196
ENSG00000243701	DUBR	112.304	-1.34944	0.2549	23.4304	1.29515e-06	0.000150326
ENSG00000105339	DENND3	17535.8	1.08601	0.239626	23.3861	1.32535e-06	0.000152778
ENSG00000175899	A2M	563.437	1.67728	0.375803	23.0086	1.61276e-06	0.000179753
ENSG00000123094	RASSF8	340.498	1.77611	0.39412	22.8386	1.76195e-06	0.00019297
ENSG00000243175	RPSAP36	314.217	1.06217	0.241027	22.8344	1.76574e-06	0.00019297
ENSG00000182648	LINC01006	87.085	-1.91114	0.326988	22.8051	1.79287e-06	0.000194671
ENSG00000165995	CACNB2	483.126	-1.53435	0.294402	22.5862	2.00922e-06	0.000211753
ENSG00000174136	RGMB	847.864	-2.34436	0.413226	22.4478	2.15933e-06	0.000222954
ENSG00000197183	NOL4L	2078.93	-1.19757	0.233825	22.429	2.18058e-06	0.000223776
ENSG00000165731	RET	187.661	-2.21492	0.388212	22.3978	2.21627e-06	0.000224698
ENSG00000139880	CDH24	324.23	-1.1344	0.224127	22.2969	2.33588e-06	0.000229295
ENSG00000145675	PIK3R1	42800.7	-1.37748	0.264484	22.3325	2.29297e-06	0.000229295
ENSG00000206190	ATP10A	1976.04	1.31054	0.291598	22.2986	2.33376e-06	0.000229295
ENSG00000248905	FMN1	445.553	-1.39449	0.269672	22.0641	2.63701e-06	0.000256537
ENSG00000157227	MMP14	1417.41	-2.46756	0.431375	22.0287	2.68598e-06	0.000258481
ENSG00000167972	ABCA3	215.561	-1.50422	0.28908	22.0275	2.68771e-06	0.000258481
ENSG00000154229	PRKCA	1013.33	1.07938	0.236047	21.9831	2.75063e-06	0.000263029
ENSG00000184489	PTP4A3	2288.98	1.37819	0.310232	21.8428	2.95922e-06	0.000281377
ENSG00000108641	B9D1	95.9087	-1.18138	0.230006	21.7718	3.07084e-06	0.00029035
ENSG00000163694	RBM47	711.324	1.21129	0.281759	21.7426	3.11785e-06	0.000293148
ENSG00000143382	ADAMTSL4	190.176	1.13336	0.248066	21.5658	3.41888e-06	0.000316152
ENSG00000230438	SERPINB9P1	966.817	1.03684	0.235942	21.5393	3.46648e-06	0.000318063
ENSG00000147119	CHST7	583.815	-1.80171	0.333722	21.4738	3.58697e-06	0.000322828
ENSG00000269404	SPIB	1150.44	-1.60041	0.304009	21.4826	3.57058e-06	0.000322828
ENSG00000164292	RHOBTB3	1433.9	-1.41301	0.274604	21.4287	3.67225e-06	0.000328745
ENSG00000188451	SRP72P2	167.358	-1.03103	0.210708	21.0442	4.48807e-06	0.000397548
ENSG00000253007	SNORA50B	199.01	1.04682	0.239669	21.0305	4.52035e-06	0.000398311
ENSG00000139132	FGD4	469.837	1.16927	0.259263	20.9715	4.66177e-06	0.000406516
ENSG00000072422	RHOBTB1	563.511	-2.01962	0.379783	20.7902	5.12455e-06	0.000444568
ENSG00000035720	STAP1	5079.3	-2.08378	0.389022	20.7455	5.24551e-06	0.000452728
ENSG00000145730	PAM	1289.73	-1.54655	0.299083	20.7318	5.28317e-06	0.000453651
ENSG00000279175	AL033543.1	87.7238	-1.91435	0.359569	20.546	5.82149e-06	0.00049234
ENSG00000183087	GAS6	534.099	1.72253	0.389555	20.4284	6.19034e-06	0.000518325
ENSG00000158715	SLC45A3	284.122	1.4854	0.332077	20.4007	6.28081e-06	0.000523297
ENSG00000067057	PFKP	3018.14	-1.11863	0.22904	20.3783	6.35464e-06	0.00052684
ENSG00000248473	LINC01962	120.617	-1.34405	0.273371	20.3143	6.57061e-06	0.000539616
ENSG00000272168	CASC15	3202.47	-1.53232	0.296487	20.3137	6.57286e-06	0.000539616
ENSG00000187624	C17orf97	104.593	-1.62719	0.317031	20.0441	7.56763e-06	0.00061472
ENSG00000255647	AC093510.1	105.677	-1.1811	0.235265	20.0366	7.59725e-06	0.00061472
ENSG00000187260	WDR86	290.544	1.28293	0.299749	19.9655	7.88532e-06	0.000634976
ENSG00000163376	KBTBD8	1293.99	1.10086	0.259843	19.9061	8.13412e-06	0.000645742
ENSG00000262772	LINC01977	91.7029	-1.33897	0.265563	19.9095	8.11946e-06	0.000645742
ENSG00000072201	LNX1	385.472	-1.80776	0.356577	19.8787	8.25138e-06	0.000651975
ENSG00000267422	AC016582.1	53.3583	-1.35622	0.273771	19.8403	8.41907e-06	0.000659037
ENSG00000107338	SHB	713.621	-1.65551	0.334774	19.8203	8.50736e-06	0.000659811
ENSG00000091972	CD200	1824.05	1.01801	0.242268	19.7328	8.90619e-06	0.000681323
ENSG00000267141	AC012615.4	21.2176	-1.29706	0.270807	19.6965	9.07693e-06	0.000691243
ENSG00000127946	HIP1	1732.56	-1.04035	0.213605	19.6722	9.19283e-06	0.000691852
ENSG00000006652	IFRD1	9427.82	-1.01889	0.212344	19.6461	9.31948e-06	0.000694404
ENSG00000224579	AC245052.2	19.9943	-1.08085	0.22995	19.6395	9.35161e-06	0.000694404
ENSG00000287362	AC103563.9	33.6384	1.18211	0.2728	19.6366	9.366e-06	0.000694404
ENSG00000138434	ITPRID2	8891.96	-1.09092	0.22276	19.5624	9.73691e-06	0.000715599
ENSG00000196335	STK31	51.9013	-1.0164	0.212624	19.4895	1.01156e-05	0.000733819
ENSG00000165661	QSOX2	7232.75	-1.10003	0.230028	19.4659	1.02411e-05	0.000739733
ENSG00000076706	MCAM	4003.01	-2.53069	0.452014	19.4416	1.03726e-05	0.000746026
ENSG00000100600	LGMN	1368.16	1.22689	0.294762	19.3209	1.10488e-05	0.000784608
ENSG00000140545	MFGE8	631.253	-1.03228	0.214402	19.3084	1.11216e-05	0.000786459
ENSG00000109458	GAB1	14392.7	1.00724	0.24923	19.243	1.1509e-05	0.000808444
ENSG00000185477	GPRIN3	3339.86	1.64379	0.373796	19.2398	1.15286e-05	0.000808444
ENSG00000163171	CDC42EP3	3103.73	1.23784	0.295112	19.0101	1.30029e-05	0.000893223
ENSG00000270640	AC104695.3	118.572	-1.18383	0.248525	19.0133	1.29809e-05	0.000893223
ENSG00000160224	AIRE	98.2263	-1.73388	0.335674	18.991	1.31339e-05	0.000897988
ENSG00000167771	RCOR2	66.9356	-1.74911	0.350262	18.8766	1.39455e-05	0.000942582
ENSG00000145358	DDIT4L	1936.74	-2.13774	0.410861	18.8291	1.42965e-05	0.000958609
ENSG00000135218	CD36	1852.79	1.67552	0.354416	18.6764	1.54889e-05	0.00102568
ENSG00000175592	FOSL1	207.076	-1.15075	0.236416	18.671	1.55325e-05	0.00102568
ENSG00000117586	TNFSF4	2287.86	1.15965	0.282208	18.6334	1.58419e-05	0.00103743
ENSG00000188483	IER5L	149.624	-1.64922	0.325114	18.6385	1.57995e-05	0.00103743
ENSG00000198435	NRARP	184.164	-1.63738	0.320639	18.5767	1.63206e-05	0.00106052
ENSG00000211966	IGHV5-51	292.253	1.68137	0.359317	18.5207	1.68071e-05	0.00108377
ENSG00000118523	CCN2	4117.66	1.59445	0.389411	18.4209	1.77105e-05	0.00112056
ENSG00000054690	PLEKHH1	142.599	-1.09215	0.23302	18.3633	1.82538e-05	0.00113362
ENSG00000139438	FAM222A	146.543	-1.0351	0.221833	18.3661	1.82268e-05	0.00113362
ENSG00000163606	CD200R1	271.422	-1.87157	0.381856	18.3694	1.81959e-05	0.00113362
ENSG00000173517	PEAK1	2925.53	1.15651	0.272682	18.3658	1.82297e-05	0.00113362
ENSG00000285603	AL035693.1	15.6351	-1.13693	0.246062	18.3267	1.86083e-05	0.00115139
ENSG00000143494	VASH2	652.207	-1.53581	0.316331	18.2062	1.98234e-05	0.00121762
ENSG00000116741	RGS2	14722.6	-1.80282	0.356129	18.1659	2.02468e-05	0.00123556
ENSG00000260018	AC040169.1	37.9813	-1.20015	0.257617	18.1645	2.02623e-05	0.00123556
ENSG00000183696	UPP1	1006.63	1.07937	0.257781	18.143	2.04923e-05	0.0012406
ENSG00000078900	TP73	133.279	-2.19117	0.42291	18.0885	2.10875e-05	0.001263
ENSG00000254477	AP000640.1	64.2568	1.01672	0.248831	18.0472	2.15493e-05	0.00127702
ENSG00000139971	ARMH4	258.969	-1.69675	0.342911	18.0238	2.18157e-05	0.00128377
ENSG00000227507	LTB	2444.96	1.10369	0.271154	18.0287	2.17602e-05	0.00128377
ENSG00000151729	SLC25A4	171.754	-1.08853	0.236873	17.9331	2.28808e-05	0.0013371
ENSG00000132613	MTSS2	3295.47	-1.63674	0.337171	17.8757	2.35813e-05	0.00135916
ENSG00000164171	ITGA2	102.063	-1.34872	0.287803	17.8212	2.42666e-05	0.00138443
ENSG00000163328	GPR155	2089.42	-1.79503	0.372777	17.813	2.43708e-05	0.00138568
ENSG00000053524	MCF2L2	347.913	-1.26509	0.277468	17.7974	2.45722e-05	0.00139243
ENSG00000206047	DEFA1	118567	2.02102	0.443582	17.7113	2.57101e-05	0.00143754
ENSG00000165795	NDRG2	229.85	-1.72314	0.354684	17.6689	2.62886e-05	0.00146019
ENSG00000108448	TRIM16L	103.816	-1.06424	0.227884	17.6593	2.64222e-05	0.00146278
ENSG00000007384	RHBDF1	116.341	-1.48101	0.30877	17.5516	2.79619e-05	0.00153289
ENSG00000224376	AC017104.1	174.569	-1.35242	0.278788	17.5396	2.81387e-05	0.00153758
ENSG00000265692	LINC01970	117.29	-1.24294	0.270285	17.5161	2.8488e-05	0.00154148
ENSG00000131370	SH3BP5	6042.69	1.18033	0.284426	17.4386	2.96746e-05	0.00158547
ENSG00000251661	AC136475.1	172.884	1.07038	0.258731	17.3919	3.04111e-05	0.00161457
ENSG00000123358	NR4A1	16053	-1.48413	0.315658	17.3339	3.13542e-05	0.00164903
ENSG00000144893	MED12L	688.991	1.69459	0.344989	17.3094	3.1762e-05	0.00166011
ENSG00000165905	LARGE2	643.897	1.22336	0.314626	17.3133	3.16964e-05	0.00166011
ENSG00000279227	AC009303.4	126.038	-1.36981	0.286716	17.2252	3.32005e-05	0.0017115
ENSG00000203710	CR1	1808.08	1.40105	0.327702	16.9717	3.79421e-05	0.00187813
ENSG00000146006	LRRTM2	137.356	-1.23484	0.272112	16.9472	3.84342e-05	0.00189691
ENSG00000088387	DOCK9	1058.47	1.07287	0.263192	16.9409	3.85607e-05	0.00189759
ENSG00000260455	NBAT1	162.468	-1.41783	0.3027	16.8553	4.03407e-05	0.00196224
ENSG00000213809	KLRK1	2190.38	-1.50228	0.318488	16.848	4.04967e-05	0.00196415
ENSG00000047648	ARHGAP6	70.7713	-1.5522	0.3383	16.7679	4.22408e-05	0.00201964
ENSG00000142583	SLC2A5	6579.36	1.02143	0.267574	16.639	4.52112e-05	0.00213157
ENSG00000050405	LIMA1	205.672	-1.10479	0.243266	16.6153	4.57814e-05	0.00215224
ENSG00000100979	PLTP	273.772	-1.32349	0.286435	16.5346	4.77701e-05	0.00223085
ENSG00000261335	AC005837.1	170.28	-1.14515	0.256925	16.5022	4.85941e-05	0.002253
ENSG00000169884	WNT10B	38.9004	-1.50802	0.330807	16.4334	5.03905e-05	0.00232349
ENSG00000169255	B3GALNT1	383.988	-1.51242	0.327699	16.4169	5.08293e-05	0.00232643
ENSG00000125648	SLC25A23	157.089	-1.44955	0.319833	16.3758	5.19445e-05	0.00236277
ENSG00000225177	AL590617.2	45.7603	-1.18361	0.270486	16.3189	5.35285e-05	0.00240236
ENSG00000251348	HSPD1P11	55.0508	-1.30931	0.295089	16.3207	5.34764e-05	0.00240236
ENSG00000235272	RAMACL	36.3132	1.18705	0.290825	16.2524	5.54389e-05	0.00246835
ENSG00000167695	TLCD3A	126.881	-1.15748	0.254119	16.2055	5.6828e-05	0.00251888
ENSG00000205336	ADGRG1	2758.94	1.14716	0.301995	16.1918	5.72422e-05	0.00252195
ENSG00000136856	SLC2A8	107.977	-1.58279	0.3437	16.1829	5.75106e-05	0.00252716
ENSG00000170412	GPRC5C	527.67	-1.51161	0.338746	16.0204	6.26645e-05	0.00271716
ENSG00000196074	SYCP2	275.98	1.26877	0.324659	16.0028	6.32492e-05	0.00272247
ENSG00000284830	AL049557.1	94.0578	-1.07513	0.245938	15.9113	6.63801e-05	0.00284269
ENSG00000186652	PRG2	1479.89	1.38384	0.345597	15.8703	6.7836e-05	0.00287577
ENSG00000135272	MDFIC	1680.65	1.0561	0.274201	15.7635	7.17725e-05	0.0030123
ENSG00000105227	PRX	1725.25	1.58219	0.398429	15.7347	7.28762e-05	0.00304344
ENSG00000196866	H2AC7	2498.69	-1.0904	0.253207	15.7188	7.34887e-05	0.00305444
ENSG00000060138	YBX3	62759.5	1.20665	0.292975	15.6584	7.58733e-05	0.00313746
ENSG00000151623	NR3C2	1657.32	1.43053	0.375804	15.6537	7.60631e-05	0.0031376
ENSG00000065989	PDE4A	332.636	-1.31928	0.290406	15.5795	7.91067e-05	0.0032344
ENSG00000110237	ARHGEF17	1513.66	1.22202	0.323972	15.5851	7.88738e-05	0.0032344
ENSG00000078596	ITM2A	2751.8	-1.54109	0.345637	15.3563	8.90245e-05	0.00352527
ENSG00000147443	DOK2	913.667	-1.00823	0.235409	15.3595	8.88727e-05	0.00352527
ENSG00000168904	LRRC28	1186.86	-1.14905	0.265121	15.2618	9.35921e-05	0.00363777
ENSG00000134243	SORT1	2544.85	1.15238	0.296188	15.2371	9.48236e-05	0.00366028
ENSG00000171174	RBKS	279.466	-1.22917	0.278998	15.0496	0.000104722	0.00395173
ENSG00000166897	ELFN2	1340.55	1.40265	0.37563	15.0129	0.000106781	0.00401143
ENSG00000278662	GOLGA6L10	106.352	-1.02652	0.248286	15.006	0.00010717	0.00401708
ENSG00000095637	SORBS1	624.366	-1.3568	0.302583	14.8901	0.000113962	0.00421533
ENSG00000237693	IRGM	538.732	1.10765	0.288575	14.8782	0.000114682	0.00423267
ENSG00000160256	FAM207A	175.937	-1.0812	0.255532	14.8415	0.000116934	0.00427827
ENSG00000165804	ZNF219	410.25	-1.15697	0.274098	14.8424	0.000116877	0.00427827
ENSG00000092421	SEMA6A	3144.32	1.22369	0.34464	14.8349	0.000117342	0.00428388
ENSG00000198369	SPRED2	425.556	-1.01549	0.24124	14.7862	0.000120411	0.00435809
ENSG00000280434	AL031595.3	177.165	-1.57628	0.35141	14.7866	0.000120387	0.00435809
ENSG00000279569	AC020763.4	203.513	-1.26926	0.294401	14.7761	0.000121062	0.00436299
ENSG00000188636	RTL6	1682.9	-1.10807	0.263841	14.7509	0.000122689	0.00438399
ENSG00000197561	ELANE	1903.3	1.30636	0.342358	14.7455	0.000123038	0.00438715
ENSG00000100505	TRIM9	81.5742	-1.24829	0.283029	14.7406	0.00012336	0.00438931
ENSG00000163827	LRRC2	423.808	-1.22434	0.290506	14.7344	0.000123765	0.00439446
ENSG00000274979	AC020656.2	192.707	-1.46892	0.328842	14.7296	0.000124086	0.00439655
ENSG00000173898	SPTBN2	196.254	-1.40349	0.326157	14.679	0.000127462	0.00449723
ENSG00000162433	AK4	257.777	-1.49183	0.341939	14.6513	0.000129344	0.00452569
ENSG00000172005	MAL	227.098	1.36036	0.330979	14.6525	0.000129263	0.00452569
ENSG00000173542	MOB1B	4872.26	-1.01108	0.24486	14.654	0.000129158	0.00452569
ENSG00000156966	B3GNT7	939.358	-1.61107	0.35613	14.5681	0.000135182	0.00468129
ENSG00000182389	CACNB4	156.882	-1.30446	0.312814	14.5112	0.000139329	0.00479553
ENSG00000117139	KDM5B	13358.1	-1.03725	0.252566	14.4784	0.000141774	0.00486951
ENSG00000211949	IGHV3-23	433.111	1.50466	0.380618	14.4267	0.000145719	0.00496303
ENSG00000234409	CCDC188	27.927	-1.07505	0.258087	14.4235	0.000145972	0.00496303
ENSG00000177238	TRIM72	319.432	-1.95058	0.438945	14.3985	0.000147918	0.00500898
ENSG00000170485	NPAS2	93.5294	-1.33338	0.316662	14.3337	0.000153101	0.00513212
ENSG00000258130	AC106782.1	133.065	-1.7022	0.392679	14.3302	0.000153384	0.00513212
ENSG00000272720	AL022322.1	53.889	-1.33311	0.324717	14.3012	0.000155764	0.005188
ENSG00000147180	ZNF711	2242.26	-1.91301	0.418629	14.215	0.000163061	0.00532878
ENSG00000257221	AC007569.1	249.191	-1.31683	0.317084	14.2186	0.000162753	0.00532878
ENSG00000283288	SMIM33	35.3631	-1.1529	0.275141	14.2209	0.000162554	0.00532878
ENSG00000090097	PCBP4	755.352	-1.03273	0.253339	13.999	0.000182908	0.0057465
ENSG00000007516	BAIAP3	312.661	-1.31544	0.31417	13.9662	0.000186128	0.00581055
ENSG00000176014	TUBB6	975.297	-1.2448	0.291583	13.9386	0.000188876	0.00584335
ENSG00000166126	AMN	103.454	-1.28805	0.31404	13.8724	0.00019565	0.00594548
ENSG00000128165	ADM2	353.89	-1.24735	0.303008	13.8475	0.000198264	0.00601222
ENSG00000168758	SEMA4C	326.779	-1.16156	0.286497	13.838	0.00019926	0.00602073
ENSG00000072952	IRAG1	634.299	1.26355	0.328533	13.8193	0.000201256	0.00605928
ENSG00000072682	P4HA2	1007.28	1.16257	0.319619	13.8074	0.000202532	0.0060868
ENSG00000092820	EZR	93300.3	-1.34565	0.320619	13.7341	0.0002106	0.00626217
ENSG00000280594	BTG3-AS1	246.342	-1.08556	0.267218	13.7038	0.000214025	0.00635282
ENSG00000166165	CKB	221.159	-1.06764	0.264531	13.6151	0.000224372	0.00651757
ENSG00000187240	DYNC2H1	620.527	1.36679	0.371869	13.4819	0.00024088	0.00687122
ENSG00000040608	RTN4R	204.095	-1.32001	0.312948	13.4411	0.000246178	0.0069986
ENSG00000214049	UCA1	53.499	-1.07288	0.270933	13.4104	0.000250229	0.00707792
ENSG00000117090	SLAMF1	251.504	-1.1628	0.282545	13.266	0.000270261	0.00745654
ENSG00000237224	AL157832.2	51.4887	1.09148	0.299008	13.1958	0.00028057	0.00765314
ENSG00000171033	PKIA	293.534	-1.36886	0.333177	13.0703	0.000300011	0.00804009
ENSG00000136848	DAB2IP	514.252	-1.82795	0.404757	13.0524	0.000302904	0.00807755
ENSG00000160360	GPSM1	4467.1	-1.04533	0.268875	13.0553	0.000302424	0.00807755
ENSG00000188389	PDCD1	367.016	-1.2241	0.30508	13.0497	0.000303328	0.00807755
ENSG00000211947	IGHV3-21	565.489	1.85074	0.440769	13.0116	0.000309574	0.00820492
ENSG00000171766	GATM	150.676	-1.3133	0.323722	12.9729	0.000316028	0.00834969
ENSG00000183134	PTGDR2	137.751	-1.39731	0.336452	12.8873	0.000330815	0.00864537
ENSG00000120594	PLXDC2	2004.45	-1.77701	0.417026	12.8644	0.000334886	0.00872465
ENSG00000164251	F2RL1	98.4903	1.1546	0.332973	12.8283	0.000341421	0.00884018
ENSG00000104290	FZD3	269.677	-1.25727	0.307328	12.8176	0.000343382	0.00886367
ENSG00000104177	MYEF2	814.932	-1.65912	0.403961	12.7935	0.00034783	0.00891074
ENSG00000143333	RGS16	1853.42	-1.68984	0.383312	12.8014	0.000346356	0.00891074
ENSG00000154640	BTG3	1298.82	-1.07564	0.271467	12.786	0.000349227	0.00893236
ENSG00000188677	PARVB	1037.15	-1.29003	0.316775	12.7757	0.000351156	0.00895814
ENSG00000071205	ARHGAP10	380.623	1.01347	0.286654	12.6832	0.000368957	0.00926329
ENSG00000111860	CEP85L	2890.74	1.00051	0.274781	12.6758	0.000370422	0.00926329
ENSG00000164161	HHIP	752.688	1.2259	0.365545	12.5949	0.000386791	0.00956154
ENSG00000065618	COL17A1	220.962	1.08456	0.302495	12.5771	0.000390497	0.00962235
ENSG00000100097	LGALS1	1236.1	-1.27928	0.311995	12.5694	0.000392121	0.00964825
ENSG00000205978	NYNRIN	640.493	-1.62017	0.397935	12.5417	0.00039797	0.00974941
ENSG00000211934	IGHV1-2	315.636	1.53859	0.390502	12.4752	0.000412393	0.00998643
ENSG00000162739	SLAMF6	404.009	-1.07441	0.281519	12.4383	0.000420629	0.0101204
ENSG00000182308	DCAF4L1	44.2183	-1.07692	0.282371	12.4399	0.000420255	0.0101204
ENSG00000257599	OVCH1-AS1	472.328	-2.45397	0.512996	12.4103	0.000426965	0.0102362
ENSG00000075426	FOSL2	23673.5	-1.02127	0.267443	12.3839	0.000433051	0.0103526
ENSG00000198719	DLL1	1606.67	-1.17242	0.310868	12.3802	0.000433916	0.0103586
ENSG00000108370	RGS9	1035.12	-1.15621	0.30267	12.3702	0.000436238	0.0103699
ENSG00000110400	NECTIN1	1027.22	-1.20987	0.304881	12.3738	0.000435394	0.0103699
ENSG00000230202	AL450405.1	282.101	-1.62107	0.394848	12.372	0.000435826	0.0103699
ENSG00000155974	GRIP1	191.427	-1.36279	0.340662	12.3103	0.000450457	0.0106287
ENSG00000105877	DNAH11	276.721	-1.42434	0.356988	12.2368	0.000468565	0.0108922
ENSG00000089876	DHX32	291.625	-1.01086	0.261694	12.182	0.000482517	0.0111396
ENSG00000182175	RGMA	398.438	-2.02102	0.443582	12.065	0.00051378	0.0116535
ENSG00000111962	UST	183.813	1.01259	0.295887	12.0559	0.00051629	0.011679
ENSG00000004468	CD38	12762.6	-1.04711	0.276463	12.0314	0.000523111	0.0117543
ENSG00000167664	TMIGD2	186.67	-1.30956	0.326399	11.9857	0.000536099	0.011979
ENSG00000106823	ECM2	271.511	1.06328	0.305699	11.9432	0.000548457	0.0122097
ENSG00000092621	PHGDH	897.687	-1.31983	0.329104	11.9129	0.000557454	0.0123773
ENSG00000151914	DST	794.964	-1.49245	0.383918	11.88	0.000567413	0.0125652
ENSG00000286742	AC000065.1	1213.6	1.30222	0.393003	11.8735	0.000569382	0.012579
ENSG00000159674	SPON2	1283.24	-1.18908	0.308031	11.8253	0.000584314	0.0127897
ENSG00000085265	FCN1	4576.5	1.12945	0.308655	11.8066	0.000590215	0.0128837
ENSG00000104140	RHOV	91.5259	-1.21779	0.31611	11.6946	0.000626809	0.0135073
ENSG00000003436	TFPI	1203.54	-2.04296	0.511407	11.4731	0.000706097	0.014617
ENSG00000060140	STYK1	191.995	1.13005	0.313604	11.4525	0.00071398	0.0147078
ENSG00000137267	TUBB2A	1270.62	-1.08512	0.285396	11.3997	0.000734569	0.0150582
ENSG00000077782	FGFR1	1765.21	-1.11253	0.293452	11.3828	0.000741264	0.015177
ENSG00000262877	AC110285.2	141.79	-1.14523	0.312088	11.2706	0.000787457	0.0159012
ENSG00000130202	NECTIN2	2565.01	-1.12668	0.308102	11.219	0.000809642	0.0162799
ENSG00000140470	ADAMTS17	77.9006	-1.1109	0.297514	11.1628	0.000834532	0.0166412
ENSG00000166446	CDYL2	1399.32	-1.24473	0.335162	11.114	0.000856788	0.0169644
ENSG00000268119	AC010615.2	627.498	1.08421	0.334952	11.097	0.000864679	0.0171005
ENSG00000212719	LINC02693	111.821	-1.08567	0.296742	11.0898	0.000868058	0.0171072
ENSG00000175556	LONRF3	132.63	-1.25859	0.325313	11.0411	0.000891134	0.0173585
ENSG00000123836	PFKFB2	6381.98	1.05678	0.325735	11.0262	0.000898339	0.0174585
ENSG00000205037	AC134312.1	62.79	-1.03572	0.286952	11.011	0.000905751	0.017562
ENSG00000113369	ARRDC3	47650.3	-1.51474	0.395481	10.9856	0.000918245	0.0177225
ENSG00000167880	EVPL	693.854	-1.72989	0.454131	10.9704	0.000925791	0.0178477
ENSG00000143546	S100A8	67750.2	1.56135	0.418909	10.9657	0.000928117	0.0178721
ENSG00000175040	CHST2	5718.64	-1.29531	0.35214	10.9336	0.000944342	0.0181001
ENSG00000183837	PNMA3	185.533	-1.04355	0.292833	10.9279	0.000947252	0.0181001
ENSG00000103888	CEMIP	480.146	-1.37435	0.370207	10.9012	0.000960996	0.0182646
ENSG00000130487	KLHDC7B	71.0927	-1.11924	0.308483	10.8961	0.000963692	0.0182646
ENSG00000204136	GGTA1	162.206	1.12561	0.335252	10.8997	0.00096178	0.0182646
ENSG00000142405	NLRP12	338.088	1.12801	0.339205	10.8663	0.000979294	0.0184682
ENSG00000160062	ZBTB8A	668.991	-1.07559	0.303584	10.8563	0.000984596	0.0184735
ENSG00000216809	AL589993.1	64.5043	1.01004	0.297884	10.7959	0.00101723	0.0189353
ENSG00000141682	PMAIP1	28780.8	-1.04588	0.290799	10.7496	0.00104301	0.0192515
ENSG00000091409	ITGA6	36753.2	-1.36908	0.381523	10.7381	0.0010495	0.019325
ENSG00000137825	ITPKA	73.7903	-1.15217	0.320516	10.6521	0.00109943	0.0200471
ENSG00000173548	SNX33	574.422	-1.04902	0.288326	10.5925	0.00113547	0.0205042
ENSG00000142224	IL19	28.5637	-1.02903	0.289041	10.4674	0.00121499	0.0215019
ENSG00000124839	RAB17	560.759	-1.12073	0.320892	10.4363	0.00123564	0.0217758
ENSG00000142303	ADAMTS10	649.676	-1.01766	0.291506	10.3759	0.00127671	0.0222895
ENSG00000255559	ZNF252P-AS1	103.24	-1.03031	0.290534	10.3602	0.00128759	0.0224096
ENSG00000153234	NR4A2	3856.35	-1.00673	0.288432	10.346	0.00129754	0.0225363
ENSG00000107281	NPDC1	790.513	1.07648	0.355781	10.2944	0.00133431	0.0230087
ENSG00000279930	AL032819.2	119.332	-1.37571	0.381272	10.2102	0.00139665	0.0237671
ENSG00000105926	MPP6	2148.07	-1.06859	0.294312	10.1958	0.00140763	0.0238815
ENSG00000069020	MAST4	1270.4	-1.08133	0.314781	10.1657	0.0014308	0.0241771
ENSG00000158122	PRXL2C	806.623	-1.10656	0.292965	10.1614	0.00143415	0.0242093
ENSG00000137502	RAB30	3005.45	-1.02419	0.294551	10.0881	0.00149232	0.024818
ENSG00000144485	HES6	372.354	-1.15184	0.315192	10.0018	0.00156389	0.0256782
ENSG00000111452	ADGRD1	221.423	-1.10833	0.324508	9.9444	0.00161339	0.0261706
ENSG00000163220	S100A9	108771	1.54939	0.419935	9.83908	0.00170843	0.0274098
ENSG00000061676	NCKAP1	80.1566	-1.03434	0.293101	9.83238	0.00171466	0.027474
ENSG00000276710	CSPG4P10	229.903	-1.19041	0.331829	9.82676	0.00171991	0.027474
ENSG00000172232	AZU1	1631.13	1.05887	0.336441	9.81707	0.001729	0.027582
ENSG00000229106	BTBD6P1	333.847	1.12543	0.358437	9.80257	0.00174268	0.0277215
ENSG00000173372	C1QA	121.493	1.11351	0.356684	9.77869	0.00176546	0.027847
ENSG00000119922	IFIT2	5548.54	-1.01498	0.301795	9.63804	0.00190588	0.0296178
ENSG00000138131	LOXL4	244.29	-1.19137	0.326557	9.60139	0.0019443	0.030053
ENSG00000105426	PTPRS	678.657	-1.58612	0.4466	9.58673	0.00195988	0.0302059
ENSG00000145908	ZNF300	378.202	1.17925	0.358042	9.56659	0.0019815	0.0304277
ENSG00000132849	PATJ	889.644	-1.16126	0.334294	9.50073	0.0020539	0.0313275
ENSG00000226137	BAIAP2-DT	536.782	1.03515	0.328834	9.45889	0.00210128	0.0317741
ENSG00000271447	MMP28	384.663	1.04525	0.36179	9.44584	0.00211628	0.0319435
ENSG00000154027	AK5	675.066	-1.12052	0.336609	9.43021	0.0021344	0.0321593
ENSG00000188848	BEND4	509.353	-1.42992	0.399055	9.28906	0.00230526	0.0339436
ENSG00000163359	COL6A3	568.241	-1.60823	0.435895	9.21404	0.00240166	0.0347848
ENSG00000128040	SPINK2	161.924	-1.22336	0.361315	9.16664	0.00246466	0.0352423
ENSG00000196549	MME	113115	1.16216	0.396829	9.08385	0.00257877	0.0363828
ENSG00000153531	ADPRHL1	5759.73	-1.1513	0.339021	9.02525	0.00266275	0.0370671
ENSG00000187942	LDLRAD2	368.801	-1.22126	0.373041	9.01862	0.00267242	0.0371662
ENSG00000196526	AFAP1	263.804	-1.09789	0.329522	9.00249	0.00269612	0.0373155
ENSG00000204936	CD177	1499.75	1.3647	0.417552	8.98891	0.00271622	0.0374962
ENSG00000270550	IGHV3-30	460.072	1.04292	0.346832	8.98343	0.00272439	0.0375524
ENSG00000137474	MYO7A	136.692	1.08122	0.350976	8.90501	0.00284389	0.0387866
ENSG00000117322	CR2	355.189	1.23917	0.390155	8.86481	0.0029072	0.0392997
ENSG00000106772	PRUNE2	401.393	-1.04697	0.326037	8.69371	0.0031931	0.0419499
ENSG00000146555	SDK1	846.648	-1.68924	0.445515	8.54253	0.00346942	0.0438408
ENSG00000196914	ARHGEF12	8980.43	-1.176	0.355301	8.54236	0.00346975	0.0438408
ENSG00000163993	S100P	1081.62	1.06559	0.347325	8.5157	0.00352095	0.0442854
ENSG00000125266	EFNB2	1349.92	-1.37477	0.412999	8.47716	0.00359633	0.0449519
ENSG00000166681	BEX3	275.632	-1.39969	0.407727	8.37833	0.00379721	0.0463489
ENSG00000228203	GRASLND	46.4644	-1.02276	0.310604	8.33151	0.00389632	0.0472443
ENSG00000260314	MRC1	1658.03	1.08827	0.383204	8.3225	0.00391569	0.0473654
ENSG00000182687	GALR2	60.0009	-1.03234	0.326481	8.28279	0.00400227	0.0479732
ENSG00000225217	HSPA7	185.131	-1.35186	0.41456	8.26698	0.00403726	0.0482236
ENSG00000213694	S1PR3	306.225	-1.10756	0.332216	8.21695	0.00415009	0.0491873

## Sheet: BCR--ABL1 (Ph) like - pathw
Term	Overlap	P-value	Adjusted P-value	Old P-value	Old Adjusted P-value	Odds Ratio	Combined Score	Genes
Interleukin-4 regulation of apoptosis	18/267	2.28346e-05	0.0153448	0	0	3.36502	35.9627	AMN;DST;PTGER2;ITGA2;GATA3;TFPI;NPAS2;EXT1;RGS2;ALOX5;LRRTM2;SPP1;MAL;S100P;UPP1;LTB;GAS6;CHST2
Rho GTPase cycle	10/123	0.000347026	0.116601	0	0	4.06996	32.4218	ARHGAP44;ARHGAP10;FGD4;ARHGEF12;ARHGEF17;ARAP2;RHOV;A2M;ARHGAP6;RHOBTB1
Hematopoietic cell lineage	8/88	0.000641229	0.129047	0	0	4.58518	33.7108	CR2;CR1;MME;ITGA2;CD38;ITGA6;CD36;IL9R
Type I hemidesmosome assembly	3/9	0.000768136	0.129047	0	0	22.7453	163.119	COL17A1;DST;ITGA6
Facilitative sodium-independent glucose transporters	3/12	0.00191673	0.256049	0	0	15.1612	94.866	SLC2A9;SLC2A5;SLC2A8
Interleukin-2 signaling pathway	31/847	0.00320637	0.256049	0	0	1.77203	10.1761	BTG3;PTGER2;RGS16;CLTC;DENND3;GATA3;IL1RAP;PIK3R1;ETS2;SOCS2;DPP4;KLRK1;RGS1;PMAIP1;UPP1;SLAMF1;CD96;CR2;CISH;ARAP2;KLHL2;PRKCA;FOSL2;NR4A2;DOK2;MDFIC;PKIA;MAL;LTB;IL9R;SNTB1
HDL-mediated lipid transport	3/15	0.00377742	0.256049	0	0	11.3692	63.4254	AMN;A2M;PLTP
Alpha-6 beta-4 integrin signaling pathway	4/31	0.00429175	0.256049	0	0	6.74782	36.7828	GAB1;PRKCA;ITGA6;PIK3R1
Cell surface interactions at the vascular wall	7/94	0.00431964	0.256049	0	0	3.67924	20.0319	CD84;DOK2;ITGA6;ESAM;PIK3R1;GAS6;CD177
BDNF signaling pathway	13/261	0.00470864	0.256049	0	0	2.41117	12.9199	MAST4;PTGER2;ITGA2;GATA3;NR4A2;NR4A1;RGS2;NR4A3;P4HA2;SPP1;SH3BP5;UPP1;CD200
Syndecan 4 pathway	4/32	0.00482232	0.256049	0	0	6.50649	34.7089	PRKCA;TFPI;THBS1;FGFR1
Notch signaling pathway	8/121	0.00485281	0.256049	0	0	3.24065	17.2668	EFNB2;HES6;CR2;LNX1;NRARP;GATA3;PIK3R1;DLL1
Signaling events mediated by stem cell factor receptor (c-Kit)	5/52	0.00523804	0.256049	0	0	4.85186	25.481	SPRED2;PTPRO;GAB1;STAP1;PIK3R1
Integrins in angiogenesis	6/74	0.00533435	0.256049	0	0	4.02927	21.0876	COL17A1;SPP1;COL6A3;PIK3R1;MFGE8;IGF1R
TAp63 pathway	5/55	0.00665182	0.298001	0	0	4.56005	22.8589	DST;PMAIP1;CABLES1;MFGE8;EVPL
Creatine metabolism	2/7	0.00913766	0.310516	0	0	18.155	85.2441	GATM;CKB
Response to elevated platelet cytosolic calcium	6/83	0.00924832	0.310516	0	0	3.55668	16.657	MMRN1;PRKCA;CD36;GAS6;A2M;THBS1
ECM-receptor interaction	6/84	0.00978308	0.310516	0	0	3.5109	16.2453	ITGA2;SPP1;COL6A3;ITGA6;CD36;THBS1
Signaling events regulated by Ret tyrosine kinase	4/39	0.00979827	0.310516	0	0	5.20333	24.0683	RET;GAB1;PRKCA;PIK3R1
Signaling by EGFR in cancer	7/111	0.0105088	0.310516	0	0	3.07514	14.0089	NR4A1;CLTC;GAB1;LRIG1;PRKCA;PIK3R1;ADCY1
Jak-STAT signaling pathway	10/199	0.0116902	0.310516	0	0	2.42386	10.7837	SOCS2;SPRED2;PTP4A3;PTPRS;CISH;PTPRO;PTPRM;IL19;PIK3R1;IL9R
Axon guidance	14/325	0.0117284	0.310516	0	0	2.06881	9.19739	SEMA6A;ARHGEF12;ITGA2;CLTC;SEMA4C;RGMB;RGMA;EFNB2;CACNB2;CACNB4;COL6A3;EZR;SPTBN2;FGFR1
Cross-presentation of particulate exogenous antigens (phagosomes)	2/8	0.0120101	0.310516	0	0	15.1284	66.8979	NCF2;CD36
TSP1-induced apoptosis in microvascular endothelial cell	2/8	0.0120101	0.310516	0	0	15.1284	66.8979	CD36;THBS1
MAPK cascade role in angiogenesis	5/64	0.0124571	0.310516	0	0	3.86266	16.9396	DOK2;MMP14;PRKCA;SHB;FGFR1
FSH regulation of apoptosis	12/263	0.0124859	0.310516	0	0	2.19353	9.61457	CDKN1C;IFITM1;P4HA2;PTGER2;RGS16;PMAIP1;CD36;UPP1;EZR;YBX3;THBS1;ATP9A
BAD phosphorylation mediated by IGF1R signaling	3/23	0.0129382	0.310516	0	0	6.81872	29.6449	ADCY1;PIK3R1;IGF1R
CREB transcription factor and its extracellular signals	3/23	0.0129382	0.310516	0	0	6.81872	29.6449	PRKCA;ADCY1;PIK3R1
Growth hormone receptor signaling	4/43	0.0137436	0.313406	0	0	4.6687	20.0155	SOCS2;CISH;PRKCA;PIK3R1
Beta-1 integrin cell surface interactions	5/66	0.0141015	0.313406	0	0	3.73564	15.9193	ITGA2;SPP1;COL6A3;ITGA6;THBS1
Immunoregulatory interactions between a lymphoid and a non-lymphoid cell	7/119	0.0149882	0.313406	0	0	2.85431	11.9895	CD96;IFITM1;CD200R1;KLRK1;IGHV3-23;CD200;ULBP3
Prostanoid ligand receptors	2/9	0.0152221	0.313406	0	0	12.9665	54.265	PTGDR2;PTGER2
Signaling by PDGF	7/122	0.0169739	0.313406	0	0	2.77942	11.3292	NR4A1;SPP1;COL6A3;PRKCA;PIK3R1;ADCY1;THBS1
Alpha-6 beta-1 and alpha-6 beta-4 integrin signaling	4/46	0.0172803	0.313406	0	0	4.33455	17.5904	COL17A1;PRKCA;ITGA6;PIK3R1
Complement and coagulation cascades	5/70	0.0178143	0.313406	0	0	3.50503	14.1174	C1QA;CR2;CR1;TFPI;A2M
G alpha q pathway	5/70	0.0178143	0.313406	0	0	3.50503	14.1174	RGS2;RGS1;RGS16;PRKCA;RGS9
NCAM signaling for neurite out-growth	5/70	0.0178143	0.313406	0	0	3.50503	14.1174	CACNB2;CACNB4;COL6A3;SPTBN2;FGFR1
Fibroblast growth factor 1	3/26	0.0181107	0.313406	0	0	5.92841	23.7804	MMP14;S1PR3;IGF1R
Phospholipase C signaling pathway	2/10	0.0187577	0.313406	0	0	11.3451	45.11	PRKCA;PIK3R1
TSH regulation of gene expression	6/97	0.0188619	0.313406	0	0	3.00733	11.941	NR4A1;RGS2;NR4A3;RGS16;PIK3R1;CKB
Phagosome	8/154	0.0191391	0.313406	0	0	2.50392	9.90555	DYNC2H1;TUBB6;TUBB2A;NCF2;ITGA2;MRC1;CD36;THBS1
Myometrial relaxation and contraction pathways	8/155	0.019814	0.313406	0	0	2.48675	9.75147	RGS2;RGS1;PKIA;RGS16;PRKCA;ADCY1;RGS9;ETS2
BAD phosphorylation regulation	3/27	0.0200543	0.313406	0	0	5.6811	22.2092	ADCY1;PIK3R1;IGF1R
B lymphocyte cell surface molecules	2/11	0.0226014	0.327111	0	0	10.084	38.2159	CR2;CR1
Cystic fibrosis transmembrane conductance regulator (CFTR) and beta 2 adrenergic receptor (b2AR) pathway	2/11	0.0226014	0.327111	0	0	10.084	38.2159	ADCY1;EZR
ADP-ribosylation factor	3/29	0.0242724	0.327111	0	0	5.24356	19.4977	NCF2;ARAP2;ARHGAP6
Lipoprotein metabolism	3/29	0.0242724	0.327111	0	0	5.24356	19.4977	AMN;A2M;PLTP
Type I interferon (interferon-alpha/beta) pathway	4/51	0.0243386	0.327111	0	0	3.87244	14.3888	PTP4A3;PTPRS;PTPRO;PTPRM
Malaria	4/51	0.0243386	0.327111	0	0	3.87244	14.3888	CR1;KLRK1;CD36;THBS1
Nuclear receptor transcription pathway	4/51	0.0243386	0.327111	0	0	3.87244	14.3888	NR4A2;NR4A1;NR4A3;NR3C2
Toll-like receptor endosomal trafficking and processing	2/12	0.0267383	0.342009	0	0	9.07517	32.8672	TLR7;LGMN
Opening of calcium channels triggered by depolarization of the presynaptic terminal	2/12	0.0267383	0.342009	0	0	9.07517	32.8672	CACNB2;CACNB4
Hemostasis pathway	17/468	0.0269739	0.342009	0	0	1.73211	6.25792	CD84;DOCK9;ITGA2;CABLES1;PRKCA;GATA3;PIK3R1;TFPI;THBS1;DOK2;MMRN1;ESAM;ITGA6;CD36;GAS6;A2M;CD177
Ras family activation regulation	3/31	0.0289313	0.360034	0	0	4.86852	17.2483	LGALS1;DAB2IP;PRKCA
Adrenergic pathway	7/137	0.0297279	0.360667	0	0	2.45683	8.63739	RGS2;RGS1;RGS16;PDE4A;PRKCA;ADCY1;RGS9
G alpha i pathway	6/108	0.0300556	0.360667	0	0	2.6815	9.39786	RGS2;RGS1;RGS16;PRKCA;ADCY1;RGS9
Focal adhesion	10/233	0.0310129	0.364101	0	0	2.05069	7.12278	ITGA2;STYK1;SPP1;COL6A3;PRKCA;ITGA6;PIK3R1;PARVB;THBS1;IGF1R
Glycine, serine and threonine metabolism	3/32	0.0314254	0.364101	0	0	4.7004	16.264	GATM;GLDC;PHGDH
Leptin influence on immune response	6/110	0.0324738	0.369871	0	0	2.62966	9.01269	NCF2;CD38;IL1RAP;CD36;LTB;IFIT2
Pathogenic Escherichia coli infection	4/57	0.0348123	0.383506	0	0	3.43299	11.5273	TUBB6;TUBB2A;PRKCA;EZR
PI3K cascade	4/57	0.0348123	0.383506	0	0	3.43299	11.5273	NR4A1;GAB1;PIK3R1;FGFR1
Cell junction organization	5/84	0.0356748	0.386669	0	0	2.88182	9.60599	COL17A1;DST;CDH24;ITGA6;PARVB
TGF-beta regulation of extracellular matrix	19/565	0.0396197	0.408881	0	0	1.5988	5.16161	CDKN1C;B3GALNT1;ECM2;MME;GOLIM4;NEDD9;PIK3R1;TFPI;ARHGAP6;ETS2;FOSL1;EXT1;DPP4;RGS2;TNFSF4;CKB;CD36;A2M;PFKP
T cell receptor regulation of apoptosis	20/603	0.0399267	0.408881	0	0	1.57688	5.07868	WNT10B;CR2;IFITM1;PRUNE2;GATA3;IL1RAP;ETS2;NR4A2;NR4A1;TUBB2A;LGALS1;MMRN1;PCBP4;PKIA;MAL;CD38;PMAIP1;TLR7;LTB;FGFR1
TrkA receptor signaling pathway	2/15	0.0407665	0.408881	0	0	6.97983	22.3347	PRKCA;PIK3R1
Eicosanoid ligand-binding G-protein coupled receptors	2/15	0.0407665	0.408881	0	0	6.97983	22.3347	PTGDR2;PTGER2
Glycosaminoglycan biosynthesis: keratan sulfate	2/15	0.0407665	0.408881	0	0	6.97983	22.3347	B3GNT7;CHST2
Phospholipids as signaling intermediaries	3/36	0.0424835	0.419165	0	0	4.12981	13.0446	PRKCA;ADCY1;PIK3R1
FGF signaling pathway	4/61	0.0430393	0.419165	0	0	3.19143	10.0391	GAB1;SPP1;PIK3R1;FGFR1
Calcium regulation in the cardiac cell	7/149	0.0436948	0.41947	0	0	2.24782	7.03685	RGS2;RGS1;PKIA;RGS16;PRKCA;ADCY1;RGS9
Amino acid biosynthesis and interconversion (transamination)	2/16	0.0459367	0.421747	0	0	6.48094	19.9645	GPT2;PHGDH
GluR2-containing AMPA receptor trafficking	2/16	0.0459367	0.421747	0	0	6.48094	19.9645	GRIP1;PRKCA
Interleukin-9 signaling pathway	2/16	0.0459367	0.421747	0	0	6.48094	19.9645	PIK3R1;IL9R
G alpha s pathway	6/120	0.0464424	0.421747	0	0	2.39776	7.36002	RGS2;RGS1;RGS16;PDE4A;ADCY1;RGS9
Post-chaperonin tubulin folding pathway	2/17	0.0513326	0.44702	0	0	6.04857	17.9608	TUBB6;TUBB2A
Ion channel function in vascular endothelium	2/17	0.0513326	0.44702	0	0	6.04857	17.9608	KCNQ5;ADCY1
Extracellular matrix organization	5/93	0.0514677	0.44702	0	0	2.58589	7.67182	COL17A1;MMP14;COL23A1;COL6A3;ELANE
GAB1 signalosome	3/39	0.0518862	0.44702	0	0	3.78508	11.1989	NR4A1;GAB1;PIK3R1
p75 neurotrophin receptor-mediated signaling	6/124	0.0529302	0.448881	0	0	2.316	6.80622	RTN4R;FGD4;ARHGEF12;SORT1;ARHGEF17;PIK3R1
L1CAM interactions	5/94	0.0534382	0.448881	0	0	2.5567	7.48918	ITGA2;CLTC;EZR;SPTBN2;FGFR1
Endochondral ossification	4/66	0.0547289	0.453866	0	0	2.9333	8.52231	CDKN1C;SPP1;IGF1R;FGFR1
Bone remodeling	2/18	0.0569421	0.453866	0	0	5.67024	16.2493	FOSL1;FOSL2
Tie2 signaling	2/18	0.0569421	0.453866	0	0	5.67024	16.2493	DOK2;PIK3R1
Signaling by FGFR in disease	6/128	0.0599427	0.453866	0	0	2.23961	6.30307	NR4A1;GAB1;PRKCA;PIK3R1;ADCY1;FGFR1
Cell-cell communication	6/129	0.0617782	0.453866	0	0	2.22128	6.18451	COL17A1;DST;CDH24;ITGA6;PIK3R1;PARVB
Aldosterone-regulated sodium reabsorption	3/42	0.0622018	0.453866	0	0	3.49338	9.70241	PRKCA;PIK3R1;NR3C2
Netrin-1 signaling	3/42	0.0622018	0.453866	0	0	3.49338	9.70241	RGMB;EZR;RGMA
Signaling by constitutively active EGFR	2/19	0.0627535	0.453866	0	0	5.33643	14.7741	GAB1;PIK3R1
Small ligand GPCRs	2/19	0.0627535	0.453866	0	0	5.33643	14.7741	PTGER2;S1PR3
TP53 network	2/19	0.0627535	0.453866	0	0	5.33643	14.7741	PMAIP1;TP73
Telomeres, telomerase, cellular aging, and immortality	2/19	0.0627535	0.453866	0	0	5.33643	14.7741	PRKCA;IGF1R
IGF-1 receptor and longevity	2/19	0.0627535	0.453866	0	0	5.33643	14.7741	PIK3R1;IGF1R
Signaling events mediated by VEGFR1 and VEGFR2	4/70	0.0651922	0.453866	0	0	2.75496	7.52219	GAB1;PRKCA;PIK3R1;SHB
Dilated cardiomyopathy	5/100	0.0661697	0.453866	0	0	2.39449	6.50232	CACNB2;CACNB4;ITGA2;ITGA6;ADCY1
Bacterial invasion of epithelial cells	4/71	0.0679598	0.453866	0	0	2.7137	7.29671	ARHGAP10;CLTC;GAB1;PIK3R1
Skeletal muscle hypertrophy is regulated via AKT/mTOR pathway	2/20	0.0687554	0.453866	0	0	5.0397	13.4923	PIK3R1;IGF1R
Urea cycle and metabolism of amino groups	2/20	0.0687554	0.453866	0	0	5.0397	13.4923	GATM;CKB
GATA3-mediated activation of Th2 cytokine expression	2/20	0.0687554	0.453866	0	0	5.0397	13.4923	ADCY1;GATA3
Hypertrophy pathway	2/20	0.0687554	0.453866	0	0	5.0397	13.4923	NR4A3;IFRD1
ID regulation of gene expression	2/20	0.0687554	0.453866	0	0	5.0397	13.4923	ITGA6;THBS1
Adaptive immune system	19/606	0.0694134	0.453866	0	0	1.48392	3.95863	DYNC2H1;CD96;IFITM1;NCF2;DCTN4;IGHV3-23;CLTC;PIK3R1;TRIM9;NR4A1;CD200R1;KLRK1;MRC1;PDCD1;CD36;CD200;LGMN;SPTBN2;ULBP3
NCAM1 interactions	3/44	0.0695657	0.453866	0	0	3.32263	8.85642	CACNB2;CACNB4;COL6A3
PI3K events in ERBB2 signaling	3/44	0.0695657	0.453866	0	0	3.32263	8.85642	NR4A1;GAB1;PIK3R1
Signaling by ERBB2	5/102	0.0707581	0.457206	0	0	2.34488	6.21038	NR4A1;GAB1;PRKCA;PIK3R1;ADCY1
MHC class II antigen presentation	5/103	0.0731164	0.459715	0	0	2.32083	6.07061	DYNC2H1;DCTN4;CLTC;SPTBN2;LGMN
Signaling by FGFR mutants	3/45	0.0733887	0.459715	0	0	3.24336	8.4716	GAB1;PIK3R1;FGFR1
Developmental biology	14/420	0.0742368	0.459715	0	0	1.57691	4.10074	WNT10B;SEMA6A;ARHGEF12;ITGA2;CLTC;RGMB;RGMA;CACNB2;CACNB4;COL6A3;CD36;EZR;SPTBN2;FGFR1
E-cadherin keratinocyte pathway	2/21	0.074937	0.459715	0	0	4.77421	12.3705	FMN1;PIK3R1
IGF1 signaling pathway	2/21	0.074937	0.459715	0	0	4.77421	12.3705	PIK3R1;IGF1R
Interleukin-4 signaling pathway	5/104	0.0755172	0.459715	0	0	2.29727	5.93476	DOK2;CISH;GATA3;PIK3R1;MYBL1
Adherens junction cell adhesion	4/74	0.0766202	0.459715	0	0	2.597	6.67143	PTPRM;SORBS1;IGF1R;FGFR1
Oncostatin M	11/311	0.0768205	0.459715	0	0	1.67407	4.29613	ECM2;ARHGEF12;CISH;RGS16;GAB1;S100P;EVPL;S100A9;ETS2;S100A8;FOSL2
RhoA activity regulation	3/46	0.0773032	0.459715	0	0	3.16777	8.10954	ARHGEF12;ARHGEF17;ARHGAP6
Arrhythmogenic right ventricular cardiomyopathy (ARVC)	4/75	0.0796245	0.469365	0	0	2.56029	6.47866	CACNB2;CACNB4;ITGA2;ITGA6
Glycosaminoglycan biosynthesis: chondroitin sulfate	2/22	0.0812876	0.474705	0	0	4.53527	11.3824	CHST7;UST
T cell receptor signaling pathway	6/139	0.0819431	0.474705	0	0	2.05321	5.13658	NCF2;ARAP2;PRKCA;PIK3R1;PDCD1;ARHGAP6
Post-translational regulation of adherens junction stability and disassembly	3/48	0.0853996	0.48455	0	0	3.02667	7.44685	RET;CABLES1;IGF1R
Lipid digestion, mobilization, and transport	3/48	0.0853996	0.48455	0	0	3.02667	7.44685	AMN;A2M;PLTP
G alpha (12/13) signaling events	4/77	0.0858057	0.48455	0	0	2.48989	6.11436	FGD4;ARHGEF12;ARHGEF17;PIK3R1
Signaling events mediated by the hedgehog family	2/23	0.087797	0.4876	0	0	4.31908	10.5071	HHIP;PIK3R1
Eicosanoid metabolism	2/23	0.087797	0.4876	0	0	4.31908	10.5071	PTGER2;ALOX5
Arf6 integrin-mediated signaling pathway	3/49	0.0895776	0.493411	0	0	2.96072	7.14318	ITGA2;CLTC;ITGA6
Glycosaminoglycan metabolism	5/110	0.090803	0.496095	0	0	2.16533	5.19477	EXT1;CHST7;B3GNT7;UST;CHST2
Plexin D1 signaling	2/24	0.0944556	0.507793	0	0	4.12255	9.72767	ITGA2;ITGA6
Endogenous Toll-like receptor signaling	2/24	0.0944556	0.507793	0	0	4.12255	9.72767	S100A9;S100A8
Immune system	28/998	0.0975097	0.510967	0	0	1.32548	3.08546	C1QA;IFITM1;NCF2;DCTN4;IGHV3-23;CLTC;IL1RAP;PIK3R1;IFIT2;SOCS2;TRIM9;KLRK1;MRC1;CD36;SPTBN2;DYNC2H1;GBP5;CD96;CR1;CISH;DEFA1;NR4A1;CD200R1;TLR7;PDCD1;CD200;LGMN;ULBP3
Corticotropin releasing hormone pathway	2/25	0.101254	0.510967	0	0	3.94311	9.03021	NR4A2;NR4A1
TPO signaling pathway	2/25	0.101254	0.510967	0	0	3.94311	9.03021	PRKCA;PIK3R1
ATM-dependent DNA damage response	4/82	0.102237	0.510967	0	0	2.32969	5.31276	FOSL1;WNT10B;PMAIP1;TP73
Phospholipase C delta-1 interactions in phospholipid-associated cell signaling	1/5	0.103673	0.510967	0	0	11.3212	25.6596	PRKCA
Activation of NOXA and translocation to mitochondria	1/5	0.103673	0.510967	0	0	11.3212	25.6596	PMAIP1
CREB phosphorylation through the activation of adenylate cyclase	1/5	0.103673	0.510967	0	0	11.3212	25.6596	ADCY1
Disinhibition of SNARE formation	1/5	0.103673	0.510967	0	0	11.3212	25.6596	PRKCA
Extrinsic pathway	1/5	0.103673	0.510967	0	0	11.3212	25.6596	TFPI
Ion channel and phorbal esters signaling pathway	1/5	0.103673	0.510967	0	0	11.3212	25.6596	PRKCA
Thrombin signaling through protease-activated receptors	3/53	0.107108	0.510967	0	0	2.7233	6.08362	PRKCA;ADCY1;PIK3R1
CXCR4 signaling pathway	5/116	0.107558	0.510967	0	0	2.04766	4.56571	RGS1;ITGA2;PRKCA;ITGA6;PIK3R1
ERBB2 role in signal transduction and oncology	2/26	0.108182	0.510967	0	0	3.77862	8.40341	GRIP1;PIK3R1
Integrin family cell surface interactions	2/26	0.108182	0.510967	0	0	3.77862	8.40341	ITGA2;ITGA6
Interleukin-9 regulation of target genes	2/26	0.108182	0.510967	0	0	3.77862	8.40341	SOCS2;CISH
Signaling by NGF	8/221	0.108374	0.510967	0	0	1.71038	3.80074	FGD4;NR4A1;ARHGEF12;ARHGEF17;CLTC;PRKCA;PIK3R1;ADCY1
Leukocyte transendothelial migration	5/117	0.110488	0.510967	0	0	2.02927	4.47017	NCF2;PRKCA;ESAM;PIK3R1;EZR
Phospholipase C-mediated cascade	3/54	0.111686	0.510967	0	0	2.66977	5.85231	PRKCA;ADCY1;FGFR1
Arginine and proline metabolism	3/54	0.111686	0.510967	0	0	2.66977	5.85231	GATM;P4HA2;CKB
Integrin cell surface interactions	4/85	0.112738	0.510967	0	0	2.24306	4.8959	ITGA2;SPP1;ITGA6;THBS1
MicroRNAs in cardiomyocyte hypertrophy	4/85	0.112738	0.510967	0	0	2.24306	4.8959	MYEF2;CISH;PIK3R1;IGF1R
Pentose phosphate pathway	2/27	0.115233	0.510967	0	0	3.62729	7.83785	PFKP;RBKS
Cooperation of prefoldin and TriC/CCT in actin and tubulin folding	2/27	0.115233	0.510967	0	0	3.62729	7.83785	TUBB6;TUBB2A
VEGFR1 pathway	2/27	0.115233	0.510967	0	0	3.62729	7.83785	PRKCA;PIK3R1
eIF4E and p70 S6 kinase regulation	2/27	0.115233	0.510967	0	0	3.62729	7.83785	PRKCA;PIK3R1
Glycolysis	2/27	0.115233	0.510967	0	0	3.62729	7.83785	PFKFB2;PFKP
Basal cell carcinoma	3/55	0.116336	0.510967	0	0	2.61829	5.63265	WNT10B;FZD3;HHIP
Meiotic synapsis	3/55	0.116336	0.510967	0	0	2.61829	5.63265	SYCP2;TERF2;SMC1B
Interleukin-1 regulation of extracellular matrix	5/120	0.119508	0.521489	0	0	1.97603	4.19781	FOSL1;NR4A3;SPP1;A2M;PLXDC2
Recycling pathway of cell adhesion molecule L1	2/28	0.122396	0.523493	0	0	3.4876	7.32567	CLTC;EZR
Proteolysis and signaling pathway of Notch	1/6	0.123083	0.523493	0	0	9.05648	18.9724	DLL1
Signaling by EGFR	1/6	0.123083	0.523493	0	0	9.05648	18.9724	LRIG1
Klotho-mediated ligand binding	1/6	0.123083	0.523493	0	0	9.05648	18.9724	FGFR1
SHP2 signaling	3/57	0.12585	0.531894	0	0	2.52106	5.22531	GAB1;PIK3R1;IGF1R
Skeletal myogenesis control by HDAC and calcium/calmodulin-dependent kinase (CaMK)	2/29	0.129664	0.537867	0	0	3.35825	6.86026	PIK3R1;IGF1R
IGF1 pathway	2/29	0.129664	0.537867	0	0	3.35825	6.86026	PIK3R1;IGF1R
Matrix metalloproteinases	2/29	0.129664	0.537867	0	0	3.35825	6.86026	MMP14;MMP28
Gap junction pathway	4/90	0.13124	0.541064	0	0	2.1121	4.28911	TUBB6;TUBB2A;PRKCA;ADCY1
Integration of energy metabolism	5/125	0.135279	0.541671	0	0	1.8932	3.7872	DPP4;CACNB2;PRKCA;ADCY1;SLC25A4
Activation of matrix metalloproteinases	2/30	0.13703	0.541671	0	0	3.23815	6.43601	MMP14;ELANE
Signaling by FGFR1 mutants	2/30	0.13703	0.541671	0	0	3.23815	6.43601	PIK3R1;FGFR1
Signaling pathway from G-protein families	2/30	0.13703	0.541671	0	0	3.23815	6.43601	PRKCA;ADCY1
Glutamate binding and activation of AMPA receptors and synaptic plasticity	2/30	0.13703	0.541671	0	0	3.23815	6.43601	GRIP1;PRKCA
Nectin adhesion pathway	2/30	0.13703	0.541671	0	0	3.23815	6.43601	PTPRM;PIK3R1
PDGFA signaling pathway	2/30	0.13703	0.541671	0	0	3.23815	6.43601	PRKCA;PIK3R1
Carbohydrate metabolism	8/235	0.139187	0.542464	0	0	1.60373	3.16246	EXT1;PFKFB2;CHST7;B3GNT7;UST;SLC2A5;CHST2;PFKP
Activation of PKC through G-protein coupled receptors	1/7	0.142074	0.542464	0	0	7.54668	14.7267	PRKCA
Spermatogenesis regulation by CREM	1/7	0.142074	0.542464	0	0	7.54668	14.7267	ADCY1
Vitamin D (calciferol) metabolism	1/7	0.142074	0.542464	0	0	7.54668	14.7267	LGMN
Gamma-secretase-mediated ErbB4 signaling pathway	1/7	0.142074	0.542464	0	0	7.54668	14.7267	PRKCA
Inactivation of BCL-2 by BH3-only proteins	1/7	0.142074	0.542464	0	0	7.54668	14.7267	PMAIP1
Alpha-V beta-3 integrin/OPN pathway	2/31	0.144485	0.545471	0	0	3.12633	6.04813	SPP1;PIK3R1
Keratan sulfate/keratin metabolism	2/31	0.144485	0.545471	0	0	3.12633	6.04813	B3GNT7;CHST2
Leptin signaling pathway	3/61	0.145666	0.546857	0	0	2.34671	4.5208	SOCS2;CISH;PIK3R1
Fibrin clot formation (clotting cascade)	2/32	0.152022	0.56755	0	0	3.02196	5.69256	TFPI;A2M
Platelet activation, signaling and aggregation	7/205	0.157935	0.569963	0	0	1.60742	2.96661	MMRN1;PRKCA;PIK3R1;CD36;A2M;GAS6;THBS1
Syndecan 2 pathway	2/33	0.159635	0.569963	0	0	2.92433	5.36576	ITGA2;EZR
Proepithelin conversion to epithelin and wound repair control	1/8	0.160655	0.569963	0	0	6.46825	11.8272	ELANE
SREBP control of lipid biosynthesis	1/8	0.160655	0.569963	0	0	6.46825	11.8272	LIMA1
CHL1 interactions	1/8	0.160655	0.569963	0	0	6.46825	11.8272	ITGA2
Stabilization of mRNA by HuR	1/8	0.160655	0.569963	0	0	6.46825	11.8272	PRKCA
Cytoskeletal remodeling regulation and cell spreading by IPP complex components	1/8	0.160655	0.569963	0	0	6.46825	11.8272	PARVB
Transcription factor regulation of microRNAs related to cardiac hypertrophy	1/8	0.160655	0.569963	0	0	6.46825	11.8272	MYEF2
Lysosphingolipid and lysophosphatidic acid (LPA) G-protein coupled receptors	1/8	0.160655	0.569963	0	0	6.46825	11.8272	S1PR3
Collagen biosynthesis and modifying enzymes	3/64	0.16115	0.569963	0	0	2.23096	4.07243	COL17A1;COL23A1;COL6A3
Wnt signaling pathway and pluripotency	4/98	0.163201	0.571507	0	0	1.93156	3.50147	FOSL1;WNT10B;FZD3;PRKCA
Glioma	3/65	0.166419	0.571507	0	0	2.19486	3.93593	PRKCA;PIK3R1;IGF1R
LPA receptor mediated events	3/65	0.166419	0.571507	0	0	2.19486	3.93593	GAB1;ADCY1;PIK3R1
TOR signaling	2/34	0.167316	0.571507	0	0	2.8328	5.06469	DDIT4L;PRKCA
Fructose and mannose metabolism	2/34	0.167316	0.571507	0	0	2.8328	5.06469	PFKFB2;PFKP
N-cadherin signaling events	2/34	0.167316	0.571507	0	0	2.8328	5.06469	PIK3R1;FGFR1
Pathways in cancer	10/325	0.169309	0.571507	0	0	1.44486	2.56611	RET;WNT10B;FZD3;HHIP;ITGA2;PRKCA;ITGA6;PIK3R1;IGF1R;FGFR1
NGF signaling via TRKA from the plasma membrane	5/136	0.172952	0.571507	0	0	1.73325	3.04141	NR4A1;CLTC;PRKCA;PIK3R1;ADCY1
Antigen-activated B-cell receptor generation of second messengers	7/211	0.174696	0.571507	0	0	1.55966	2.72116	IFITM1;CR2;IGHV3-23;GAB1;SH3BP5;PRKCA;PIK3R1
Signal transduction by L1	2/35	0.175059	0.571507	0	0	2.74682	4.7867	CLTC;FGFR1
EGF receptor (ErbB1) signaling pathway	2/35	0.175059	0.571507	0	0	2.74682	4.7867	GAB1;PIK3R1
MEF2D role in T cell apoptosis	2/35	0.175059	0.571507	0	0	2.74682	4.7867	NR4A1;PRKCA
Melanogenesis	4/101	0.175852	0.571507	0	0	1.87153	3.25293	WNT10B;FZD3;PRKCA;ADCY1
G alpha 13 pathway	3/67	0.177104	0.571507	0	0	2.12605	3.68024	ARHGEF12;ARHGEF17;PRKCA
AKT phosphorylation of nuclear targets	1/9	0.178834	0.571507	0	0	5.65943	9.74158	NR4A1
Alpha defensins	1/9	0.178834	0.571507	0	0	5.65943	9.74158	DEFA1
Pyrimidine salvage reactions	1/9	0.178834	0.571507	0	0	5.65943	9.74158	UPP1
EGFR transactivation by gastrin	1/9	0.178834	0.571507	0	0	5.65943	9.74158	PRKCA
Inhibition of matrix metalloproteinases	1/9	0.178834	0.571507	0	0	5.65943	9.74158	MMP14
GM-CSF-mediated signaling events	2/36	0.182857	0.571507	0	0	2.66589	4.52949	CISH;PIK3R1
Ion transport by P-type ATPases	2/36	0.182857	0.571507	0	0	2.66589	4.52949	ATP10A;ATP9A
PI3K/PLC/TRK pathway	2/36	0.182857	0.571507	0	0	2.66589	4.52949	GAB1;PIK3R1
p53 signaling pathway	5/139	0.183867	0.571507	0	0	1.69419	2.86918	PCBP4;TP53INP1;SPP1;PMAIP1;TP73
PPAR signaling pathway	3/69	0.187972	0.571507	0	0	2.06142	3.44558	CD36;SORBS1;PLTP
FRA pathway	2/37	0.190705	0.571507	0	0	2.58959	4.29102	FOSL1;FOSL2
Interleukin-23-mediated signaling events	2/37	0.190705	0.571507	0	0	2.58959	4.29102	IL19;PIK3R1
PI3K/AKT activation	2/37	0.190705	0.571507	0	0	2.58959	4.29102	NR4A1;PIK3R1
Fibroblast growth factor receptor pathway	4/105	0.193214	0.571507	0	0	1.79704	2.95426	GAB1;PRKCA;PIK3R1;FGFR1
Activation of Src by protein tyrosine phosphatase alpha	1/10	0.19662	0.571507	0	0	5.03035	8.18178	PRKCA
Calcitonin-like ligand receptors	1/10	0.19662	0.571507	0	0	5.03035	8.18178	ADM2
TRAF6-mediated IRF7 activation in TLR7/8 or 9 signaling	1/10	0.19662	0.571507	0	0	5.03035	8.18178	TLR7
Dermatan sulfate biosynthesis	1/10	0.19662	0.571507	0	0	5.03035	8.18178	UST
Electron transport reaction in mitochondria	1/10	0.19662	0.571507	0	0	5.03035	8.18178	SLC25A4
Gap junction degradation	1/10	0.19662	0.571507	0	0	5.03035	8.18178	CLTC
Glycoprotein 1b-IX-V activation signaling	1/10	0.19662	0.571507	0	0	5.03035	8.18178	PIK3R1
Insulin secretion regulation by acetylcholine	1/10	0.19662	0.571507	0	0	5.03035	8.18178	PRKCA
ERBB1 downstream pathway	4/106	0.197636	0.571507	0	0	1.77933	2.88488	NCKAP1;GAB1;PRKCA;PIK3R1
Signaling of hepatocyte growth factor receptor	2/38	0.198597	0.571507	0	0	2.51753	4.06953	GAB1;PIK3R1
EGFR interaction with phospholipase C-gamma	2/38	0.198597	0.571507	0	0	2.51753	4.06953	PRKCA;ADCY1
ERBB4 signaling events	2/38	0.198597	0.571507	0	0	2.51753	4.06953	LRIG1;PIK3R1
Nuclear receptors	2/38	0.198597	0.571507	0	0	2.51753	4.06953	NR4A2;NR4A1
Rac1 cell motility signaling pathway	3/71	0.199007	0.571507	0	0	2.00058	3.22977	NCKAP1;NCF2;PIK3R1
Interleukin-6 signaling pathway	3/71	0.199007	0.571507	0	0	2.00058	3.22977	GAB1;PIK3R1;A2M
Melanoma	3/71	0.199007	0.571507	0	0	2.00058	3.22977	PIK3R1;IGF1R;FGFR1
E-cadherin nascent AJ-like junctions pathway	2/39	0.206528	0.590581	0	0	2.44936	3.86343	NCKAP1;PIK3R1
Myc repressed pathway	3/73	0.210192	0.592006	0	0	1.94322	3.03091	LGALS1;ITGA6;NDRG2
Attenuation of GPCR signaling	1/11	0.214022	0.592006	0	0	4.52708	6.9793	PRKCA
Bone mineralization regulation	1/11	0.214022	0.592006	0	0	4.52708	6.9793	SPP1
Signaling by activated point mutants of FGFR1	1/11	0.214022	0.592006	0	0	4.52708	6.9793	FGFR1
Gamma-carboxylation, transport, and amino-terminal cleavage of proteins	1/11	0.214022	0.592006	0	0	4.52708	6.9793	GAS6
Integrin beta-4 pathway	1/11	0.214022	0.592006	0	0	4.52708	6.9793	ITGA6
Osteopontin signaling	1/11	0.214022	0.592006	0	0	4.52708	6.9793	SPP1
PAC1 receptor pathway	2/40	0.214491	0.592006	0	0	2.38478	3.67135	PRKCA;ADCY1
Wnt/calcium/cyclic GMP pathway	3/74	0.215836	0.592006	0	0	1.91575	2.93731	WNT10B;FZD3;PRKCA
Gastric acid secretion	3/74	0.215836	0.592006	0	0	1.91575	2.93731	PRKCA;ADCY1;EZR
Actin cytoskeleton regulation	7/226	0.219657	0.595649	0	0	1.45171	2.20035	NCKAP1;ARHGEF12;ITGA2;ITGA6;PIK3R1;EZR;FGFR1
Epidermal growth factor receptor (EGFR) pathway	4/111	0.220188	0.595649	0	0	1.69575	2.56614	GAB1;PRKCA;PIK3R1;RHOV
Prolactin activation of MAPK signaling	3/75	0.221511	0.595649	0	0	1.88905	2.84733	SOCS2;CISH;PIK3R1
Plasma membrane estrogen receptor signaling	2/41	0.222482	0.595649	0	0	2.32352	3.49203	PIK3R1;IGF1R
Bioactive peptide-induced signaling pathway	2/41	0.222482	0.595649	0	0	2.32352	3.49203	PRKCA;PIK3R1
ERBB1 internalization pathway	2/41	0.222482	0.595649	0	0	2.32352	3.49203	LRIG1;PIK3R1
BMP receptor signaling	2/42	0.230496	0.599475	0	0	2.26531	3.32439	RGMB;RGMA
Signaling events mediated by T cell protein tyrosine phosphatase (TC-PTP)	2/42	0.230496	0.599475	0	0	2.26531	3.32439	GAB1;PIK3R1
VEGF, hypoxia, and angiogenesis	2/42	0.230496	0.599475	0	0	2.26531	3.32439	PRKCA;PIK3R1
Transmission across chemical synapses	6/190	0.230575	0.599475	0	0	1.48022	2.17175	GRIP1;CACNB2;CACNB4;SLC1A2;PRKCA;ADCY1
Phosphatidylethanolamine biosynthesis	1/12	0.231047	0.599475	0	0	4.11532	6.02949	ETNK2
Phospholipase C epsilon pathway	1/12	0.231047	0.599475	0	0	4.11532	6.02949	ADCY1
Pyrimidine catabolism	1/12	0.231047	0.599475	0	0	4.11532	6.02949	UPP1
Beta-arrestins in GPCR desensitization	1/12	0.231047	0.599475	0	0	4.11532	6.02949	ADCY1
Complement cascade	3/77	0.232949	0.602084	0	0	1.83781	2.67756	C1QA;CR1;IGHV3-23
Beta-3 integrin cell surface interactions	2/43	0.238528	0.60762	0	0	2.20995	3.16745	SPP1;THBS1
Voltage-gated potassium channels	2/43	0.238528	0.60762	0	0	2.20995	3.16745	KCNA5;KCNQ5
Phosphatidylinositol signaling system	3/78	0.238708	0.60762	0	0	1.81321	2.59745	ITPKA;PRKCA;PIK3R1
Signaling by SCF-KIT	3/78	0.238708	0.60762	0	0	1.81321	2.59745	NR4A1;PRKCA;PIK3R1
Antigen processing: cross presentation	3/79	0.244491	0.611978	0	0	1.78926	2.52031	NCF2;MRC1;CD36
Vasopressin-regulated water reabsorption	2/44	0.246574	0.611978	0	0	2.15722	3.02031	DYNC2H1;DCTN4
G-protein-mediated events	2/44	0.246574	0.611978	0	0	2.15722	3.02031	PRKCA;ADCY1
Platelet adhesion to exposed collagen	1/13	0.247705	0.611978	0	0	3.77218	5.26414	ITGA2
Adenylate cyclase inhibitory pathway	1/13	0.247705	0.611978	0	0	3.77218	5.26414	ADCY1
CBL-mediated ligand-induced downregulation of EGF receptors	1/13	0.247705	0.611978	0	0	3.77218	5.26414	PRKCA
Glucose-dependent insulinotropic polypeptide (GIP) biosynthesis, secretion, and inactivation	1/13	0.247705	0.611978	0	0	3.77218	5.26414	DPP4
Keap1-Nrf2 pathway	1/13	0.247705	0.611978	0	0	3.77218	5.26414	PRKCA
Opioid signaling	3/80	0.250295	0.616112	0	0	1.76593	2.44602	PDE4A;PRKCA;ADCY1
Insulin signaling pathway	8/277	0.253093	0.620725	0	0	1.3504	1.85544	SOCS2;CISH;GAB1;PRKCA;PIK3R1;RHOV;SORBS1;IGF1R
G alpha (z) signaling events	2/45	0.254629	0.622222	0	0	2.10694	2.88219	PRKCA;ADCY1
Syndecan 1 pathway	2/46	0.26269	0.626891	0	0	2.05895	2.75237	COL17A1;COL6A3
G alpha (i) signaling events	6/199	0.26285	0.626891	0	0	1.41054	1.88472	GALR2;PTGDR2;RGS1;S1PR3;ADCY1;RGS9
Retrograde neurotrophin signaling	1/14	0.264003	0.626891	0	0	3.48184	4.63709	CLTC
Signaling by NOTCH2	1/14	0.264003	0.626891	0	0	3.48184	4.63709	DLL1
Complement cascade regulation	1/14	0.264003	0.626891	0	0	3.48184	4.63709	CR1
T cell receptor/Ras pathway	1/14	0.264003	0.626891	0	0	3.48184	4.63709	PRKCA
Glycosphingolipid biosynthesis: globo series	1/14	0.264003	0.626891	0	0	3.48184	4.63709	B3GALNT1
Initiation of the second proteolytic cleavage of Notch receptor by receptor-ligand binding	1/14	0.264003	0.626891	0	0	3.48184	4.63709	DLL1
Meiosis	3/83	0.267825	0.633726	0	0	1.69945	2.23889	SYCP2;TERF2;SMC1B
Regulation of NFAT transcription factors	2/47	0.270751	0.637723	0	0	2.0131	2.63022	FOSL1;GATA3
Neuronal system	8/283	0.271412	0.637723	0	0	1.32052	1.72212	GRIP1;CACNB2;CACNB4;SLC1A2;PRKCA;KCNQ5;KCNA5;ADCY1
Small cell lung cancer	3/84	0.2737	0.640859	0	0	1.67838	2.17471	ITGA2;ITGA6;PIK3R1
ATM pathway	2/48	0.27881	0.642066	0	0	1.96923	2.51515	TERF2;TP73
Chondroitin sulfate/dermatan sulfate metabolism	2/48	0.27881	0.642066	0	0	1.96923	2.51515	CHST7;UST
C-Myb transcription factor network	3/85	0.279589	0.642066	0	0	1.65783	2.11279	GATA3;ETS2;ELANE
Coagulation intrinsic pathway	1/15	0.279949	0.642066	0	0	3.23297	4.11605	A2M
Extrinsic prothrombin activation pathway	1/15	0.279949	0.642066	0	0	3.23297	4.11605	TFPI
Mu-calpain pathway	1/15	0.279949	0.642066	0	0	3.23297	4.11605	EZR
Progesterone-mediated oocyte maturation	3/86	0.28549	0.651177	0	0	1.63777	2.05303	ADCY1;PIK3R1;IGF1R
G alpha (s) signaling events	4/125	0.286341	0.651177	0	0	1.49847	1.87394	PTGER2;ADM2;PDE4A;ADCY1
Angiopoietin receptor Tie2-mediated signaling	2/49	0.286862	0.651177	0	0	1.92724	2.40664	DOK2;PIK3R1
Neurotrophin signaling pathway	4/126	0.291187	0.651177	0	0	1.48611	1.83355	SORT1;GAB1;PIK3R1;TP73
Type 2 diabetes mellitus	2/50	0.294905	0.651177	0	0	1.88699	2.30421	SOCS2;PIK3R1
B cell survival pathway	1/16	0.295549	0.651177	0	0	3.01728	3.67783	PIK3R1
Cell-extracellular matrix interactions	1/16	0.295549	0.651177	0	0	3.01728	3.67783	PARVB
Inhibition of platelet activation by aspirin	1/16	0.295549	0.651177	0	0	3.01728	3.67783	PRKCA
KIT signaling regulation	1/16	0.295549	0.651177	0	0	3.01728	3.67783	PRKCA
LPA4-mediated signaling events	1/16	0.295549	0.651177	0	0	3.01728	3.67783	ADCY1
Other semaphorin interactions	1/16	0.295549	0.651177	0	0	3.01728	3.67783	SEMA6A
PI3K subunit p85 role in regulation of actin organization and cell migration	1/16	0.295549	0.651177	0	0	3.01728	3.67783	PIK3R1
Prostate cancer	3/89	0.303245	0.654753	0	0	1.58039	1.88575	PIK3R1;IGF1R;FGFR1
Salivary secretion	3/89	0.303245	0.654753	0	0	1.58039	1.88575	CD38;PRKCA;ADCY1
PDGFB signaling pathway	4/129	0.305787	0.654753	0	0	1.45022	1.71831	NCKAP1;GAB1;PRKCA;PIK3R1
Thymic stromal lymphopoietin (TSLP) pathway	3/90	0.309176	0.654753	0	0	1.56215	1.83372	CD84;CISH;TNFSF4
ABCA transporters in lipid homeostasis	1/17	0.310813	0.654753	0	0	2.82856	3.30535	ABCA3
ACE inhibitor pathway	1/17	0.310813	0.654753	0	0	2.82856	3.30535	NR3C2
Activation of BH3-only proteins	1/17	0.310813	0.654753	0	0	2.82856	3.30535	PMAIP1
Renin-angiotensin system	1/17	0.310813	0.654753	0	0	2.82856	3.30535	MME
Atypical NF-kappaB pathway	1/17	0.310813	0.654753	0	0	2.82856	3.30535	PIK3R1
Beta-arrestin-dependent recruitment of Src kinases in GPCR signaling	1/17	0.310813	0.654753	0	0	2.82856	3.30535	ADCY1
Cadmium-induced DNA biosynthesis and proliferation in macrophages	1/17	0.310813	0.654753	0	0	2.82856	3.30535	PRKCA
Complement activation, classical pathway	1/17	0.310813	0.654753	0	0	2.82856	3.30535	C1QA
Dendritic cells in regulating TH1 and TH2 development	1/17	0.310813	0.654753	0	0	2.82856	3.30535	TLR7
Osteoclast signaling	1/17	0.310813	0.654753	0	0	2.82856	3.30535	SPP1
Neural crest differentiation	3/91	0.315111	0.659715	0	0	1.54432	1.78342	FZD3;DLL1;FGFR1
Protein folding	2/53	0.318941	0.659715	0	0	1.77572	2.0292	TUBB6;TUBB2A
PI3K pathway	2/53	0.318941	0.659715	0	0	1.77572	2.0292	PRKCA;PIK3R1
Cell adhesion molecules (CAMs)	4/133	0.325367	0.659715	0	0	1.40496	1.57749	PTPRM;ESAM;ITGA6;PDCD1
Pertussis toxin-insensitive CCR5 signaling in macrophage	1/18	0.325746	0.659715	0	0	2.66204	2.98584	PRKCA
CBL signaling regulation	1/18	0.325746	0.659715	0	0	2.66204	2.98584	PIK3R1
Corticosteroids and cardioprotection	1/18	0.325746	0.659715	0	0	2.66204	2.98584	PIK3R1
Effect of METS on macrophage differentiation	1/18	0.325746	0.659715	0	0	2.66204	2.98584	ETS2
Human cytomegalovirus and MAP kinase pathways	1/18	0.325746	0.659715	0	0	2.66204	2.98584	PIK3R1
Nicotinic acetylcholine receptor role in the regulation of apoptosis	1/18	0.325746	0.659715	0	0	2.66204	2.98584	PIK3R1
Nucleotide di- and triphosphate biosynthesis and interconversion	1/18	0.325746	0.659715	0	0	2.66204	2.98584	AK5
PKA activation in glucagon signaling	1/18	0.325746	0.659715	0	0	2.66204	2.98584	ADCY1
Kit receptor signaling pathway	2/54	0.326912	0.659715	0	0	1.74148	1.94708	PRKCA;PIK3R1
Non-small cell lung cancer	2/54	0.326912	0.659715	0	0	1.74148	1.94708	PRKCA;PIK3R1
ERBB signaling pathway	3/94	0.332924	0.66104	0	0	1.49318	1.64226	GAB1;PRKCA;PIK3R1
Calcineurin-dependent NFAT signaling role in lymphocytes	2/55	0.334859	0.66104	0	0	1.70853	1.86921	NR4A1;PRKCA
Class B GPCRs (secretin family receptors)	3/95	0.33886	0.66104	0	0	1.47687	1.59822	WNT10B;FZD3;ADM2
G-protein signaling pathways	3/95	0.33886	0.66104	0	0	1.47687	1.59822	PDE4A;PRKCA;ADCY1
PTEN-dependent cell cycle arrest and apoptosis	1/19	0.340357	0.66104	0	0	2.51402	2.70951	PIK3R1
STAT3 pathway	1/19	0.340357	0.66104	0	0	2.51402	2.70951	CISH
Signaling by FGFR1 fusion mutants	1/19	0.340357	0.66104	0	0	2.51402	2.70951	PIK3R1
Calcineurin in effects in keratinocyte differentiation	1/19	0.340357	0.66104	0	0	2.51402	2.70951	PRKCA
Class C GPCRs (metabotropic glutamate and pheromone receptors)	1/19	0.340357	0.66104	0	0	2.51402	2.70951	GPRC5C
Eicosanoid biosynthesis	1/19	0.340357	0.66104	0	0	2.51402	2.70951	ALOX5
Inhibition of T cell receptor signaling by activated Csk	1/19	0.340357	0.66104	0	0	2.51402	2.70951	ADCY1
MAL role in Rho-mediated activation of SRF	1/19	0.340357	0.66104	0	0	2.51402	2.70951	MAL
Mitochondrial gene expression	1/19	0.340357	0.66104	0	0	2.51402	2.70951	MYEF2
Calcium signaling pathway	5/178	0.342135	0.662578	0	0	1.30963	1.40464	ITPKA;CD38;PRKCA;ADCY1;SLC25A4
Transport of glucose and other sugars, bile salts and organic acids, metal ions and amine compounds	3/96	0.344792	0.663861	0	0	1.46092	1.5556	SLC2A9;SLC2A5;SLC2A8
Natural killer cell-mediated cytotoxicity	4/137	0.345024	0.663861	0	0	1.36243	1.44981	KLRK1;PRKCA;PIK3R1;ULBP3
Keratinocyte differentiation	2/57	0.350666	0.663861	0	0	1.64623	1.72513	PRKCA;ETS2
Mechanism of gene regulation by peroxisome proliferators via PPAR-alpha	2/57	0.350666	0.663861	0	0	1.64623	1.72513	PRKCA;PIK3R1
Interferon-gamma signaling pathway	3/97	0.35072	0.663861	0	0	1.4453	1.51434	GBP5;CISH;PIK3R1
Acute myocardial infarction	1/20	0.354652	0.663861	0	0	2.38158	2.46879	TFPI
Apoptotic signaling in response to DNA damage	1/20	0.354652	0.663861	0	0	2.38158	2.46879	PRKCA
Signaling by Hippo	1/20	0.354652	0.663861	0	0	2.38158	2.46879	MOB1B
Chondroitin sulfate biosynthesis	1/20	0.354652	0.663861	0	0	2.38158	2.46879	CHST7
Golgi-associated vesicle biogenesis	1/20	0.354652	0.663861	0	0	2.38158	2.46879	CLTC
N-glycan antennae elongation in the medial/trans-Golgi	1/20	0.354652	0.663861	0	0	2.38158	2.46879	MGAT4A
Nerve growth factor (NGF) pathway	1/20	0.354652	0.663861	0	0	2.38158	2.46879	PIK3R1
Senescence and autophagy	3/99	0.362556	0.671505	0	0	1.41504	1.43567	MMP14;THBS1;IGF1R
EGF/EGFR signaling pathway	4/141	0.364706	0.671505	0	0	1.32238	1.33383	DOK2;GAB1;PRKCA;PIK3R1
Integrin-mediated cell adhesion	3/100	0.368462	0.671505	0	0	1.40038	1.39817	ITGA2;ITGA6;SORBS1
CD28-dependent PI3K/Akt signaling	1/21	0.368638	0.671505	0	0	2.26238	2.25773	PIK3R1
ChREBP regulation by carbohydrates and cAMP	1/21	0.368638	0.671505	0	0	2.26238	2.25773	ADCY1
T cell activation co-stimulatory signal	1/21	0.368638	0.671505	0	0	2.26238	2.25773	PIK3R1
Y branching of actin filaments	1/21	0.368638	0.671505	0	0	2.26238	2.25773	NCKAP1
Oxidative stress-induced gene expression via Nrf2	1/21	0.368638	0.671505	0	0	2.26238	2.25773	PRKCA
PKC-catalyzed phosphorylation of inhibitory phosphoprotein of myosin phosphatase	1/21	0.368638	0.671505	0	0	2.26238	2.25773	PRKCA
Toll-like receptor signaling pathway regulation	4/142	0.369624	0.671505	0	0	1.31273	1.30651	CISH;SPP1;TLR7;PIK3R1
Ephrin receptor B forward pathway	2/60	0.374125	0.671505	0	0	1.56084	1.53457	EFNB2;PIK3R1
Neurotrophic factor-mediated Trk receptor signaling	2/60	0.374125	0.671505	0	0	1.56084	1.53457	GAB1;PIK3R1
Pancreatic secretion	3/101	0.374358	0.671505	0	0	1.38602	1.36183	CD38;PRKCA;ADCY1
GnRH signaling pathway	3/101	0.374358	0.671505	0	0	1.38602	1.36183	MMP14;PRKCA;ADCY1
Interleukin-5 regulation of apoptosis	4/144	0.379453	0.671505	0	0	1.29384	1.25376	RGS2;ITGA6;UPP1;FOSL2
Clathrin derived vesicle budding	2/61	0.38187	0.671505	0	0	1.53431	1.47704	SORT1;CLTC
Glucose metabolism	2/61	0.38187	0.671505	0	0	1.53431	1.47704	PFKFB2;PFKP
Ion channel transport	2/61	0.38187	0.671505	0	0	1.53431	1.47704	ATP10A;ATP9A
AKT signaling pathway	1/22	0.382321	0.671505	0	0	2.15454	2.07158	PIK3R1
CCR3 signaling in eosinophils	1/22	0.382321	0.671505	0	0	2.15454	2.07158	PRKCA
Smooth muscle contraction	1/22	0.382321	0.671505	0	0	2.15454	2.07158	SORBS1
Nephrin interactions	1/22	0.382321	0.671505	0	0	2.15454	2.07158	PIK3R1
Nitric oxide signaling pathway	1/22	0.382321	0.671505	0	0	2.15454	2.07158	PRKCA
Chromosome maintenance	3/103	0.386117	0.671505	0	0	1.35816	1.29245	SYCP2;TERF2;SMC1B
Signaling events mediated by focal adhesion kinase	2/62	0.389573	0.671505	0	0	1.50866	1.42222	MMP14;PIK3R1
Chagas disease	3/104	0.391977	0.671505	0	0	1.34465	1.25933	C1QA;PIK3R1;ADCY1
Progesterone-initiated oocyte maturation	1/23	0.395708	0.671505	0	0	2.0565	1.90654	ADCY1
Rho cell motility signaling pathway	1/23	0.395708	0.671505	0	0	2.0565	1.90654	ARHGAP6
Signaling events mediated by PRL	1/23	0.395708	0.671505	0	0	2.0565	1.90654	PTP4A3
Collagen binding in corneal epithelia mediated by Erk and PI-3 Kinase	1/23	0.395708	0.671505	0	0	2.0565	1.90654	PIK3R1
Th1/Th2 differentiation pathway	1/23	0.395708	0.671505	0	0	2.0565	1.90654	GATA3
Visual signal transduction: cones	1/23	0.395708	0.671505	0	0	2.0565	1.90654	RGS9
Visual signal transduction: rods	1/23	0.395708	0.671505	0	0	2.0565	1.90654	RGS9
FGFR ligand binding and activation	1/23	0.395708	0.671505	0	0	2.0565	1.90654	FGFR1
Incretin biosynthesis, secretion, and inactivation	1/23	0.395708	0.671505	0	0	2.0565	1.90654	DPP4
Interleukin-11 pathway	1/23	0.395708	0.671505	0	0	2.0565	1.90654	ITGA2
Mitochondrial pathway of apoptosis: antiapoptotic Bcl-2 family	1/23	0.395708	0.671505	0	0	2.0565	1.90654	NR4A1
Amoebiasis	3/105	0.397823	0.672915	0	0	1.3314	1.22721	PRKCA;PIK3R1;ADCY1
Immune system signaling by interferons, interleukins, prolactin, and growth hormones	7/280	0.4038	0.672915	0	0	1.16131	1.05312	SOCS2;GBP5;IFITM1;CISH;PIK3R1;IL1RAP;IFIT2
Endothelins	2/64	0.404849	0.672915	0	0	1.45985	1.32005	PRKCA;ADCY1
Interferon alpha/beta signaling	2/64	0.404849	0.672915	0	0	1.45985	1.32005	IFITM1;IFIT2
Ras-independent pathway in NK cell-mediated cytotoxicity	1/24	0.408806	0.672915	0	0	1.96699	1.7595	PIK3R1
Signal transduction of S1P receptor	1/24	0.408806	0.672915	0	0	1.96699	1.7595	S1PR3
Dorso-ventral axis formation	1/24	0.408806	0.672915	0	0	1.96699	1.7595	ETS2
Triacylglyceride biosynthesis	1/24	0.408806	0.672915	0	0	1.96699	1.7595	AGPAT4
Tumor suppressor Arf inhibits ribosomal biogenesis	1/24	0.408806	0.672915	0	0	1.96699	1.7595	PIK3R1
Inhibition of cellular proliferation by Gleevec	1/24	0.408806	0.672915	0	0	1.96699	1.7595	PIK3R1
Lysosome vesicle biogenesis	1/24	0.408806	0.672915	0	0	1.96699	1.7595	CLTC
Nicotinate and nicotinamide metabolism	1/24	0.408806	0.672915	0	0	1.96699	1.7595	CD38
EGFR1 pathway	4/152	0.418556	0.672915	0	0	1.2234	1.06551	NR4A3;MME;ITGA2;SPP1
Semaphorin interactions	2/66	0.419939	0.672915	0	0	1.41408	1.22692	ARHGEF12;SEMA6A
Thyroid-stimulating hormone signaling pathway	2/66	0.419939	0.672915	0	0	1.41408	1.22692	PIK3R1;IGF1R
Signaling by insulin receptor	3/109	0.421044	0.672915	0	0	1.28089	1.10799	GAB1;PIK3R1;FGFR1
Phosphoinositides and their downstream targets	1/25	0.421621	0.672915	0	0	1.88493	1.62792	PFKP
Alpha-9 beta-1 integrin pathway	1/25	0.421621	0.672915	0	0	1.88493	1.62792	SPP1
Basigin interactions	1/25	0.421621	0.672915	0	0	1.88493	1.62792	ITGA6
Ck1/Cdk5 regulation by type 1 glutamate receptors	1/25	0.421621	0.672915	0	0	1.88493	1.62792	ADCY1
DARPP-32 events	1/25	0.421621	0.672915	0	0	1.88493	1.62792	PDE4A
IGF1 receptor signaling through beta-arrestin	1/25	0.421621	0.672915	0	0	1.88493	1.62792	IGF1R
Apoptosis	6/242	0.426634	0.672915	0	0	1.15097	0.980432	ARHGAP10;PMAIP1;PIK3R1;IL1RAP;TP73;IGF1R
SIDS susceptibility pathways	2/67	0.427411	0.672915	0	0	1.39225	1.18343	RET;GATA3
Physiological and pathological hypertrophy of the heart	1/26	0.434159	0.672915	0	0	1.80944	1.5097	MYEF2
RXR/VDR pathway	1/26	0.434159	0.672915	0	0	1.80944	1.5097	NR4A1
Ras signaling pathway	1/26	0.434159	0.672915	0	0	1.80944	1.5097	PIK3R1
Segmentation clock	1/26	0.434159	0.672915	0	0	1.80944	1.5097	DLL1
CARM1 and regulation of the estrogen receptor	1/26	0.434159	0.672915	0	0	1.80944	1.5097	GRIP1
YAP1- and WWTR1 (TAZ)-stimulated gene expression	1/26	0.434159	0.672915	0	0	1.80944	1.5097	TEAD3
Galactose metabolism	1/26	0.434159	0.672915	0	0	1.80944	1.5097	PFKP
Glycosaminoglycan biosynthesis: heparan sulfate	1/26	0.434159	0.672915	0	0	1.80944	1.5097	EXT1
Interaction between L1-type proteins and ankyrins	1/26	0.434159	0.672915	0	0	1.80944	1.5097	SPTBN2
Interleukin-27-mediated signaling events	1/26	0.434159	0.672915	0	0	1.80944	1.5097	GATA3
CD8/T cell receptor downstream pathway	2/68	0.434832	0.672915	0	0	1.37109	1.14184	FOSL1;PRKCA
Lipid metabolism regulation by peroxisome proliferator-activated receptor alpha (PPAR-alpha)	3/112	0.438261	0.672915	0	0	1.24544	1.02742	CD36;NPAS2;TEAD3
Endocytosis	5/201	0.440586	0.672915	0	0	1.15458	0.946346	RET;CLTC;ARAP2;AGAP1;IGF1R
Oocyte meiosis	3/113	0.443957	0.672915	0	0	1.23406	1.00209	ADCY1;IGF1R;SMC1B
RORA activates circadian expression	1/27	0.446425	0.672915	0	0	1.73976	1.40309	NPAS2
CTCF pathway	1/27	0.446425	0.672915	0	0	1.73976	1.40309	PIK3R1
TWEAK regulation of gene expression	1/27	0.446425	0.672915	0	0	1.73976	1.40309	SPP1
EGFR downregulation	1/27	0.446425	0.672915	0	0	1.73976	1.40309	CLTC
ERK5 role in neuronal survival pathway	1/27	0.446425	0.672915	0	0	1.73976	1.40309	PIK3R1
FSH signaling pathway	1/27	0.446425	0.672915	0	0	1.73976	1.40309	PRKCA
Mammalian calpain regulation of cell motility	1/27	0.446425	0.672915	0	0	1.73976	1.40309	EZR
AP-1 transcription factor network	2/70	0.449517	0.672915	0	0	1.33063	1.06394	FOSL1;FOSL2
Renal cell carcinoma	2/70	0.449517	0.672915	0	0	1.33063	1.06394	GAB1;PIK3R1
Hedgehog signaling pathway	2/70	0.449517	0.672915	0	0	1.33063	1.06394	WNT10B;HHIP
Long-term depression	2/70	0.449517	0.672915	0	0	1.33063	1.06394	PRKCA;IGF1R
Long-term potentiation	2/70	0.449517	0.672915	0	0	1.33063	1.06394	PRKCA;ADCY1
Nucleotide metabolism	2/70	0.449517	0.672915	0	0	1.33063	1.06394	UPP1;AK5
Signal transduction	23/1020	0.45085	0.672915	0	0	1.04487	0.832362	FZD3;ARHGEF12;ITGA2;ARHGEF17;CLTC;GAB1;ARAP2;ADCY1;ARHGAP6;DLL1;MOB1B;ARHGAP44;FGD4;NR4A1;ARHGAP10;GALR2;ADM2;LRIG1;F2RL1;COL6A3;ITGA6;A2M;FGFR1
Fas signaling pathway	3/115	0.455281	0.672915	0	0	1.2119	0.953571	CLTC;PIK3R1;EZR
Mitochondrial pathway of apoptosis: multidomain Bcl-2 family	2/71	0.456778	0.672915	0	0	1.31127	1.02746	HSPA7;PRKCA
PTM: gamma carboxylation, hypusine formation and arylsulfatase activation	1/28	0.458426	0.672915	0	0	1.67524	1.30661	GAS6
Phosphatidic acid biosynthesis	1/28	0.458426	0.672915	0	0	1.67524	1.30661	AGPAT4
TRAIL signaling pathway	1/28	0.458426	0.672915	0	0	1.67524	1.30661	PIK3R1
Interleukin receptor SHC signaling	1/28	0.458426	0.672915	0	0	1.67524	1.30661	PIK3R1
Vascular smooth muscle contraction	3/116	0.460906	0.672915	0	0	1.20111	0.930333	ARHGEF12;PRKCA;ADCY1
Costimulation by the CD28 family	2/72	0.463984	0.672915	0	0	1.29248	0.9925	PIK3R1;PDCD1
Leishmaniasis	2/72	0.463984	0.672915	0	0	1.29248	0.9925	CR1;NCF2
Phototransduction	1/29	0.470168	0.672915	0	0	1.61533	1.21903	RGS9
Adherens junction actin cytoskeletal organization	1/29	0.470168	0.672915	0	0	1.61533	1.21903	CDH24
Reelin signaling pathway	1/29	0.470168	0.672915	0	0	1.61533	1.21903	PIK3R1
S1P/S1P3 pathway	1/29	0.470168	0.672915	0	0	1.61533	1.21903	S1PR3
Sema4D in semaphorin signaling	1/29	0.470168	0.672915	0	0	1.61533	1.21903	ARHGEF12
Statin pathway	1/29	0.470168	0.672915	0	0	1.61533	1.21903	PLTP
T cell receptor calcium pathway	1/29	0.470168	0.672915	0	0	1.61533	1.21903	FOSL1
Thyroid cancer	1/29	0.470168	0.672915	0	0	1.61533	1.21903	RET
Influence of Ras and Rho proteins on G1 to S transition	1/29	0.470168	0.672915	0	0	1.61533	1.21903	PIK3R1
Inhibition of insulin secretion by adrenaline/noradrenaline	1/29	0.470168	0.672915	0	0	1.61533	1.21903	CACNB2
Integrin beta-2 pathway	1/29	0.470168	0.672915	0	0	1.61533	1.21903	SPON2
p53 activity regulation	3/118	0.472082	0.672915	0	0	1.1801	0.885788	PMAIP1;THBS1;TP73
Purine metabolism	4/164	0.476005	0.672915	0	0	1.13094	0.839529	PDE4A;AK4;AK5;ADCY1
Apoptosis intrinsic pathway	1/30	0.481655	0.672915	0	0	1.55955	1.13929	PMAIP1
Asthma	1/30	0.481655	0.672915	0	0	1.55955	1.13929	PRG2
Retinoic acid receptor-mediated signaling	1/30	0.481655	0.672915	0	0	1.55955	1.13929	PRKCA
CDC42 activity regulation	1/30	0.481655	0.672915	0	0	1.55955	1.13929	DOCK9
Gap junction trafficking and regulation	1/30	0.481655	0.672915	0	0	1.55955	1.13929	CLTC
Heparan sulfate/heparin glycosaminoglycan (HS-GAG) biosynthesis	1/30	0.481655	0.672915	0	0	1.55955	1.13929	EXT1
Inactivation of GSK3 by Akt causes accumulation of beta-catenin in alveolar macrophages	1/30	0.481655	0.672915	0	0	1.55955	1.13929	PIK3R1
Inflammatory response pathway	1/30	0.481655	0.672915	0	0	1.55955	1.13929	THBS1
Interleukin-2/STAT5 pathway	1/30	0.481655	0.672915	0	0	1.55955	1.13929	PIK3R1
MicroRNAs in muscle cell differentiation	1/30	0.481655	0.672915	0	0	1.55955	1.13929	PRKCA
Ovarian infertility genes	1/30	0.481655	0.672915	0	0	1.55955	1.13929	PTGER2
Glycolysis and gluconeogenesis	2/75	0.485258	0.676542	0	0	1.23917	0.896013	SLC2A5;PFKP
Lysosome	3/121	0.488644	0.678739	0	0	1.14992	0.823482	SORT1;CLTC;LGMN
VEGF signaling pathway	2/76	0.492232	0.678739	0	0	1.22236	0.866417	PRKCA;PIK3R1
Activated NOTCH1 signaling in the nucleus	1/31	0.492894	0.678739	0	0	1.50748	1.06649	DLL1
Prostaglandin biosynthesis and regulation	1/31	0.492894	0.678739	0	0	1.50748	1.06649	PTGER2
CD28 co-stimulation	1/31	0.492894	0.678739	0	0	1.50748	1.06649	PIK3R1
PD-1 signaling	1/31	0.492894	0.678739	0	0	1.50748	1.06649	PDCD1
Transcriptional regulation of white adipocyte differentiation	2/77	0.499146	0.685454	0	0	1.206	0.837999	WNT10B;CD36
Packaging of telomere ends	1/32	0.50389	0.685454	0	0	1.45878	0.999845	TERF2
Alanine, aspartate and glutamate metabolism	1/32	0.50389	0.685454	0	0	1.45878	0.999845	GPT2
Prothrombin activation intrinsic pathway	1/32	0.50389	0.685454	0	0	1.45878	0.999845	A2M
Hypothetical network for drug addiction	1/32	0.50389	0.685454	0	0	1.45878	0.999845	ADCY1
Netrin-mediated signaling events	1/32	0.50389	0.685454	0	0	1.45878	0.999845	PIK3R1
Factors involved in megakaryocyte development and platelet production	3/125	0.510326	0.687561	0	0	1.11199	0.748042	DOCK9;CABLES1;GATA3
Signaling events mediated by hepatocyte growth factor receptor (c-Met)	2/79	0.512792	0.687561	0	0	1.17456	0.784469	GAB1;PIK3R1
p73 transcription factor network	2/79	0.512792	0.687561	0	0	1.17456	0.784469	IL1RAP;TP73
Fc epsilon receptor I signaling pathway	2/79	0.512792	0.687561	0	0	1.17456	0.784469	PRKCA;PIK3R1
Glycerophospholipid metabolism	2/79	0.512792	0.687561	0	0	1.17456	0.784469	ETNK2;AGPAT4
Fluoropyrimidine activity	1/33	0.514648	0.687561	0	0	1.41312	0.938698	UPP1
Glucagon signaling in metabolic regulation	1/33	0.514648	0.687561	0	0	1.41312	0.938698	ADCY1
Glycoprotein VI-mediated activation cascade	1/33	0.514648	0.687561	0	0	1.41312	0.938698	PIK3R1
PIP biosynthesis at the plasma membrane	1/33	0.514648	0.687561	0	0	1.41312	0.938698	PIK3R1
Fatty acid, triacylglycerol, and ketone body metabolism	4/173	0.517637	0.690183	0	0	1.07022	0.704719	CD36;NPAS2;TEAD3;AGPAT4
Cardiac muscle contraction	2/80	0.519523	0.691325	0	0	1.15944	0.759252	CACNB2;CACNB4
EGF receptor transactivation by GPCRs in cardiac hypertrophy	1/34	0.525173	0.694717	0	0	1.37023	0.882465	PRKCA
EPO receptor signaling	1/34	0.525173	0.694717	0	0	1.37023	0.882465	CISH
HIF-2-alpha transcription factor network	1/34	0.525173	0.694717	0	0	1.37023	0.882465	MMP14
Regular glucocorticoid receptor pathway	2/82	0.532797	0.697357	0	0	1.13034	0.711677	NR4A1;GATA3
Primary immunodeficiency	1/35	0.535471	0.697357	0	0	1.32986	0.830643	AIRE
Prion diseases	1/35	0.535471	0.697357	0	0	1.32986	0.830643	C1QA
Arf6 signal transduction regulation	1/35	0.535471	0.697357	0	0	1.32986	0.830643	ARAP2
Ether lipid metabolism	1/35	0.535471	0.697357	0	0	1.32986	0.830643	ENPP2
fMLP induced chemokine gene expression in HMC-1 cells	1/35	0.535471	0.697357	0	0	1.32986	0.830643	NCF2
Interleukin-2/PI3K pathway	1/35	0.535471	0.697357	0	0	1.32986	0.830643	PIK3R1
Interleukin-7 signaling pathway	1/35	0.535471	0.697357	0	0	1.32986	0.830643	PIK3R1
SNARE interactions in vesicular transport	1/36	0.545545	0.706371	0	0	1.2918	0.782791	SNAP47
Steroid hormone, vitamin A, and vitamin D metabolism	1/36	0.545545	0.706371	0	0	1.2918	0.782791	LGMN
Transport to the Golgi and subsequent modification	1/36	0.545545	0.706371	0	0	1.2918	0.782791	MGAT4A
Myc active pathway	2/85	0.552233	0.713655	0	0	1.08931	0.646817	FOSL1;PMAIP1
Activation of NMDA receptor upon glutamate binding and postsynaptic events	1/37	0.555402	0.715	0	0	1.25585	0.73852	ADCY1
Latent infection of Homo sapiens with Mycobacterium tuberculosis	1/37	0.555402	0.715	0	0	1.25585	0.73852	NCF2
Glycerophospholipid biosynthesis	2/86	0.558584	0.717722	0	0	1.07629	0.626777	ETNK2;AGPAT4
BMAL1-CLOCK/NPAS2 activates circadian expression	1/38	0.565045	0.719149	0	0	1.22185	0.69749	NPAS2
Signal transduction through IL-1R	1/38	0.565045	0.719149	0	0	1.22185	0.69749	IL1RAP
Signaling events mediated by HDAC class II	1/38	0.565045	0.719149	0	0	1.22185	0.69749	TUBB2A
Trefoil factor initiation of mucosal healing	1/38	0.565045	0.719149	0	0	1.22185	0.69749	PIK3R1
Triglyceride biosynthesis	1/38	0.565045	0.719149	0	0	1.22185	0.69749	AGPAT4
Huntington's disease	4/184	0.566313	0.7194	0	0	1.00425	0.571023	HIP1;DCTN4;CLTC;SLC25A4
TGF-beta signaling pathway	4/185	0.570604	0.722739	0	0	0.998648	0.560301	SPP1;NEDD9;PIK3R1;THBS1
Androgen receptor signaling, proteolysis, and transcription regulation	2/88	0.571093	0.722739	0	0	1.05115	0.588858	PIK3R1;GAS6
Angiotensin II-mediated activation of JNK pathway via Pyk2-dependent signaling	1/39	0.57448	0.722941	0	0	1.18963	0.659401	PRKCA
Vitamin A and carotenoid metabolism	1/39	0.57448	0.722941	0	0	1.18963	0.659401	CD36
FRS2-mediated cascade	1/39	0.57448	0.722941	0	0	1.18963	0.659401	FGFR1
Negative regulation of FGFR signaling	1/40	0.58371	0.733184	0	0	1.15907	0.623985	FGFR1
Fc epsilon receptor I signaling in mast cells	1/41	0.592741	0.743138	0	0	1.13003	0.591005	PIK3R1
Signaling by ERBB4	2/93	0.601231	0.748628	0	0	0.993141	0.505286	NR4A1;PIK3R1
Bladder cancer	1/42	0.601576	0.748628	0	0	1.10242	0.56025	THBS1
Urokinase-type plasminogen activator (uPA) and uPAR-mediated signaling	1/42	0.601576	0.748628	0	0	1.10242	0.56025	ELANE
Hexose transport	1/42	0.601576	0.748628	0	0	1.10242	0.56025	SLC2A5
Fc gamma receptor-mediated phagocytosis	2/94	0.607064	0.754061	0	0	0.982296	0.490285	PRKCA;PIK3R1
PI3K class IB pathway in neutrophils	1/43	0.61022	0.756583	0	0	1.07611	0.53153	PRKCA
Amino acid metabolism	4/195	0.612166	0.757598	0	0	0.945874	0.46419	GATM;GPT2;PHGDH;CKB
Lipid and lipoprotein metabolism	10/489	0.617327	0.760057	0	0	0.942073	0.454415	AMN;ETNK2;PIK3R1;CD36;A2M;PLTP;NPAS2;LGMN;TEAD3;AGPAT4
ERBB2/ERBB3 signaling events	1/44	0.618677	0.760057	0	0	1.05103	0.504676	PIK3R1
Gastrin pathway	1/44	0.618677	0.760057	0	0	1.05103	0.504676	FOSL1
Interactions of HIV Vpr protein with host cellular proteins	1/44	0.618677	0.760057	0	0	1.05103	0.504676	SLC25A4
RhoA signaling pathway	1/45	0.626951	0.763245	0	0	1.02709	0.479536	EZR
Defensins	1/45	0.626951	0.763245	0	0	1.02709	0.479536	DEFA1
Integrin-linked kinase signaling	1/45	0.626951	0.763245	0	0	1.02709	0.479536	PARVB
Interleukin-3 signaling pathway	1/45	0.626951	0.763245	0	0	1.02709	0.479536	PIK3R1
Interleukin-3, interleukin-5, and GM-CSF signaling	1/45	0.626951	0.763245	0	0	1.02709	0.479536	PIK3R1
Potassium channels	2/99	0.635256	0.771956	0	0	0.931423	0.422612	KCNQ5;KCNA5
Signaling by the B cell receptor (BCR)	3/151	0.638134	0.774054	0	0	0.915415	0.411211	NR4A1;IGHV3-23;PIK3R1
ABC transporters	1/47	0.642965	0.774324	0	0	0.982337	0.433863	ABCA3
Actions of nitric oxide in the heart	1/47	0.642965	0.774324	0	0	0.982337	0.433863	PIK3R1
Delta Np63 pathway	1/47	0.642965	0.774324	0	0	0.982337	0.433863	FOSL2
LKB1 signaling events	1/47	0.642965	0.774324	0	0	0.982337	0.433863	EZR
Presenilin action in Notch and Wnt signaling	1/48	0.650713	0.778077	0	0	0.961387	0.413095	DLL1
Diurnally regulated genes with circadian orthologs	1/48	0.650713	0.778077	0	0	0.961387	0.413095	NCKAP1
HES/HEY pathway	1/48	0.650713	0.778077	0	0	0.961387	0.413095	HES6
N-glycan biosynthesis	1/48	0.650713	0.778077	0	0	0.961387	0.413095	MGAT4A
Gastrin-CREB signaling pathway via PKC and MAPK	4/206	0.65491	0.778826	0	0	0.893859	0.378332	RGS2;F2RL1;PRKCA;PIK3R1
Integrin signaling pathway	3/155	0.655589	0.778826	0	0	0.891141	0.376259	ARHGAP10;NEDD9;RHOV
Amino acid and oligopeptide SLC transporters	1/49	0.658293	0.778826	0	0	0.94131	0.393566	SLC1A2
Glycerolipid metabolism	1/49	0.658293	0.778826	0	0	0.94131	0.393566	AGPAT4
Interleukin-5 signaling pathway	1/49	0.658293	0.778826	0	0	0.94131	0.393566	PIK3R1
Muscle contraction	1/49	0.658293	0.778826	0	0	0.94131	0.393566	SORBS1
Phosphatidylinositol metabolism	1/50	0.66571	0.782726	0	0	0.922052	0.375185	PIK3R1
Aquaporin-mediated transport	1/50	0.66571	0.782726	0	0	0.922052	0.375185	ADCY1
Type II interferon signaling (interferon-gamma)	1/50	0.66571	0.782726	0	0	0.922052	0.375185	IFIT2
GPCR ligand binding	8/410	0.666249	0.782726	0	0	0.897395	0.364426	WNT10B;FZD3;GALR2;PTGDR2;ADM2;PTGER2;F2RL1;S1PR3
Amyloids	1/51	0.672965	0.789236	0	0	0.903565	0.357868	MFGE8
Signaling events mediated by PTP1B	1/52	0.680063	0.789296	0	0	0.885802	0.341538	PIK3R1
Drug metabolism: other enzymes	1/52	0.680063	0.789296	0	0	0.885802	0.341538	UPP1
Endometrial cancer	1/52	0.680063	0.789296	0	0	0.885802	0.341538	PIK3R1
Heparan sulfate/heparin glycosaminoglycan (HS-GAG) metabolism	1/52	0.680063	0.789296	0	0	0.885802	0.341538	EXT1
Interleukin-2 receptor beta chain in T cell activation	1/52	0.680063	0.789296	0	0	0.885802	0.341538	PIK3R1
Mitochondrial protein import	1/52	0.680063	0.789296	0	0	0.885802	0.341538	SLC25A4
Cytokine-cytokine receptor interaction	5/265	0.682683	0.79053	0	0	0.867496	0.331144	TNFSF4;IL19;IL1RAP;LTB;IL9R
Signaling by interleukins	2/109	0.686848	0.79053	0	0	0.84394	0.317019	IL1RAP;PIK3R1
Amyotrophic lateral sclerosis (ALS)	1/53	0.687008	0.79053	0	0	0.868723	0.326127	SLC1A2
GABA A and B receptor activation	1/53	0.687008	0.79053	0	0	0.868723	0.326127	ADCY1
JNK/MAPK pathway	1/53	0.687008	0.79053	0	0	0.868723	0.326127	GAB1
Innate immune system	6/319	0.691911	0.794811	0	0	0.864371	0.318346	C1QA;CR1;IGHV3-23;TLR7;DEFA1;LGMN
RANKL signaling pathway	1/54	0.693802	0.795623	0	0	0.852289	0.31157	PIK3R1
T cell receptor signaling in naive CD8+ T cells	1/55	0.700449	0.800514	0	0	0.836463	0.297808	PRKCA
Vibrio cholerae infection	1/55	0.700449	0.800514	0	0	0.836463	0.297808	PRKCA
mTOR signaling pathway	2/113	0.705746	0.805146	0	0	0.813361	0.283457	PRKCA;PIK3R1
Thromboxane A2 receptor signaling	1/56	0.706953	0.805146	0	0	0.821212	0.28479	PRKCA
Interferon signaling	3/168	0.708097	0.805146	0	0	0.820381	0.283174	GBP5;IFITM1;IFIT2
Acute myeloid leukemia	1/57	0.713315	0.808343	0	0	0.806506	0.272464	PIK3R1
Inositol phosphate metabolism	1/57	0.713315	0.808343	0	0	0.806506	0.272464	ITPKA
Arachidonic acid metabolism	1/58	0.719539	0.814024	0	0	0.792316	0.260786	ALOX5
Transmembrane transport of small molecules	8/432	0.721311	0.814657	0	0	0.849856	0.277635	SLC2A9;ABCA3;SLC1A2;ATP10A;ADCY1;SLC2A5;ATP9A;SLC2A8
ATF2 transcription factor network	1/59	0.725629	0.816788	0	0	0.778616	0.249715	PRKCA
Telomere maintenance	1/59	0.725629	0.816788	0	0	0.778616	0.249715	TERF2
Prolactin regulation of apoptosis	2/118	0.728022	0.818112	0	0	0.778102	0.246988	SOCS2;CISH
RAGE pathway	1/60	0.731587	0.819377	0	0	0.76538	0.239212	MFGE8
Selenium pathway	1/60	0.731587	0.819377	0	0	0.76538	0.239212	ALOX5
Androgen receptor proteolysis and transcription regulation	1/61	0.737415	0.824531	0	0	0.752585	0.229241	HIP1
Wnt signaling pathway	4/231	0.739827	0.825854	0	0	0.794389	0.23938	FOSL1;WNT10B;FZD3;PRKCA
Circadian rhythm	1/62	0.743117	0.82678	0	0	0.740209	0.219769	NPAS2
Colorectal cancer	1/62	0.743117	0.82678	0	0	0.740209	0.219769	PIK3R1
O-linked glycosylation of mucins	1/63	0.748696	0.83161	0	0	0.728233	0.210767	B3GNT7
Angiotensin II-stimulated signaling through G-proteins and beta-arrestin	1/64	0.754154	0.834912	0	0	0.716637	0.202205	PRKCA
Validated nuclear estrogen receptor alpha network	1/64	0.754154	0.834912	0	0	0.716637	0.202205	ABCA3
Interleukin-1 signaling pathway	2/125	0.756797	0.836459	0	0	0.733556	0.204413	IL1RAP;PIK3R1
ERK1/ERK2 MAPK pathway	1/65	0.759494	0.838062	0	0	0.705404	0.194059	IGF1R
Destabilization of mRNA by AUF1 (hnRNP D0)	1/66	0.764718	0.841178	0	0	0.694516	0.186303	MRC1
Adipocytokine signaling pathway	1/67	0.769828	0.841178	0	0	0.683958	0.178915	CD36
T cell receptor signaling in naive CD4+ T cells	1/67	0.769828	0.841178	0	0	0.683958	0.178915	PRKCA
Telomerase regulation	1/67	0.769828	0.841178	0	0	0.683958	0.178915	TERF2
cAMP cell motility pathway inferred from amoeba model	1/67	0.769828	0.841178	0	0	0.683958	0.178915	PDE4A
G1 to S cell cycle control	1/67	0.769828	0.841178	0	0	0.683958	0.178915	CDKN1C
AMPK signaling	1/68	0.774828	0.845267	0	0	0.673715	0.171874	PIK3R1
NFAT involvement in hypertrophy of the heart	1/69	0.77972	0.846923	0	0	0.663773	0.16516	PIK3R1
Pancreatic cancer	1/70	0.784505	0.846923	0	0	0.65412	0.158756	PIK3R1
CDC42 signaling events	1/70	0.784505	0.846923	0	0	0.65412	0.158756	PIK3R1
MicroRNA regulation of DNA damage response	1/70	0.784505	0.846923	0	0	0.65412	0.158756	PMAIP1
Metabolism	31/1615	0.784527	0.846923	0	0	0.875473	0.212455	PFKFB2;GLDC;AK4;ADCY1;AK5;PIK3R1;NPAS2;AGPAT4;DPP4;ALOX5;CD38;PHGDH;CKB;UPP1;CD36;A2M;B3GALNT1;AMN;CHST7;GPT2;EXT1;CACNB2;GATM;B3GNT7;ETNK2;P4HA2;MGAT4A;ITPKA;CHST2;PFKP;LGMN
Adipogenesis	2/133	0.786429	0.846923	0	0	0.688475	0.165408	WNT10B;GATA3
Tight junction	2/133	0.786429	0.846923	0	0	0.688475	0.165408	PRKCA;YBX3
Membrane trafficking	2/133	0.786429	0.846923	0	0	0.688475	0.165408	SORT1;CLTC
Signaling by GPCR	18/977	0.791913	0.85074	0	0	0.8416	0.196348	WNT10B;FZD3;ARHGEF12;PTGDR2;PTGER2;ARHGEF17;PRKCA;ADCY1;PIK3R1;FGD4;RGS2;GALR2;RGS1;ADM2;F2RL1;PDE4A;S1PR3;RGS9
TNF-alpha effects on cytokine activity, cell motility, and apoptosis	2/135	0.793323	0.85074	0	0	0.678052	0.156986	PMAIP1;LTB
SLC-mediated transmembrane transport	4/251	0.795611	0.85074	0	0	0.729311	0.166754	SLC2A9;SLC1A2;SLC2A5;SLC2A8
Ubiquitin-mediated proteolysis	2/136	0.796697	0.85074	0	0	0.672958	0.152951	AIRE;RHOBTB1
Signaling by NOTCH1	1/73	0.798249	0.85074	0	0	0.626768	0.141233	DLL1
Chronic myeloid leukemia	1/73	0.798249	0.85074	0	0	0.626768	0.141233	PIK3R1
Post-translational protein modification	3/196	0.800018	0.85074	0	0	0.700349	0.156262	B3GNT7;MGAT4A;GAS6
Class A GPCRs (rhodopsin-like)	4/253	0.800621	0.85074	0	0	0.723378	0.160856	GALR2;PTGDR2;PTGER2;F2RL1
Seven transmembrane receptor signaling through beta-arrestin	1/74	0.802632	0.85074	0	0	0.618151	0.135906	PDE4A
E2F transcription factor network	1/74	0.802632	0.85074	0	0	0.618151	0.135906	TP73
Antigen presentation: folding, assembly, and peptide loading of class I MHC proteins	4/255	0.805532	0.852178	0	0	0.71754	0.15517	TRIM9;NCF2;MRC1;CD36
Systemic lupus erythematosus	2/139	0.806526	0.852178	0	0	0.65812	0.141509	C1QA;ELANE
MAPK signaling pathway	5/314	0.812996	0.857666	0	0	0.72808	0.150734	CACNB2;NR4A1;CACNB4;PRKCA;FGFR1
Apoptosis regulation	1/78	0.819238	0.862896	0	0	0.585919	0.116821	ARHGAP10
Phospholipid metabolism	3/205	0.823899	0.866447	0	0	0.668835	0.129559	ETNK2;PIK3R1;AGPAT4
Apoptosis modulation and signaling	1/80	0.82701	0.867006	0	0	0.571027	0.10846	PMAIP1
Nuclear beta-catenin signaling and target gene transcription regulation	1/80	0.82701	0.867006	0	0	0.571027	0.10846	MDFIC
Generic transcription pathway	6/377	0.828703	0.867427	0	0	0.727043	0.136607	NR4A2;NR4A1;NR4A3;ZNF300;TEAD3;NR3C2
Antigen processing and presentation	1/81	0.83077	0.868239	0	0	0.56386	0.104541	LGMN
SMAD2/3 nuclear pathway	1/82	0.834449	0.87073	0	0	0.55687	0.100784	GATA3
T cell signal transduction	1/83	0.838048	0.872272	0	0	0.550051	0.0971829	PRKCA
Differentiation pathway in PC12 cells	1/84	0.841569	0.872272	0	0	0.543396	0.0937289	ADCY1
Neuroactive ligand-receptor interaction	4/272	0.843409	0.872272	0	0	0.671433	0.114347	GALR2;PTGER2;F2RL1;S1PR3
Integrated breast cancer pathway	2/152	0.844393	0.872272	0	0	0.600681	0.101598	PKIA;TFPI
Asparagine N-linked glycosylation	1/85	0.845013	0.872272	0	0	0.536899	0.0904154	MGAT4A
TGF-beta regulation of skeletal system development	1/85	0.845013	0.872272	0	0	0.536899	0.0904154	THBS1
NOD signaling pathway	1/85	0.845013	0.872272	0	0	0.536899	0.0904154	NLRP12
mRNA stability regulation by proteins that bind AU-rich elements	1/86	0.848383	0.874407	0	0	0.530556	0.0872355	PRKCA
Toll receptor cascades	2/159	0.861878	0.886955	0	0	0.573692	0.0852746	TLR7;LGMN
Disease	11/674	0.867413	0.891287	0	0	0.743225	0.105716	NR4A1;NCF2;CLTC;GAB1;LRIG1;PRKCA;ADCY1;PIK3R1;MFGE8;SLC25A4;FGFR1
Transport of inorganic cations/anions and amino acids/oligopeptides	1/95	0.875604	0.89833	0	0	0.479536	0.0637021	SLC1A2
Mitochondrial pathway of apoptosis: BH3-only Bcl-2 family	1/97	0.880957	0.902444	0	0	0.469497	0.0595069	PRKCA
Downstream signaling events Of B cell receptor (BCR)	1/98	0.883547	0.903719	0	0	0.464633	0.0575265	NR4A1
Granule cell survival pathway	1/99	0.886081	0.904934	0	0	0.459869	0.0556198	ADCY1
Pyrimidine metabolism	1/100	0.888559	0.906088	0	0	0.4552	0.0537837	UPP1
Metapathway biotransformation	2/174	0.893444	0.909688	0	0	0.523256	0.0589563	CHST7;CHST2
Electron transport chain	1/105	0.900168	0.915148	0	0	0.433204	0.0455617	SLC25A4
Chemokine signaling pathway	2/189	0.918201	0.931893	0	0	0.480911	0.0410406	PIK3R1;ADCY1
Protein metabolism	6/442	0.919412	0.931893	0	0	0.616559	0.0518039	TUBB6;TUBB2A;B3GNT7;MGAT4A;GAS6;SLC25A4
Peptide G-protein coupled receptors	2/192	0.922456	0.93357	0	0	0.473245	0.0381983	GALR2;F2RL1
Signaling by NOTCH	1/119	0.926644	0.936398	0	0	0.381532	0.0290675	DLL1
HIV factor interactions with host	1/128	0.939834	0.948301	0	0	0.354331	0.021987	SLC25A4
Parkinson's disease	1/131	0.943682	0.950756	0	0	0.3461	0.0200622	SLC25A4
Influenza infection	1/142	0.955806	0.961529	0	0	0.318919	0.0144154	CLTC
Alzheimer's disease	1/169	0.975639	0.980014	0	0	0.267292	0.00659226	MME
HIV infection	1/200	0.987717	0.990665	0	0	0.225293	0.00278439	SLC25A4
Cell cycle	4/453	0.989368	0.990842	0	0	0.397008	0.00424369	CDKN1C;SYCP2;TERF2;SMC1B
Gene expression	7/968	0.99991	0.99991	0	0	0.31814	2.85537e-05	NR4A2;NR4A1;NR4A3;PRKCA;ZNF300;TEAD3;NR3C2

## Sheet: BCR--ABL1 (Ph) like - GO BP
Term	Overlap	P-value	Adjusted P-value	Old P-value	Old Adjusted P-value	Odds Ratio	Combined Score	Genes
axon guidance (GO:0007411)	13/158	4.13931e-05	0.0657044	0	0	4.14591	41.8422	RET;SPON2;DRAXIN;SEMA6A;PTPRO;GAB1;PTPRM;PRKCA;PIK3R1;EFNB2;DOK2;EZR;SPTBN2
homophilic cell adhesion via plasma membrane adhesion molecules (GO:0007156)	8/64	6.9307e-05	0.0657044	0	0	6.55832	62.8088	SDK1;CD84;AMIGO2;PTPRM;CDH24;CD200;NECTIN2;NECTIN1
positive regulation of cell migration (GO:0030335)	15/221	0.000100619	0.0657044	0	0	3.37268	31.0427	RET;CEMIP;SEMA6A;SEMA4C;GAB1;DAB2IP;PRKCA;THBS1;IGF1R;MMP14;RUFY3;ZNF703;ENPP2;F2RL1;ITGA6
negative regulation of signal transduction (GO:0009968)	17/283	0.000158056	0.0752215	0	0	2.9652	25.9531	RET;CISH;NXN;HHIP;DAB2IP;NRARP;GATA3;THBS1;IGF1R;SOCS2;NR4A2;MMP14;NLRP12;RGS2;SLAMF1;LGMN;FGFR1
regulation of glomerular filtration (GO:0003093)	3/6	0.00019199	0.0752215	0	0	45.4977	389.372	PTPRO;F2RL1;GAS6
regulation of neuron projection development (GO:0010975)	10/119	0.000265662	0.076147	0	0	4.22018	34.746	RTN4R;EFNB2;RET;MYLIP;PTPRS;RUFY3;PTPRO;DAB2IP;RAB17;S100A9
hexose transport (GO:0008645)	4/16	0.000320707	0.076147	0	0	15.1943	122.237	SLC2A9;SLC45A3;SLC2A5;SLC2A8
negative regulation of glial cell apoptotic process (GO:0034351)	3/7	0.000330582	0.076147	0	0	34.1215	273.472	PRKCA;GAS6;DLL1
sprouting angiogenesis (GO:0002040)	6/44	0.000349833	0.076147	0	0	7.22137	57.4681	EFNB2;NR4A1;LOXL4;NRARP;THBS1;DLL1
regulation of immune response (GO:0050776)	15/251	0.000400727	0.0785024	0	0	2.93939	22.9926	NPDC1;COL17A1;CD96;IFITM1;IGHV3-30;IGHV3-23;IGHV1-2;CD200R1;NLRP12;KLRK1;TNFSF4;SLAMF6;CD200;NECTIN2;ULBP3
interleukin-1 beta secretion (GO:0050702)	3/8	0.000520438	0.0918614	0	0	27.2958	206.379	GBP5;F2RL1;CD36
pattern recognition receptor signaling pathway (GO:0002221)	6/48	0.000565454	0.0918614	0	0	6.53229	48.8477	FCN1;TLR7;CD36;S100A9;S100A8;LGMN
positive regulation of response to external stimulus (GO:0032103)	8/90	0.000744881	0.0918614	0	0	4.47288	32.215	NLRP12;TNFSF4;F2RL1;PRKCA;TLR7;S100A9;THBS1;S100A8
interleukin-1 beta production (GO:0032611)	3/9	0.000768136	0.0918614	0	0	22.7453	163.119	GBP5;F2RL1;CD36
interleukin-1 secretion (GO:0050701)	3/9	0.000768136	0.0918614	0	0	22.7453	163.119	GBP5;F2RL1;CD36
negative regulation of neuron projection development (GO:0010977)	6/51	0.00078582	0.0918614	0	0	6.09586	43.578	RTN4R;EFNB2;MYLIP;PTPRS;RUFY3;PTPRO
cell projection assembly (GO:0030031)	4/20	0.000797164	0.0918614	0	0	11.3934	81.2853	NCKAP1;RHOBTB3;PARVB;RHOV
regulation of small GTPase mediated signal transduction (GO:0051056)	10/140	0.000959642	0.104441	0	0	3.53464	24.5621	ARHGAP44;ARHGAP10;FGD4;ARHGEF12;ARHGEF17;ARAP2;RHOV;A2M;ARHGAP6;RHOBTB1
glucose transport (GO:0015758)	4/22	0.00116308	0.117715	0	0	10.1264	68.4208	SLC2A9;SORT1;SLC2A5;SLC2A8
axonogenesis (GO:0007409)	13/223	0.00120179	0.117715	0	0	2.85307	19.1839	RET;SPON2;DRAXIN;ECM2;SEMA6A;PTPRO;GAB1;PRKCA;PIK3R1;EFNB2;DOK2;EZR;SPTBN2
regulation of chemotaxis (GO:0050920)	4/24	0.00163278	0.125162	0	0	9.11282	58.4813	EFNB2;F2RL1;THBS1;ELANE
positive regulation of cytokine biosynthetic process (GO:0042108)	5/40	0.00163838	0.125162	0	0	6.51936	41.8155	TLR7;AZU1;LTB;THBS1;ELANE
cytoskeleton organization (GO:0007010)	9/126	0.00170211	0.125162	0	0	3.52866	22.4984	ARHGAP10;FGD4;SEMA6A;MAST4;DST;RHOBTB3;NEDD9;RHOV;EZR
cellular response to lipid (GO:0071396)	11/178	0.00177274	0.125162	0	0	3.02807	19.1835	RET;WNT10B;TNFSF4;ZNF703;SPP1;DAB2IP;STAP1;DEFA1;ADCY1;TFPI;IRGM
regulation of signal transduction (GO:0009966)	13/233	0.00177972	0.125162	0	0	2.72198	17.2337	RET;HHIP;RGS16;GATA3;DLL1;IGF1R;SOCS2;NLRP12;RGS2;MDFIC;CD36;CD177;FGFR1
negative regulation of cell projection organization (GO:0031345)	5/41	0.00183325	0.125162	0	0	6.33794	39.9396	RTN4R;EFNB2;MYLIP;PTPRS;PTPRO
positive regulation of cell motility (GO:2000147)	11/179	0.00185306	0.125162	0	0	3.00989	18.935	RET;CEMIP;MMP14;RUFY3;ZNF703;SEMA4C;F2RL1;PRKCA;ITGA6;THBS1;IGF1R
endocytosis (GO:0006897)	14/263	0.00187202	0.125162	0	0	2.59225	16.2812	IGHV3-30;SORT1;IGHV3-23;CLTC;IGHV1-2;RHOBTB3;SNX33;JCHAIN;MRC1;CD36;RHOV;GAS6;ELANE;ATP9A
positive regulation of leukocyte mediated cytotoxicity (GO:0001912)	4/25	0.0019109	0.125162	0	0	8.67843	54.3286	KLRK1;STAP1;SLAMF6;NECTIN2
regulation of cytokine biosynthetic process (GO:0042035)	3/12	0.00191673	0.125162	0	0	15.1612	94.866	NLRP12;PRG2;GATA3
cellular protein catabolic process (GO:0044257)	6/62	0.00219766	0.135916	0	0	4.8957	29.9635	MYLIP;CLTC;DAB2IP;DENND3;ADAMTS7;LGMN
regulation of viral entry into host cell (GO:0046596)	4/26	0.00222016	0.135916	0	0	8.28353	50.6138	FCN1;IFITM1;LGALS1;NECTIN2
negative regulation of neuron differentiation (GO:0045665)	6/64	0.00258515	0.153464	0	0	4.7264	28.1598	RTN4R;EFNB2;MYLIP;PTPRS;PTPRO;DLL1
cellular response to ketone (GO:1901655)	4/28	0.00293884	0.169329	0	0	7.59246	44.2621	PTGER2;TNFSF4;SPP1;ADCY1
monosaccharide transport (GO:0015749)	3/14	0.00307088	0.171881	0	0	12.4034	71.7634	SLC2A9;SLC45A3;SLC2A8
cortical cytoskeleton organization (GO:0030865)	4/29	0.00335155	0.18238	0	0	7.28839	41.5317	NCKAP1;RHOBTB3;RHOV;EZR
regulation of endocytosis (GO:0030100)	6/69	0.00377694	0.186888	0	0	4.35017	24.2689	HIP1;STON2;SNX33;RAB17;DLL1;CD177
filopodium assembly (GO:0046847)	3/15	0.00377742	0.186888	0	0	11.3692	63.4254	FGD4;RAB17;EZR
protein O-linked fucosylation (GO:0036066)	3/15	0.00377742	0.186888	0	0	11.3692	63.4254	ADAMTSL4;THBS1;ADAMTS7
cell-cell adhesion via plasma-membrane adhesion molecules (GO:0098742)	9/142	0.00382132	0.186888	0	0	3.10161	17.2672	SDK1;CD84;AMIGO2;CDH24;PTPRM;CD200;NECTIN2;CD177;NECTIN1
regulation of cell migration (GO:0030334)	15/316	0.00391139	0.186888	0	0	2.29689	12.7336	RET;IFITM1;CEMIP;SEMA4C;PRKCA;THBS1;RHOBTB1;IGF1R;MMP14;RUFY3;ZNF703;TP53INP1;ENPP2;F2RL1;ITGA6
positive regulation of B cell activation (GO:0050871)	8/119	0.0043897	0.194388	0	0	3.29937	17.9106	IGHV5-51;MMP14;IGHV3-30;IGHV3-21;TNFSF4;IGHV3-23;IGHV1-2;CD38
glucose transmembrane transport (GO:1904659)	3/16	0.00457513	0.194388	0	0	10.4941	56.533	SLC2A9;SLC2A5;SLC2A8
positive regulation of lymphocyte differentiation (GO:0045621)	3/16	0.00457513	0.194388	0	0	10.4941	56.533	MMP14;GATA3;GAS6
regulation of energy homeostasis (GO:2000505)	3/16	0.00457513	0.194388	0	0	10.4941	56.533	NR4A3;CD36;DLL1
cell-cell junction organization (GO:0045216)	6/72	0.00466372	0.194388	0	0	4.1518	22.2866	SDK1;CDH24;F2RL1;NECTIN2;CD177;NECTIN1
Rho protein signal transduction (GO:0007266)	6/72	0.00466372	0.194388	0	0	4.1518	22.2866	ADGRG1;CDC42EP3;RHOBTB3;RHOV;ARHGAP6;RHOBTB1
positive regulation of inflammatory response (GO:0050729)	6/73	0.00499077	0.203686	0	0	4.08962	21.6757	GBP5;NLRP12;TNFSF4;TLR7;S100A9;S100A8
positive regulation of defense response (GO:0031349)	6/74	0.00533435	0.205966	0	0	4.02927	21.0876	GBP5;NLRP12;TNFSF4;TLR7;S100A9;S100A8
response to interferon-alpha (GO:0035455)	3/17	0.00546718	0.205966	0	0	9.74402	50.7565	IFITM1;GATA3;GAS6
positive regulation of natural killer cell mediated cytotoxicity (GO:0045954)	3/17	0.00546718	0.205966	0	0	9.74402	50.7565	KLRK1;SLAMF6;NECTIN2
positive regulation of natural killer cell mediated immunity (GO:0002717)	3/17	0.00546718	0.205966	0	0	9.74402	50.7565	KLRK1;SLAMF6;NECTIN2
defense response to bacterium (GO:0042742)	12/241	0.00650146	0.214321	0	0	2.407	12.121	IGHV5-51;IGHV3-30;IGHV3-21;IGHV3-23;IGHV1-2;AZU1;DEFA1;S100A9;IRGM;ELANE;S100A8;JCHAIN
regulation of immunoglobulin mediated immune response (GO:0002889)	2/6	0.00662134	0.214321	0	0	22.6949	113.871	TNFSF4;NECTIN2
regulation of phagocytosis, engulfment (GO:0060099)	2/6	0.00662134	0.214321	0	0	22.6949	113.871	F2RL1;STAP1
negative regulation of necroptotic process (GO:0060546)	2/6	0.00662134	0.214321	0	0	22.6949	113.871	SLC25A4;YBX3
positive regulation of extrinsic apoptotic signaling pathway via death domain receptors (GO:1902043)	2/6	0.00662134	0.214321	0	0	22.6949	113.871	PMAIP1;THBS1
regulation of glial cell apoptotic process (GO:0034350)	2/6	0.00662134	0.214321	0	0	22.6949	113.871	PRKCA;DLL1
negative regulation of complement activation (GO:0045916)	2/6	0.00662134	0.214321	0	0	22.6949	113.871	CR1;A2M
endothelial cell migration (GO:0043542)	4/35	0.0066736	0.214321	0	0	5.87593	29.436	DPP4;NR4A1;PTP4A3;S100P
actin filament bundle organization (GO:0061572)	4/35	0.0066736	0.214321	0	0	5.87593	29.436	LIMA1;NEDD9;EZR;RHOBTB1
positive regulation of angiogenesis (GO:0045766)	7/103	0.00709278	0.223174	0	0	3.33277	16.4928	TMIGD2;ADM2;VASH2;GAB1;PRKCA;DLL1;THBS1
phosphatidylinositol-mediated signaling (GO:0048015)	5/56	0.00717711	0.223174	0	0	4.4704	22.0698	PIK3R1;GATA3;EZR;IGF1R;FGFR1
regulation of endothelial cell proliferation (GO:0001936)	6/79	0.00731675	0.22396	0	0	3.75233	18.4524	NR4A1;VASH2;PTPRM;NRARP;PRKCA;THBS1
regulation of neuron migration (GO:2001222)	3/19	0.00754536	0.22396	0	0	8.52515	41.6609	ADGRG1;SEMA6A;DAB2IP
hexose transmembrane transport (GO:0035428)	3/19	0.00754536	0.22396	0	0	8.52515	41.6609	SLC2A9;SLC2A5;SLC2A8
regulation of GTPase activity (GO:0043087)	10/188	0.00803106	0.229496	0	0	2.57511	12.4234	RTN4R;GPSM1;FGD4;KLRK1;RGS1;DOCK9;RGS16;DAB2IP;F2RL1;ITGA6
regulation of peptidyl-threonine phosphorylation (GO:0010799)	4/37	0.0081379	0.229496	0	0	5.51925	26.5543	SPRED2;CEMIP;AZU1;IRGM
actin filament bundle assembly (GO:0051017)	4/37	0.0081379	0.229496	0	0	5.51925	26.5543	LIMA1;NEDD9;EZR;RHOBTB1
cellular response to interferon-alpha (GO:0035457)	2/7	0.00913766	0.229496	0	0	18.155	85.2441	GATA3;GAS6
nucleoside diphosphate metabolic process (GO:0009132)	2/7	0.00913766	0.229496	0	0	18.155	85.2441	AK4;AK5
leukocyte aggregation (GO:0070486)	2/7	0.00913766	0.229496	0	0	18.155	85.2441	S100A9;S100A8
regulation of interleukin-18 production (GO:0032661)	2/7	0.00913766	0.229496	0	0	18.155	85.2441	CD84;NLRP12
membrane fusion involved in viral entry into host cell (GO:0039663)	2/7	0.00913766	0.229496	0	0	18.155	85.2441	GAS6;NECTIN2
negative regulation of axon regeneration (GO:0048681)	2/7	0.00913766	0.229496	0	0	18.155	85.2441	RTN4R;PTPRS
fusion of virus membrane with host plasma membrane (GO:0019064)	2/7	0.00913766	0.229496	0	0	18.155	85.2441	GAS6;NECTIN2
regulation of protein heterodimerization activity (GO:0043497)	2/7	0.00913766	0.229496	0	0	18.155	85.2441	DAB2IP;CD36
negative regulation of necrotic cell death (GO:0060547)	2/7	0.00913766	0.229496	0	0	18.155	85.2441	SLC25A4;YBX3
negative regulation of protein kinase activity (GO:0006469)	7/109	0.00956133	0.230664	0	0	3.13576	14.5814	RTN4R;SOCS2;CDKN1C;CISH;SH3BP5;DAB2IP;IGF1R
positive regulation of phagocytosis (GO:0050766)	4/39	0.00979827	0.230664	0	0	5.20333	24.0683	STAP1;F2RL1;AZU1;GAS6
positive regulation of reactive oxygen species metabolic process (GO:2000379)	4/39	0.00979827	0.230664	0	0	5.20333	24.0683	F2RL1;CD36;THBS1;CD177
inositol lipid-mediated signaling (GO:0048017)	4/39	0.00979827	0.230664	0	0	5.20333	24.0683	PIK3R1;EZR;IGF1R;FGFR1
negative regulation of cytokine production (GO:0001818)	7/110	0.0100269	0.230664	0	0	3.10516	14.2914	CD84;NLRP12;TNFSF4;GAS6;DLL1;THBS1;SLAMF1
cellular response to hexose stimulus (GO:0071331)	3/21	0.0100309	0.230664	0	0	7.57713	34.8706	SLC2A5;GAS6;IGF1R
regulation of cardiac muscle hypertrophy (GO:0010611)	3/21	0.0100309	0.230664	0	0	7.57713	34.8706	RGS2;NR4A3;PRKCA
negative regulation of cytokine secretion (GO:0050710)	4/40	0.0107049	0.230664	0	0	5.05853	22.9508	NLRP12;F2RL1;GAS6;EZR
regulation of cellular component organization (GO:0051128)	8/140	0.0113339	0.230664	0	0	2.77148	12.4161	SOCS2;HIP1;CISH;DAB2IP;STON2;RAB17;IRGM;CD177
regulation of natural killer cell mediated cytotoxicity (GO:0042269)	3/22	0.0114311	0.230664	0	0	7.17797	32.0957	KLRK1;SLAMF6;NECTIN2
negative regulation of protein import into nucleus (GO:0042308)	3/22	0.0114311	0.230664	0	0	7.17797	32.0957	MDFIC;DAB2IP;GAS6
negative regulation of GTPase activity (GO:0034260)	3/22	0.0114311	0.230664	0	0	7.17797	32.0957	GPSM1;KLRK1;DAB2IP
regulation of stress-activated MAPK cascade (GO:0032872)	4/41	0.011664	0.230664	0	0	4.92156	21.9071	SEMA4C;DAB2IP;F2RL1;IGF1R
cellular response to prostaglandin E stimulus (GO:0071380)	2/8	0.0120101	0.230664	0	0	15.1284	66.8979	PTGER2;TNFSF4
nucleoside diphosphate phosphorylation (GO:0006165)	2/8	0.0120101	0.230664	0	0	15.1284	66.8979	AK4;AK5
negative regulation of interleukin-1 production (GO:0032692)	2/8	0.0120101	0.230664	0	0	15.1284	66.8979	NLRP12;GAS6
negative regulation of lipase activity (GO:0060192)	2/8	0.0120101	0.230664	0	0	15.1284	66.8979	RGS2;SORT1
positive regulation of interleukin-8 biosynthetic process (GO:0045416)	2/8	0.0120101	0.230664	0	0	15.1284	66.8979	TLR7;ELANE
cellular response to UV-B (GO:0071493)	2/8	0.0120101	0.230664	0	0	15.1284	66.8979	MFAP4;MME
cell junction maintenance (GO:0034331)	2/8	0.0120101	0.230664	0	0	15.1284	66.8979	F2RL1;CD177
positive regulation of tumor necrosis factor biosynthetic process (GO:0042535)	2/8	0.0120101	0.230664	0	0	15.1284	66.8979	AZU1;THBS1
positive regulation of immunoglobulin mediated immune response (GO:0002891)	2/8	0.0120101	0.230664	0	0	15.1284	66.8979	TNFSF4;NECTIN2
negative regulation of neuron projection regeneration (GO:0070571)	2/8	0.0120101	0.230664	0	0	15.1284	66.8979	RTN4R;PTPRS
nucleotide phosphorylation (GO:0046939)	2/8	0.0120101	0.230664	0	0	15.1284	66.8979	AK4;AK5
negative regulation of axonogenesis (GO:0050771)	3/23	0.0129382	0.242439	0	0	6.81872	29.6449	RTN4R;PTPRS;RUFY3
negative regulation of axon extension (GO:0030517)	3/23	0.0129382	0.242439	0	0	6.81872	29.6449	RTN4R;PTPRS;SEMA4C
negative regulation of epithelial cell proliferation (GO:0050680)	5/66	0.0141015	0.242439	0	0	3.73564	15.9193	CDKN1C;DAB2IP;PTPRM;GATA3;THBS1
receptor catabolic process (GO:0032801)	3/24	0.0145532	0.242439	0	0	6.49369	27.4679	MYLIP;CLTC;LGMN
negative regulation of interleukin-6 production (GO:0032715)	3/24	0.0145532	0.242439	0	0	6.49369	27.4679	NLRP12;GAS6;SLAMF1
adherens junction organization (GO:0034332)	4/44	0.014866	0.242439	0	0	4.55175	19.1568	ZNF703;CDH24;NECTIN2;NECTIN1
positive regulation of interleukin-8 production (GO:0032757)	4/44	0.014866	0.242439	0	0	4.55175	19.1568	FCN1;F2RL1;TLR7;ELANE
positive regulation of endothelial cell proliferation (GO:0001938)	5/67	0.0149758	0.242439	0	0	3.6752	15.4407	NR4A1;VASH2;NRARP;PRKCA;FGFR1
regulation of angiogenesis (GO:0045765)	9/177	0.0152106	0.242439	0	0	2.45102	10.2594	SEMA6A;TMIGD2;ADM2;VASH2;GAB1;DAB2IP;PTPRM;PRKCA;THBS1
negative regulation of serine-type endopeptidase activity (GO:1900004)	2/9	0.0152221	0.242439	0	0	12.9665	54.265	SPINK2;CR1
negative regulation of leukocyte chemotaxis (GO:0002689)	2/9	0.0152221	0.242439	0	0	12.9665	54.265	STAP1;NBL1
regulation of interleukin-1 secretion (GO:0050704)	2/9	0.0152221	0.242439	0	0	12.9665	54.265	NLRP12;GAS6
regulation of mast cell activation (GO:0033003)	2/9	0.0152221	0.242439	0	0	12.9665	54.265	CD84;NECTIN2
Cdc42 protein signal transduction (GO:0032488)	2/9	0.0152221	0.242439	0	0	12.9665	54.265	RHOBTB3;RHOV
virion attachment to host cell (GO:0019062)	2/9	0.0152221	0.242439	0	0	12.9665	54.265	GAS6;NECTIN2
nucleoside phosphate biosynthetic process (GO:1901293)	2/9	0.0152221	0.242439	0	0	12.9665	54.265	AK4;AK5
nucleoside triphosphate biosynthetic process (GO:0009142)	2/9	0.0152221	0.242439	0	0	12.9665	54.265	AK4;AK5
positive regulation of myeloid leukocyte mediated immunity (GO:0002888)	2/9	0.0152221	0.242439	0	0	12.9665	54.265	F2RL1;CD177
glucose import (GO:0046323)	2/9	0.0152221	0.242439	0	0	12.9665	54.265	SORT1;SLC2A8
regulation of homotypic cell-cell adhesion (GO:0034110)	2/9	0.0152221	0.242439	0	0	12.9665	54.265	ZNF703;PRKCA
negative regulation of serine-type peptidase activity (GO:1902572)	2/9	0.0152221	0.242439	0	0	12.9665	54.265	SPINK2;CR1
positive regulation of glucose transport (GO:0010828)	3/25	0.0162772	0.244975	0	0	6.1982	25.5241	NR4A3;PIK3R1;SORBS1
cellular response to vascular endothelial growth factor stimulus (GO:0035924)	3/25	0.0162772	0.244975	0	0	6.1982	25.5241	NR4A1;GAB1;DAB2IP
positive regulation of Rho protein signal transduction (GO:0035025)	3/25	0.0162772	0.244975	0	0	6.1982	25.5241	RTN4R;ADGRG1;F2RL1
positive regulation of peptidyl-threonine phosphorylation (GO:0010800)	3/25	0.0162772	0.244975	0	0	6.1982	25.5241	CEMIP;AZU1;IRGM
regulation of endothelial cell migration (GO:0010594)	5/69	0.0168317	0.244975	0	0	3.55998	14.5407	DAB2IP;PTPRM;PRKCA;GATA3;THBS1
positive regulation of neurogenesis (GO:0050769)	5/69	0.0168317	0.244975	0	0	3.55998	14.5407	FZD3;SEMA6A;DAB2IP;NBL1;FGFR1
regulation of B cell activation (GO:0050864)	6/95	0.0171899	0.244975	0	0	3.07523	12.496	IGHV5-51;IGHV3-30;IGHV3-21;TNFSF4;IGHV3-23;IGHV1-2
regulation of cytoskeleton organization (GO:0051493)	6/95	0.0171899	0.244975	0	0	3.07523	12.496	ARHGAP44;RHOBTB3;RHOV;S100A9;S100A8;RHOBTB1
vascular endothelial growth factor receptor signaling pathway (GO:0048010)	5/70	0.0178143	0.244975	0	0	3.50503	14.1174	NCKAP1;NCF2;DAB2IP;PIK3R1;SHB
apoptotic cell clearance (GO:0043277)	3/26	0.0181107	0.244975	0	0	5.92841	23.7804	FCN1;GAS6;THBS1
heterophilic cell-cell adhesion via plasma membrane cell adhesion molecules (GO:0007157)	4/47	0.0185738	0.244975	0	0	4.23353	16.8749	AMIGO2;CD200;NECTIN2;NECTIN1
glomerular filtration (GO:0003094)	2/10	0.0187577	0.244975	0	0	11.3451	45.11	MCAM;JCHAIN
low-density lipoprotein particle receptor catabolic process (GO:0032802)	2/10	0.0187577	0.244975	0	0	11.3451	45.11	MYLIP;CLTC
cellular response to growth hormone stimulus (GO:0071378)	2/10	0.0187577	0.244975	0	0	11.3451	45.11	SOCS2;PIK3R1
regulation of mammary gland epithelial cell proliferation (GO:0033599)	2/10	0.0187577	0.244975	0	0	11.3451	45.11	ZNF703;GATA3
I-kappaB phosphorylation (GO:0007252)	2/10	0.0187577	0.244975	0	0	11.3451	45.11	DAB2IP;TLR7
positive regulation of bone remodeling (GO:0046852)	2/10	0.0187577	0.244975	0	0	11.3451	45.11	SPP1;PRKCA
regulation of NLRP3 inflammasome complex assembly (GO:1900225)	2/10	0.0187577	0.244975	0	0	11.3451	45.11	GBP5;CD36
positive regulation of glucose import in response to insulin stimulus (GO:2001275)	2/10	0.0187577	0.244975	0	0	11.3451	45.11	PIK3R1;SORBS1
cell-cell junction maintenance (GO:0045217)	2/10	0.0187577	0.244975	0	0	11.3451	45.11	F2RL1;CD177
creatine metabolic process (GO:0006600)	2/10	0.0187577	0.244975	0	0	11.3451	45.11	GATM;CKB
insulin-like growth factor receptor signaling pathway (GO:0048009)	2/10	0.0187577	0.244975	0	0	11.3451	45.11	PIK3R1;IGF1R
positive regulation of bone resorption (GO:0045780)	2/10	0.0187577	0.244975	0	0	11.3451	45.11	SPP1;PRKCA
regulation of phospholipase activity (GO:0010517)	2/10	0.0187577	0.244975	0	0	11.3451	45.11	RGS2;FGFR1
negative regulation of embryonic development (GO:0045992)	2/10	0.0187577	0.244975	0	0	11.3451	45.11	FZD3;GATA3
positive regulation of interleukin-13 production (GO:0032736)	2/10	0.0187577	0.244975	0	0	11.3451	45.11	TNFSF4;GATA3
regulation of axon regeneration (GO:0048679)	2/10	0.0187577	0.244975	0	0	11.3451	45.11	RTN4R;PTPRS
regulation of ERK1 and ERK2 cascade (GO:0070372)	11/247	0.0192166	0.249307	0	0	2.13512	8.43796	RET;GAREM1;DAB2IP;F2RL1;PRKCA;CD36;EZR;GAS6;SLAMF1;IGF1R;FGFR1
glycosaminoglycan biosynthetic process (GO:0006024)	6/99	0.0206417	0.261989	0	0	2.94236	11.4177	EXT1;CEMIP;CHST7;B3GNT7;UST;CHST2
positive regulation of protein kinase B signaling (GO:0051897)	7/127	0.0206847	0.261989	0	0	2.66293	10.3278	HIP1;GAB1;PIK3R1;GATA3;GAS6;THBS1;FGFR1
positive regulation of extrinsic apoptotic signaling pathway (GO:2001238)	3/28	0.0221081	0.261989	0	0	5.45358	20.788	RET;PMAIP1;THBS1
regulation of tumor necrosis factor biosynthetic process (GO:0042534)	2/11	0.0226014	0.261989	0	0	10.084	38.2159	AZU1;THBS1
cellular response to prostaglandin stimulus (GO:0071379)	2/11	0.0226014	0.261989	0	0	10.084	38.2159	PTGER2;TNFSF4
positive regulation of superoxide anion generation (GO:0032930)	2/11	0.0226014	0.261989	0	0	10.084	38.2159	F2RL1;CD177
positive regulation of leukocyte degranulation (GO:0043302)	2/11	0.0226014	0.261989	0	0	10.084	38.2159	F2RL1;CD177
regulation of vascular endothelial growth factor signaling pathway (GO:1900746)	2/11	0.0226014	0.261989	0	0	10.084	38.2159	DAB2IP;DLL1
cell-substrate junction assembly (GO:0007044)	2/11	0.0226014	0.261989	0	0	10.084	38.2159	COL17A1;ITGA6
regulation of actin filament depolymerization (GO:0030834)	2/11	0.0226014	0.261989	0	0	10.084	38.2159	LIMA1;F2RL1
renal filtration (GO:0097205)	2/11	0.0226014	0.261989	0	0	10.084	38.2159	MCAM;JCHAIN
transcytosis (GO:0045056)	2/11	0.0226014	0.261989	0	0	10.084	38.2159	CLTC;RAB17
protein kinase C signaling (GO:0070528)	2/11	0.0226014	0.261989	0	0	10.084	38.2159	ADGRG1;AZU1
negative regulation of chemotaxis (GO:0050922)	2/11	0.0226014	0.261989	0	0	10.084	38.2159	THBS1;ELANE
low-density lipoprotein receptor particle metabolic process (GO:0032799)	2/11	0.0226014	0.261989	0	0	10.084	38.2159	MYLIP;CLTC
positive regulation of glucose metabolic process (GO:0010907)	2/11	0.0226014	0.261989	0	0	10.084	38.2159	SLC45A3;PMAIP1
regulation of serine-type endopeptidase activity (GO:1900003)	2/11	0.0226014	0.261989	0	0	10.084	38.2159	SPINK2;CR1
hemidesmosome assembly (GO:0031581)	2/11	0.0226014	0.261989	0	0	10.084	38.2159	COL17A1;ITGA6
Ras protein signal transduction (GO:0007265)	10/223	0.0238833	0.27522	0	0	2.14808	8.02217	NCKAP1;RAB30;ADGRG1;CDC42EP3;RHOBTB3;RAB19;RHOV;RAB17;ARHGAP6;RHOBTB1
positive regulation of MAPK cascade (GO:0043410)	12/289	0.0241886	0.277109	0	0	1.98496	7.38776	RET;GAREM1;SEMA4C;DAB2IP;F2RL1;PRKCA;CD36;GAS6;ELANE;SLAMF1;IGF1R;FGFR1
plasma membrane invagination (GO:0099024)	6/103	0.0245356	0.277145	0	0	2.82044	10.4572	IGHV5-51;IGHV3-30;IGHV3-21;IGHV3-23;IGHV1-2;SNX33
B cell receptor signaling pathway (GO:0050853)	6/104	0.0255806	0.277145	0	0	2.79152	10.2335	IGHV5-51;IGHV3-30;IGHV3-21;IGHV3-23;IGHV1-2;CD38
positive regulation of vasculature development (GO:1904018)	6/104	0.0255806	0.277145	0	0	2.79152	10.2335	TMIGD2;ADM2;VASH2;GAB1;PRKCA;THBS1
positive regulation of lymphocyte activation (GO:0051251)	6/104	0.0255806	0.277145	0	0	2.79152	10.2335	IGHV5-51;IGHV3-30;IGHV3-21;TNFSF4;IGHV3-23;IGHV1-2
phagocytosis, engulfment (GO:0006911)	6/104	0.0255806	0.277145	0	0	2.79152	10.2335	IGHV5-51;IGHV3-30;IGHV3-21;IGHV3-23;IGHV1-2;THBS1
transmembrane receptor protein tyrosine kinase signaling pathway (GO:0007169)	15/396	0.0264424	0.277145	0	0	1.80707	6.56469	NCKAP1;NCF2;SORT1;STYK1;GAB1;NEDD9;PIK3R1;SORBS1;SHB;IGF1R;SOCS2;EFNB2;SPRED2;STAP1;FGFR1
regulation of ARF protein signal transduction (GO:0032012)	3/30	0.0265469	0.277145	0	0	5.0491	18.3224	ARAP2;AGAP1;AGFG2
phosphatidylinositol 3-kinase signaling (GO:0014065)	3/30	0.0265469	0.277145	0	0	5.0491	18.3224	PIK3R1;GATA3;IGF1R
regulation of blood coagulation (GO:0030193)	3/30	0.0265469	0.277145	0	0	5.0491	18.3224	F2RL1;TFPI;THBS1
response to prostaglandin E (GO:0034695)	2/12	0.0267383	0.277145	0	0	9.07517	32.8672	PTGER2;TNFSF4
regulation of interleukin-8 biosynthetic process (GO:0045414)	2/12	0.0267383	0.277145	0	0	9.07517	32.8672	TLR7;ELANE
positive regulation of pseudopodium assembly (GO:0031274)	2/12	0.0267383	0.277145	0	0	9.07517	32.8672	CDC42EP3;F2RL1
regulation of pseudopodium assembly (GO:0031272)	2/12	0.0267383	0.277145	0	0	9.07517	32.8672	CDC42EP3;F2RL1
positive regulation of endoplasmic reticulum unfolded protein response (GO:1900103)	2/12	0.0267383	0.277145	0	0	9.07517	32.8672	DAB2IP;PIK3R1
negative regulation of interleukin-1 secretion (GO:0050711)	2/12	0.0267383	0.277145	0	0	9.07517	32.8672	NLRP12;GAS6
negative regulation of fibroblast growth factor receptor signaling pathway (GO:0040037)	2/12	0.0267383	0.277145	0	0	9.07517	32.8672	GATA3;THBS1
negative regulation of interleukin-12 production (GO:0032695)	2/12	0.0267383	0.277145	0	0	9.07517	32.8672	THBS1;SLAMF1
positive regulation of neuron migration (GO:2001224)	2/12	0.0267383	0.277145	0	0	9.07517	32.8672	SEMA6A;DAB2IP
negative regulation of cell communication (GO:0010648)	5/78	0.0270534	0.278935	0	0	3.11964	11.2617	RET;NLRP12;HHIP;IGF1R;FGFR1
phagocytosis (GO:0006909)	7/135	0.0277379	0.284495	0	0	2.49547	8.94615	IGHV5-51;IGHV3-30;IGHV3-21;IGHV3-23;IGHV1-2;GAS6;ELANE
extracellular matrix organization (GO:0030198)	10/229	0.0280012	0.2857	0	0	2.08858	7.46774	MMP14;ITGA2;SPP1;LOXL4;COL6A3;ITGA6;A2M;GAS6;THBS1;ELANE
activation of cysteine-type endopeptidase activity involved in apoptotic process (GO:0006919)	5/79	0.0283869	0.288135	0	0	3.07732	10.9609	BEX3;NLRP12;HIP1;S100A9;S100A8
positive regulation of epithelial cell proliferation (GO:0050679)	6/107	0.0288921	0.288763	0	0	2.70819	9.59833	NR4A1;NR4A3;ZNF703;VASH2;PRKCA;NRARP
regulation of protein secretion (GO:0050708)	6/107	0.0288921	0.288763	0	0	2.70819	9.59833	DPP4;RHBDF1;PRKCA;KCNA5;EZR;SLC25A4
negative regulation of toll-like receptor signaling pathway (GO:0034122)	3/31	0.0289313	0.288763	0	0	4.86852	17.2483	PTPRS;DAB2IP;F2RL1
positive regulation of immune response (GO:0050778)	4/54	0.0292975	0.288763	0	0	3.63953	12.8485	GBP5;TNFSF4;F2RL1;CD177
ERBB signaling pathway (GO:0038127)	5/80	0.0297614	0.288763	0	0	3.03614	10.6706	GAREM1;STYK1;GAB1;PRKCA;PIK3R1
regulation of protein activation cascade (GO:2000257)	6/108	0.0300556	0.288763	0	0	2.6815	9.39786	C1QA;CR2;IGHV3-30;CR1;IGHV3-23;IGHV1-2
atrial cardiac muscle cell action potential (GO:0086014)	2/13	0.031154	0.288763	0	0	8.24974	28.6168	CACNB2;KCNA5
intestinal absorption (GO:0050892)	2/13	0.031154	0.288763	0	0	8.24974	28.6168	CD36;SLC2A5
regulation of superoxide anion generation (GO:0032928)	2/13	0.031154	0.288763	0	0	8.24974	28.6168	F2RL1;CD177
glucosamine-containing compound metabolic process (GO:1901071)	2/13	0.031154	0.288763	0	0	8.24974	28.6168	CHST7;CHST2
positive regulation of cellular carbohydrate metabolic process (GO:0010676)	2/13	0.031154	0.288763	0	0	8.24974	28.6168	SLC45A3;PMAIP1
regulation of glucose import in response to insulin stimulus (GO:2001273)	2/13	0.031154	0.288763	0	0	8.24974	28.6168	SORBS1;PIK3R1
regulation of macromolecule biosynthetic process (GO:0010556)	2/13	0.031154	0.288763	0	0	8.24974	28.6168	PRG2;GATA3
positive regulation of protein complex disassembly (GO:0043243)	2/13	0.031154	0.288763	0	0	8.24974	28.6168	IRGM;IGF1R
response to UV-B (GO:0010224)	2/13	0.031154	0.288763	0	0	8.24974	28.6168	MFAP4;MME
negative regulation of chemokine production (GO:0032682)	2/13	0.031154	0.288763	0	0	8.24974	28.6168	F2RL1;ELANE
response to fatty acid (GO:0070542)	2/13	0.031154	0.288763	0	0	8.24974	28.6168	GLDC;CD36
positive regulation of cysteine-type endopeptidase activity involved in apoptotic process (GO:0043280)	6/109	0.0312495	0.288763	0	0	2.65533	9.20271	BEX3;NLRP12;HIP1;PMAIP1;S100A9;S100A8
regulation of complement activation (GO:0030449)	6/109	0.0312495	0.288763	0	0	2.65533	9.20271	C1QA;CR2;IGHV3-30;CR1;IGHV3-23;IGHV1-2
positive regulation of ERK1 and ERK2 cascade (GO:0070374)	9/201	0.0314129	0.28891	0	0	2.14199	7.41243	RET;GAREM1;F2RL1;PRKCA;CD36;GAS6;SLAMF1;IGF1R;FGFR1
regulation of apoptotic process (GO:0042981)	26/815	0.0321406	0.294221	0	0	1.52038	5.2265	RET;BEX3;HIP1;PIK3R1;THBS1;IFIT2;IGF1R;SOCS2;FGD4;LGALS1;ADAMTSL4;TP53INP1;CD38;PMAIP1;WNT10B;ARHGEF12;ARHGEF17;DAB2IP;PNMA3;AZU1;ARHGAP10;NLRP12;ITGA6;GAS6;TP73;FGFR1
cellular response to peptide hormone stimulus (GO:0071375)	6/110	0.0324738	0.295889	0	0	2.62966	9.01269	NR4A2;NR4A1;NR4A3;PIK3R1;ADCY1;SORBS1
positive regulation of intrinsic apoptotic signaling pathway (GO:2001244)	3/33	0.0340284	0.305217	0	0	4.54349	15.3595	PMAIP1;S100A9;S100A8
cellular glucose homeostasis (GO:0001678)	3/33	0.0340284	0.305217	0	0	4.54349	15.3595	PIK3R1;GAS6;IGF1R
regulation of interleukin-12 production (GO:0032655)	3/33	0.0340284	0.305217	0	0	4.54349	15.3595	TNFSF4;THBS1;SLAMF1
negative regulation of signaling (GO:0023057)	5/83	0.0341336	0.305217	0	0	2.91891	9.85855	RET;NLRP12;HHIP;IGF1R;FGFR1
regulation of Rho protein signal transduction (GO:0035023)	4/57	0.0348123	0.305217	0	0	3.43299	11.5273	RTN4R;ADGRG1;ARAP2;F2RL1
epidermal growth factor receptor signaling pathway (GO:0007173)	4/57	0.0348123	0.305217	0	0	3.43299	11.5273	GAREM1;STYK1;GAB1;PIK3R1
cellular response to molecule of bacterial origin (GO:0071219)	5/84	0.0356748	0.305217	0	0	2.88182	9.60599	TNFSF4;DAB2IP;STAP1;DEFA1;IRGM
clathrin coat assembly (GO:0048268)	2/14	0.0358346	0.305217	0	0	7.56187	25.1723	HIP1;CLTC
negative regulation of focal adhesion assembly (GO:0051895)	2/14	0.0358346	0.305217	0	0	7.56187	25.1723	THBS1;ARHGAP6
N-acetylglucosamine metabolic process (GO:0006044)	2/14	0.0358346	0.305217	0	0	7.56187	25.1723	CHST7;CHST2
cell migration involved in sprouting angiogenesis (GO:0002042)	2/14	0.0358346	0.305217	0	0	7.56187	25.1723	EFNB2;NR4A1
positive regulation of DNA damage response, signal transduction by p53 class mediator (GO:0043517)	2/14	0.0358346	0.305217	0	0	7.56187	25.1723	SPRED2;PMAIP1
nucleoside triphosphate metabolic process (GO:0009141)	2/14	0.0358346	0.305217	0	0	7.56187	25.1723	AK4;AK5
positive regulation of muscle hypertrophy (GO:0014742)	2/14	0.0358346	0.305217	0	0	7.56187	25.1723	NR4A3;PRKCA
positive regulation of interleukin-8 secretion (GO:2000484)	2/14	0.0358346	0.305217	0	0	7.56187	25.1723	FCN1;F2RL1
negative regulation of apoptotic process (GO:0043066)	17/485	0.0360217	0.305482	0	0	1.66771	5.54286	RET;BEX3;FZD3;PRKCA;AZU1;PIK3R1;THBS1;DLL1;IGF1R;SOCS2;NR4A2;ARHGAP10;CD38;GAS6;LGMN;TP73;FGFR1
regulation of humoral immune response (GO:0002920)	6/113	0.0363324	0.30679	0	0	2.55554	8.47172	C1QA;CR2;IGHV3-30;CR1;IGHV3-23;IGHV1-2
regulation of axon extension (GO:0030516)	3/34	0.0367397	0.307577	0	0	4.3967	14.5262	RTN4R;PTPRS;RUFY3
negative regulation of endothelial cell migration (GO:0010596)	3/34	0.0367397	0.307577	0	0	4.3967	14.5262	DAB2IP;PTPRM;THBS1
regulation of immune effector process (GO:0002697)	6/114	0.0376812	0.314117	0	0	2.53175	8.30057	C1QA;CR2;IGHV3-30;CR1;IGHV3-23;IGHV1-2
toll-like receptor signaling pathway (GO:0002224)	5/86	0.0388842	0.320729	0	0	2.81037	9.12575	TLR7;CD36;S100A9;S100A8;LGMN
protein O-linked glycosylation (GO:0006493)	6/115	0.0390615	0.320729	0	0	2.50839	8.13375	B3GALNT1;B3GNT7;ADAMTSL4;LARGE2;THBS1;ADAMTS7
regulation of endothelial cell apoptotic process (GO:2000351)	3/35	0.0395584	0.320729	0	0	4.25908	13.7567	GATA3;GAS6;THBS1
negative regulation of epithelial cell migration (GO:0010633)	3/35	0.0395584	0.320729	0	0	4.25908	13.7567	DAB2IP;PTPRM;THBS1
regulation of MAP kinase activity (GO:0043405)	5/87	0.0405528	0.320729	0	0	2.77596	8.89736	RGS2;DAB2IP;ELANE;IGF1R;FGFR1
myotube differentiation (GO:0014902)	2/15	0.0407665	0.320729	0	0	6.97983	22.3347	MYEF2;SORT1
regulation of mast cell degranulation (GO:0043304)	2/15	0.0407665	0.320729	0	0	6.97983	22.3347	CD84;STYK1
negative regulation of adherens junction organization (GO:1903392)	2/15	0.0407665	0.320729	0	0	6.97983	22.3347	THBS1;ARHGAP6
positive regulation of cytokine production involved in immune response (GO:0002720)	2/15	0.0407665	0.320729	0	0	6.97983	22.3347	TNFSF4;F2RL1
regulation of interleukin-4 production (GO:0032673)	2/15	0.0407665	0.320729	0	0	6.97983	22.3347	TNFSF4;GATA3
regulation of macrophage chemotaxis (GO:0010758)	2/15	0.0407665	0.320729	0	0	6.97983	22.3347	STAP1;THBS1
negative regulation of viral entry into host cell (GO:0046597)	2/15	0.0407665	0.320729	0	0	6.97983	22.3347	FCN1;IFITM1
positive regulation of cellular response to insulin stimulus (GO:1900078)	2/15	0.0407665	0.320729	0	0	6.97983	22.3347	SORBS1;PIK3R1
positive regulation of interleukin-4 production (GO:0032753)	2/15	0.0407665	0.320729	0	0	6.97983	22.3347	TNFSF4;GATA3
positive regulation of protein complex assembly (GO:0031334)	5/88	0.0422642	0.330259	0	0	2.74237	8.67635	FOSL1;GBP5;PMAIP1;CD36;JCHAIN
regulation of intracellular signal transduction (GO:1902531)	15/422	0.0424432	0.330259	0	0	1.68934	5.33761	ARHGEF12;ARHGEF17;DAB2IP;ARAP2;ARHGAP6;RHOBTB1;ARHGAP44;FGD4;ARHGAP10;NLRP12;TP53INP1;F2RL1;RHOV;A2M;TP73
epithelial cell migration (GO:0010631)	3/36	0.0424835	0.330259	0	0	4.12981	13.0446	DPP4;PTP4A3;S100P
actin cytoskeleton reorganization (GO:0031532)	4/61	0.0430393	0.331945	0	0	3.19143	10.0391	GAB1;NEDD9;PARVB;EZR
negative regulation of MAP kinase activity (GO:0043407)	4/61	0.0430393	0.331945	0	0	3.19143	10.0391	SPRED2;RGS2;DAB2IP;TP73
positive regulation of cell proliferation (GO:0008284)	15/424	0.0439091	0.334535	0	0	1.6809	5.25388	DLL1;THBS1;IGF1R;FOSL1;EFNB2;DPP4;GAREM1;NR4A3;TNFSF4;ZNF703;S1PR3;GAS6;ELANE;SLAMF1;FGFR1
regulation of actin filament-based process (GO:0032970)	4/62	0.0452525	0.334535	0	0	3.13624	9.70823	ARHGAP44;RHOBTB3;RHOV;RHOBTB1
positive regulation of smooth muscle cell proliferation (GO:0048661)	3/37	0.045514	0.334535	0	0	4.00814	12.3841	NR4A3;THBS1;ELANE
cell-matrix adhesion (GO:0007160)	5/90	0.0458161	0.334535	0	0	2.67757	8.25527	COL17A1;CD96;ECM2;ITGA2;SORBS1
regulation of Ras protein signal transduction (GO:0046578)	5/90	0.0458161	0.334535	0	0	2.67757	8.25527	ARHGAP44;ARAP2;DAB2IP;AGAP1;AGFG2
regulation of toll-like receptor 4 signaling pathway (GO:0034143)	2/16	0.0459367	0.334535	0	0	6.48094	19.9645	DAB2IP;F2RL1
negative regulation of response to wounding (GO:1903035)	2/16	0.0459367	0.334535	0	0	6.48094	19.9645	RTN4R;PTPRS
sympathetic nervous system development (GO:0048485)	2/16	0.0459367	0.334535	0	0	6.48094	19.9645	FZD3;GATA3
positive regulation of antigen receptor-mediated signaling pathway (GO:0050857)	2/16	0.0459367	0.334535	0	0	6.48094	19.9645	STAP1;NECTIN2
extracellular matrix assembly (GO:0085029)	2/16	0.0459367	0.334535	0	0	6.48094	19.9645	MFAP4;GAS6
positive regulation of cardiac muscle hypertrophy (GO:0010613)	2/16	0.0459367	0.334535	0	0	6.48094	19.9645	NR4A3;PRKCA
regulation of necroptotic process (GO:0060544)	2/16	0.0459367	0.334535	0	0	6.48094	19.9645	YBX3;SLC25A4
positive regulation of leukocyte activation (GO:0002696)	2/16	0.0459367	0.334535	0	0	6.48094	19.9645	THBS1;NECTIN2
positive regulation of positive chemotaxis (GO:0050927)	2/16	0.0459367	0.334535	0	0	6.48094	19.9645	F2RL1;AZU1
positive regulation of response to endoplasmic reticulum stress (GO:1905898)	2/16	0.0459367	0.334535	0	0	6.48094	19.9645	PMAIP1;PIK3R1
actin filament organization (GO:0007015)	6/120	0.0464424	0.336965	0	0	2.39776	7.36002	HIP1;RUFY3;RHOBTB3;NEDD9;RHOV;RHOBTB1
central nervous system development (GO:0007417)	9/217	0.0472723	0.341721	0	0	1.97559	6.02916	NR4A2;NCKAP1;ADGRG1;AMIGO2;MAL;PHGDH;DLL1;NPAS2;FGFR1
cellular response to lipopolysaccharide (GO:0071222)	5/91	0.0476567	0.343233	0	0	2.6463	8.05463	TNFSF4;DAB2IP;STAP1;DEFA1;IRGM
regulation of acute inflammatory response (GO:0002673)	6/121	0.0480154	0.34455	0	0	2.37678	7.21647	C1QA;CR2;IGHV3-30;CR1;IGHV3-23;IGHV1-2
positive regulation of gene expression (GO:0010628)	24/771	0.0485749	0.347293	0	0	1.47838	4.47159	CDKN1C;RET;AIRE;GATA3;AZU1;PIK3R1;RGMB;TERF2;THBS1;NPAS2;ETS2;GRIP1;MDFIC;ADM2;TP53INP1;SPP1;CD38;STAP1;ZNF711;CD36;GAS6;EZR;MYBL1;TP73
positive regulation of endocytosis (GO:0045807)	4/64	0.0498663	0.351307	0	0	3.03139	9.08935	HIP1;AZU1;GAS6;DLL1
positive regulation of cell adhesion (GO:0045785)	4/64	0.0498663	0.351307	0	0	3.03139	9.08935	RET;ADGRG1;PRKCA;AZU1
complement activation, classical pathway (GO:0006958)	6/123	0.0512593	0.351307	0	0	2.33592	6.93968	IGHV5-51;C1QA;IGHV3-30;IGHV3-21;IGHV3-23;IGHV1-2
regulation of cellular protein catabolic process (GO:1903362)	2/17	0.0513326	0.351307	0	0	6.04857	17.9608	DAB2IP;EZR
negative regulation of axon guidance (GO:1902668)	2/17	0.0513326	0.351307	0	0	6.04857	17.9608	SEMA4C;PTPRO
positive regulation of fatty acid metabolic process (GO:0045923)	2/17	0.0513326	0.351307	0	0	6.04857	17.9608	SLC45A3;NR4A3
positive regulation of striated muscle cell differentiation (GO:0051155)	2/17	0.0513326	0.351307	0	0	6.04857	17.9608	EFNB2;MMP14
negative regulation of tumor necrosis factor-mediated signaling pathway (GO:0010804)	2/17	0.0513326	0.351307	0	0	6.04857	17.9608	F2RL1;GAS6
positive regulation of signal transduction by p53 class mediator (GO:1901798)	2/17	0.0513326	0.351307	0	0	6.04857	17.9608	SPRED2;PMAIP1
positive regulation of macrophage activation (GO:0043032)	2/17	0.0513326	0.351307	0	0	6.04857	17.9608	STAP1;THBS1
defense response to fungus (GO:0050832)	2/17	0.0513326	0.351307	0	0	6.04857	17.9608	S100A9;S100A8
viral entry into host cell (GO:0046718)	2/17	0.0513326	0.351307	0	0	6.04857	17.9608	GAS6;NECTIN1
regulation of cysteine-type endopeptidase activity involved in apoptotic process (GO:0043281)	5/93	0.0514677	0.351307	0	0	2.58589	7.67182	BEX3;NLRP12;PMAIP1;GAS6;THBS1
clathrin-dependent endocytosis (GO:0072583)	3/39	0.0518862	0.351713	0	0	3.78508	11.1989	CLTC;STON2;DLL1
ERBB2 signaling pathway (GO:0038128)	3/39	0.0518862	0.351713	0	0	3.78508	11.1989	GAB1;PRKCA;PIK3R1
negative regulation of blood vessel morphogenesis (GO:2000181)	4/65	0.0522666	0.35307	0	0	2.98154	8.79972	SEMA6A;DAB2IP;PTPRM;THBS1
receptor-mediated endocytosis (GO:0006898)	8/188	0.0525639	0.353858	0	0	2.0274	5.97216	IGHV3-30;IGHV3-23;IGHV1-2;CLTC;MRC1;CD36;DLL1;JCHAIN
positive regulation of programmed cell death (GO:0043068)	10/257	0.0539626	0.36203	0	0	1.84914	5.3985	WNT10B;FGD4;ARHGEF12;ADAMTSL4;ARHGEF17;DAB2IP;PMAIP1;PNMA3;ITGA6;IFIT2
humoral immune response mediated by circulating immunoglobulin (GO:0002455)	6/125	0.054634	0.365284	0	0	2.29642	6.67592	IGHV5-51;C1QA;IGHV3-30;IGHV3-21;IGHV3-23;IGHV1-2
positive regulation of Ras protein signal transduction (GO:0046579)	3/40	0.0552253	0.365494	0	0	3.68259	10.666	RTN4R;ADGRG1;F2RL1
negative regulation of cytokine-mediated signaling pathway (GO:0001960)	3/40	0.0552253	0.365494	0	0	3.68259	10.666	STAP1;F2RL1;GAS6
neuron migration (GO:0001764)	3/40	0.0552253	0.365494	0	0	3.68259	10.666	NR4A2;NHSL1;FGFR1
positive regulation of protein localization to membrane (GO:1905477)	5/95	0.055452	0.365759	0	0	2.52817	7.31206	CEMIP;PMAIP1;PIK3R1;SORBS1;TP73
regulation of mitochondrial membrane permeability (GO:0046902)	2/18	0.0569421	0.373076	0	0	5.67024	16.2493	PMAIP1;SLC25A4
blood vessel endothelial cell migration (GO:0043534)	2/18	0.0569421	0.373076	0	0	5.67024	16.2493	EFNB2;NR4A1
insulin receptor signaling pathway (GO:0008286)	4/67	0.0572529	0.373861	0	0	2.88659	8.25646	GAB1;PIK3R1;SORBS1;IGF1R
negative regulation of response to stimulus (GO:0048585)	6/127	0.0581402	0.378394	0	0	2.25823	6.42443	RET;NLRP12;HHIP;TERF2;IGF1R;FGFR1
positive regulation of intracellular signal transduction (GO:1902533)	16/479	0.0584467	0.37913	0	0	1.58317	4.49563	RET;HIP1;DAB2IP;GAB1;GATA3;PIK3R1;THBS1;IGF1R;PTP4A3;LGALS1;F2RL1;PMAIP1;GAS6;S100A9;S100A8;FGFR1
negative regulation of STAT cascade (GO:1904893)	3/41	0.0586643	0.379285	0	0	3.5855	10.1682	RTN4R;SOCS2;CISH
regulation of protein processing (GO:0070613)	6/128	0.0599427	0.384169	0	0	2.23961	6.30307	C1QA;CR2;IGHV3-30;CR1;IGHV3-23;IGHV1-2
positive regulation of cellular process (GO:0048522)	17/519	0.0604453	0.384169	0	0	1.55199	4.35491	THBS1;DLL1;IGF1R;FOSL1;DPP4;EFNB2;MMP14;GAREM1;TNFSF4;ZNF703;S1PR3;CD36;EZR;S100A9;S100A8;SLAMF1;FGFR1
positive regulation of neuron differentiation (GO:0045666)	5/98	0.0617531	0.384169	0	0	2.44624	6.81182	RET;DAB2IP;NBL1;S100A9;FGFR1
regulation of interleukin-6 production (GO:0032675)	3/42	0.0622018	0.384169	0	0	3.49338	9.70241	TNFSF4;GAS6;SLAMF1
negative regulation of angiogenesis (GO:0016525)	4/69	0.0624849	0.384169	0	0	2.79749	7.75697	SEMA6A;DAB2IP;PTPRM;THBS1
response to organic cyclic compound (GO:0014070)	4/69	0.0624849	0.384169	0	0	2.79749	7.75697	SOCS2;GLDC;SPP1;PMAIP1
positive regulation of transforming growth factor beta receptor signaling pathway (GO:0030511)	2/19	0.0627535	0.384169	0	0	5.33643	14.7741	CDKN1C;THBS1
regulation of sprouting angiogenesis (GO:1903670)	2/19	0.0627535	0.384169	0	0	5.33643	14.7741	SEMA6A;DLL1
negative regulation of phosphate metabolic process (GO:0045936)	2/19	0.0627535	0.384169	0	0	5.33643	14.7741	CDKN1C;STAP1
negative regulation of cell junction assembly (GO:1901889)	2/19	0.0627535	0.384169	0	0	5.33643	14.7741	THBS1;ARHGAP6
endothelial cell development (GO:0001885)	2/19	0.0627535	0.384169	0	0	5.33643	14.7741	F2RL1;EZR
cellular polysaccharide biosynthetic process (GO:0033692)	2/19	0.0627535	0.384169	0	0	5.33643	14.7741	EXT1;B3GNT7
striated muscle cell differentiation (GO:0051146)	2/19	0.0627535	0.384169	0	0	5.33643	14.7741	MYEF2;SORT1
cellular response to interleukin-7 (GO:0098761)	2/19	0.0627535	0.384169	0	0	5.33643	14.7741	SOCS2;CISH
interleukin-7-mediated signaling pathway (GO:0038111)	2/19	0.0627535	0.384169	0	0	5.33643	14.7741	SOCS2;CISH
mitochondrial membrane organization (GO:0007006)	2/19	0.0627535	0.384169	0	0	5.33643	14.7741	PMAIP1;SLC25A4
positive regulation of cellular response to transforming growth factor beta stimulus (GO:1903846)	2/19	0.0627535	0.384169	0	0	5.33643	14.7741	CDKN1C;THBS1
generation of neurons (GO:0048699)	6/130	0.0636466	0.388423	0	0	2.20326	6.06867	NR4A2;WNT10B;FZD3;MYEF2;DLL1;FGFR1
regulation of protein kinase B signaling (GO:0051896)	7/163	0.0646257	0.393173	0	0	2.04462	5.60049	HIP1;GAB1;PIK3R1;GATA3;GAS6;THBS1;FGFR1
positive regulation of endothelial cell migration (GO:0010595)	4/70	0.0651922	0.395392	0	0	2.75496	7.52219	PRKCA;GATA3;THBS1;FGFR1
positive regulation of interferon-gamma production (GO:0032729)	3/43	0.0658362	0.39684	0	0	3.40587	9.26597	TNFSF4;SLAMF6;TLR7
regulation of interferon-gamma production (GO:0032649)	3/43	0.0658362	0.39684	0	0	3.40587	9.26597	TNFSF4;SLAMF6;GAS6
defense response to Gram-negative bacterium (GO:0050829)	4/71	0.0679598	0.40448	0	0	2.7137	7.29671	DEFA1;AZU1;IRGM;ELANE
protein processing (GO:0016485)	5/101	0.0684425	0.40448	0	0	2.36943	6.35424	RHBDF1;MMP14;AZU1;GAS6;LGMN
negative regulation of innate immune response (GO:0045824)	2/20	0.0687554	0.40448	0	0	5.0397	13.4923	CR1;A2M
regulation of regulatory T cell differentiation (GO:0045589)	2/20	0.0687554	0.40448	0	0	5.0397	13.4923	CR1;TNFSF4
neuromuscular junction development (GO:0007528)	2/20	0.0687554	0.40448	0	0	5.0397	13.4923	CACNB2;CACNB4
negative regulation of protein depolymerization (GO:1901880)	2/20	0.0687554	0.40448	0	0	5.0397	13.4923	LIMA1;HDGFL3
growth hormone receptor signaling pathway (GO:0060396)	2/20	0.0687554	0.40448	0	0	5.0397	13.4923	SOCS2;PIK3R1
negative regulation of interferon-gamma production (GO:0032689)	2/20	0.0687554	0.40448	0	0	5.0397	13.4923	TNFSF4;GAS6
regulation of smooth muscle cell proliferation (GO:0048660)	3/44	0.0695657	0.408022	0	0	3.32263	8.85642	NR4A3;THBS1;ELANE
regulation of inflammatory response (GO:0050727)	7/166	0.0697826	0.408072	0	0	2.00573	5.33999	NLRP12;TNFSF4;TLR7;GATA3;S100A9;S100A8;ELANE
regulation of epithelial cell proliferation (GO:0050678)	4/72	0.0707874	0.412716	0	0	2.67366	7.08005	CDKN1C;NR4A1;NR4A3;DAB2IP
cellular response to cytokine stimulus (GO:0071345)	15/456	0.0724249	0.42101	0	0	1.55633	4.08568	RTN4R;CISH;MME;DAB2IP;IL19;GATA3;IL1RAP;PIK3R1;YBX3;SOCS2;NLRP12;ALOX5;CD36;GAS6;ADAMTS7
positive regulation of blood vessel endothelial cell migration (GO:0043536)	3/45	0.0733887	0.421844	0	0	3.24336	8.4716	PRKCA;THBS1;FGFR1
cellular response to organic cyclic compound (GO:0071407)	6/135	0.0734832	0.421844	0	0	2.11731	5.52767	NR4A3;ZNF703;SPP1;ADCY1;EZR;TFPI
Fc receptor mediated stimulatory signaling pathway (GO:0002431)	6/135	0.0734832	0.421844	0	0	2.11731	5.52767	NCKAP1;IGHV3-30;NR4A3;IGHV3-23;IGHV1-2;PIK3R1
regulation of peptide hormone secretion (GO:0090276)	4/73	0.0736743	0.421844	0	0	2.63478	6.87176	DPP4;PRKCA;KCNA5;SLC25A4
canonical Wnt signaling pathway (GO:0060070)	4/73	0.0736743	0.421844	0	0	2.63478	6.87176	NR4A2;WNT10B;FZD3;GATA3
dendritic cell differentiation (GO:0097028)	2/21	0.074937	0.421844	0	0	4.77421	12.3705	F2RL1;GAS6
regulation of interleukin-17 production (GO:0032660)	2/21	0.074937	0.421844	0	0	4.77421	12.3705	TNFSF4;SLAMF6
phospholipid translocation (GO:0045332)	2/21	0.074937	0.421844	0	0	4.77421	12.3705	ATP10A;ATP9A
positive regulation of lamellipodium organization (GO:1902745)	2/21	0.074937	0.421844	0	0	4.77421	12.3705	NCKAP1;ENPP2
negative regulation of cytokine biosynthetic process (GO:0042036)	2/21	0.074937	0.421844	0	0	4.77421	12.3705	NLRP12;ELANE
establishment of endothelial barrier (GO:0061028)	2/21	0.074937	0.421844	0	0	4.77421	12.3705	F2RL1;EZR
cellular response to oxygen-containing compound (GO:1901701)	10/274	0.0756983	0.424908	0	0	1.72854	4.46137	RET;WNT10B;NR4A3;TNFSF4;ZNF703;DAB2IP;STAP1;DEFA1;EZR;IRGM
positive regulation of epithelial cell migration (GO:0010634)	4/74	0.0766202	0.428854	0	0	2.597	6.67143	ENPP2;PRKCA;GATA3;THBS1
regulation of actin cytoskeleton organization (GO:0032956)	4/75	0.0796245	0.440004	0	0	2.56029	6.47866	ARHGAP44;RHOBTB3;RHOV;RHOBTB1
positive regulation of cellular catabolic process (GO:0031331)	5/106	0.0804456	0.440004	0	0	2.25155	5.6743	PFKFB2;TP53INP1;SNX33;EZR;IRGM
lipid translocation (GO:0034204)	2/22	0.0812876	0.440004	0	0	4.53527	11.3824	ATP10A;ATP9A
negative regulation of sprouting angiogenesis (GO:1903671)	2/22	0.0812876	0.440004	0	0	4.53527	11.3824	SEMA6A;THBS1
protein localization to cell surface (GO:0034394)	2/22	0.0812876	0.440004	0	0	4.53527	11.3824	FCN1;CD177
positive regulation of biosynthetic process (GO:0009891)	2/22	0.0812876	0.440004	0	0	4.53527	11.3824	SORBS1;CD36
regulation of ERBB signaling pathway (GO:1901184)	2/22	0.0812876	0.440004	0	0	4.53527	11.3824	RHBDF1;LGMN
regulation of bone resorption (GO:0045124)	2/22	0.0812876	0.440004	0	0	4.53527	11.3824	SPP1;PRKCA
digestive system development (GO:0055123)	2/22	0.0812876	0.440004	0	0	4.53527	11.3824	ITGA6;GATA3
response to glucose (GO:0009749)	3/47	0.0813075	0.440004	0	0	3.09561	7.76849	GAS6;THBS1;IGF1R
regulation of intrinsic apoptotic signaling pathway (GO:2001242)	3/47	0.0813075	0.440004	0	0	3.09561	7.76849	PMAIP1;S100A9;S100A8
negative regulation of JAK-STAT cascade (GO:0046426)	3/47	0.0813075	0.440004	0	0	3.09561	7.76849	RTN4R;SOCS2;CISH
positive regulation of apoptotic signaling pathway (GO:2001235)	4/76	0.0826865	0.446234	0	0	2.52461	6.29308	DAB2IP;PMAIP1;S100A9;S100A8
negative regulation of response to external stimulus (GO:0032102)	5/107	0.0829727	0.446548	0	0	2.22936	5.54942	RTN4R;NLRP12;PTPRS;GATA3;ELANE
positive regulation of phosphorylation (GO:0042327)	8/208	0.0835176	0.448249	0	0	1.82278	4.5254	RET;PFKFB2;ITGA6;GAS6;THBS1;IRGM;IGF1R;FGFR1
cellular macromolecule catabolic process (GO:0044265)	3/48	0.0853996	0.455369	0	0	3.02667	7.44685	STK31;DAB2IP;DENND3
regulation of cytokine production (GO:0001817)	5/108	0.0855415	0.455369	0	0	2.2076	5.42795	NLRP12;TMIGD2;TNFSF4;PRG2;GATA3
negative regulation of hydrolase activity (GO:0051346)	5/108	0.0855415	0.455369	0	0	2.2076	5.42795	GPSM1;KLRK1;DAB2IP;ELFN2;TERF2
positive regulation of cytoskeleton organization (GO:0051495)	4/77	0.0858057	0.455538	0	0	2.48989	6.11436	NCKAP1;CDC42EP3;STAP1;F2RL1
regulation of protein oligomerization (GO:0032459)	2/23	0.087797	0.459878	0	0	4.31908	10.5071	PMAIP1;JCHAIN
positive regulation of protein oligomerization (GO:0032461)	2/23	0.087797	0.459878	0	0	4.31908	10.5071	PMAIP1;JCHAIN
lamellipodium assembly (GO:0030032)	2/23	0.087797	0.459878	0	0	4.31908	10.5071	PTPRO;PARVB
regulation of interleukin-8 secretion (GO:2000482)	2/23	0.087797	0.459878	0	0	4.31908	10.5071	FCN1;F2RL1
cellular response to amyloid-beta (GO:1904646)	2/23	0.087797	0.459878	0	0	4.31908	10.5071	CD36;IGF1R
extracellular matrix disassembly (GO:0022617)	4/78	0.0889816	0.46484	0	0	2.45612	5.94216	MMP14;SPP1;A2M;ELANE
positive regulation of response to DNA damage stimulus (GO:2001022)	3/49	0.0895776	0.466709	0	0	2.96072	7.14318	SPRED2;PMAIP1;NPAS2
regulation of blood vessel endothelial cell migration (GO:0043535)	3/50	0.0938395	0.468362	0	0	2.89758	6.85615	PRKCA;THBS1;FGFR1
negative regulation of developmental growth (GO:0048640)	2/24	0.0944556	0.468362	0	0	4.12255	9.72767	RTN4R;PTPRS
negative regulation of endothelial cell apoptotic process (GO:2000352)	2/24	0.0944556	0.468362	0	0	4.12255	9.72767	GATA3;GAS6
cAMP metabolic process (GO:0046058)	2/24	0.0944556	0.468362	0	0	4.12255	9.72767	PDE4A;ADCY1
positive regulation of stress-activated MAPK cascade (GO:0032874)	4/80	0.0955002	0.468362	0	0	2.39124	5.61613	SEMA4C;DAB2IP;F2RL1;SLAMF1
negative regulation of MAPK cascade (GO:0043409)	4/80	0.0955002	0.468362	0	0	2.39124	5.61613	RGS2;DAB2IP;EZR;IGF1R
positive regulation of transcription, DNA-templated (GO:0045893)	31/1120	0.0963532	0.468362	0	0	1.30847	3.06146	CDKN1C;RET;AIRE;GATA3;PIK3R1;DLL1;NPAS2;ETS2;DDN;SPIB;GRIP1;GALR2;TP53INP1;SPP1;CD38;MYBL1;ZNF300;TEAD3;DAB2IP;RGMB;FOSL2;RGMA;FOSL1;NR4A2;NR4A1;NR4A3;MDFIC;F2RL1;ITGA6;ZNF711;TP73
protein catabolic process (GO:0030163)	4/81	0.0988417	0.468362	0	0	2.36006	5.46175	DAB2IP;PMAIP1;DENND3;ELANE
positive regulation of kinase activity (GO:0033674)	5/113	0.0990009	0.468362	0	0	2.10486	4.86775	RET;AZU1;GAS6;IGF1R;FGFR1
regulation of voltage-gated calcium channel activity (GO:1901385)	2/25	0.101254	0.468362	0	0	3.94311	9.03021	CACNB2;CACNB4
lamellipodium organization (GO:0097581)	2/25	0.101254	0.468362	0	0	3.94311	9.03021	PTPRO;PARVB
positive regulation of interleukin-12 production (GO:0032735)	2/25	0.101254	0.468362	0	0	3.94311	9.03021	TNFSF4;LTB
response to amyloid-beta (GO:1904645)	2/25	0.101254	0.468362	0	0	3.94311	9.03021	CD36;IGF1R
regulation of interleukin-10 production (GO:0032653)	2/25	0.101254	0.468362	0	0	3.94311	9.03021	TNFSF4;DLL1
regulation of DNA damage response, signal transduction by p53 class mediator (GO:0043516)	2/25	0.101254	0.468362	0	0	3.94311	9.03021	SPRED2;PMAIP1
regulation of glucose metabolic process (GO:0010906)	2/25	0.101254	0.468362	0	0	3.94311	9.03021	SLC45A3;PMAIP1
cellular response to epidermal growth factor stimulus (GO:0071364)	2/25	0.101254	0.468362	0	0	3.94311	9.03021	GAREM1;DAB2IP
regulation of apoptotic signaling pathway (GO:2001233)	2/25	0.101254	0.468362	0	0	3.94311	9.03021	NR4A2;DAB2IP
negative regulation of insulin receptor signaling pathway (GO:0046627)	2/25	0.101254	0.468362	0	0	3.94311	9.03021	SOCS2;CISH
negative regulation of locomotion (GO:0040013)	2/25	0.101254	0.468362	0	0	3.94311	9.03021	GATA3;ELANE
regulation of nervous system development (GO:0051960)	2/25	0.101254	0.468362	0	0	3.94311	9.03021	RAB17;DLL1
peptidyl-tyrosine dephosphorylation (GO:0035335)	2/25	0.101254	0.468362	0	0	3.94311	9.03021	PTPRS;PTPRO
positive regulation of calcium ion transmembrane transport (GO:1904427)	2/25	0.101254	0.468362	0	0	3.94311	9.03021	CACNB2;CEMIP
plasma membrane bounded cell projection morphogenesis (GO:0120039)	3/52	0.102607	0.468362	0	0	2.77902	6.32741	NCKAP1;DAB2IP;NBL1
negative regulation of programmed cell death (GO:0043069)	13/408	0.107798	0.468362	0	0	1.50233	3.34643	RET;AMIGO2;AZU1;PIK3R1;YBX3;THBS1;IGF1R;SOCS2;ARHGAP10;CD38;GAS6;SLC25A4;FGFR1
positive regulation of glucose import (GO:0046326)	2/26	0.108182	0.468362	0	0	3.77862	8.40341	PIK3R1;SORBS1
regulation of p38MAPK cascade (GO:1900744)	2/26	0.108182	0.468362	0	0	3.77862	8.40341	DAB2IP;EZR
negative regulation of cellular response to insulin stimulus (GO:1900077)	2/26	0.108182	0.468362	0	0	3.77862	8.40341	SOCS2;CISH
regulation of T cell receptor signaling pathway (GO:0050856)	2/26	0.108182	0.468362	0	0	3.77862	8.40341	EZR;NECTIN2
vesicle-mediated transport (GO:0016192)	13/410	0.110774	0.468362	0	0	1.4946	3.28852	SNAP47;SORT1;CLTC;RHOBTB3;ARAP2;AGAP1;DENND3;SNX33;RAB17;RHOV;ATP9A;AGFG2;SPTBN2
positive regulation of protein serine/threonine kinase activity (GO:0071902)	5/118	0.113457	0.468362	0	0	2.01121	4.37706	CEMIP;DAB2IP;IRGM;ELANE;FGFR1
regulation of calcium ion transmembrane transporter activity (GO:1901019)	2/27	0.115233	0.468362	0	0	3.62729	7.83785	CACNB2;CACNB4
response to hexose (GO:0009746)	2/27	0.115233	0.468362	0	0	3.62729	7.83785	SLC2A5;THBS1
leukocyte cell-cell adhesion (GO:0007159)	2/27	0.115233	0.468362	0	0	3.62729	7.83785	EZR;CD177
negative regulation of cell-matrix adhesion (GO:0001953)	2/27	0.115233	0.468362	0	0	3.62729	7.83785	THBS1;ARHGAP6
extrinsic apoptotic signaling pathway via death domain receptors (GO:0008625)	2/27	0.115233	0.468362	0	0	3.62729	7.83785	SORT1;DAB2IP
cellular response to glucose stimulus (GO:0071333)	2/27	0.115233	0.468362	0	0	3.62729	7.83785	GAS6;IGF1R
negative regulation of cellular response to growth factor stimulus (GO:0090288)	3/55	0.116336	0.468362	0	0	2.61829	5.63265	DAB2IP;NBL1;THBS1
fat cell differentiation (GO:0045444)	3/55	0.116336	0.468362	0	0	2.61829	5.63265	NR4A2;NR4A1;NR4A3
cellular response to alcohol (GO:0097306)	2/28	0.122396	0.468362	0	0	3.4876	7.32567	PTGER2;TNFSF4
acute inflammatory response (GO:0002526)	2/28	0.122396	0.468362	0	0	3.4876	7.32567	TNFSF4;ELANE
positive regulation of phosphate metabolic process (GO:0045937)	2/28	0.122396	0.468362	0	0	3.4876	7.32567	ITGA6;THBS1
positive regulation of protein tyrosine kinase activity (GO:0061098)	2/28	0.122396	0.468362	0	0	3.4876	7.32567	STAP1;GAS6
negative regulation of JNK cascade (GO:0046329)	2/28	0.122396	0.468362	0	0	3.4876	7.32567	F2RL1;TP73
positive regulation of lipid biosynthetic process (GO:0046889)	2/28	0.122396	0.468362	0	0	3.4876	7.32567	SLC45A3;SORBS1
calcium ion import (GO:0070509)	2/28	0.122396	0.468362	0	0	3.4876	7.32567	CACNB2;SLC25A23
sphingosine-1-phosphate signaling pathway (GO:0003376)	1/6	0.123083	0.468362	0	0	9.05648	18.9724	EZR
regulation of protein localization to early endosome (GO:1902965)	1/6	0.123083	0.468362	0	0	9.05648	18.9724	EZR
negative regulation of membrane potential (GO:0045837)	1/6	0.123083	0.468362	0	0	9.05648	18.9724	PMAIP1
protein sulfation (GO:0006477)	1/6	0.123083	0.468362	0	0	9.05648	18.9724	UST
macropinocytosis (GO:0044351)	1/6	0.123083	0.468362	0	0	9.05648	18.9724	SNX33
negative regulation of chromosome organization (GO:2001251)	1/6	0.123083	0.468362	0	0	9.05648	18.9724	TERF2
B cell chemotaxis (GO:0035754)	1/6	0.123083	0.468362	0	0	9.05648	18.9724	GAS6
positive regulation of hormone metabolic process (GO:0032352)	1/6	0.123083	0.468362	0	0	9.05648	18.9724	GATA3
lipoxin biosynthetic process (GO:2001301)	1/6	0.123083	0.468362	0	0	9.05648	18.9724	ALOX5
T-helper 17 cell lineage commitment (GO:0072540)	1/6	0.123083	0.468362	0	0	9.05648	18.9724	SLAMF6
cellular hyperosmotic response (GO:0071474)	1/6	0.123083	0.468362	0	0	9.05648	18.9724	YBX3
positive regulation of protein localization to early endosome (GO:1902966)	1/6	0.123083	0.468362	0	0	9.05648	18.9724	EZR
heparan sulfate proteoglycan biosynthetic process, polysaccharide chain biosynthetic process (GO:0015014)	1/6	0.123083	0.468362	0	0	9.05648	18.9724	EXT1
astral microtubule organization (GO:0030953)	1/6	0.123083	0.468362	0	0	9.05648	18.9724	EZR
cellular response to monoamine stimulus (GO:0071868)	1/6	0.123083	0.468362	0	0	9.05648	18.9724	NR4A3
nucleotide-binding oligomerization domain containing 2 signaling pathway (GO:0070431)	1/6	0.123083	0.468362	0	0	9.05648	18.9724	IRGM
ceramide transport (GO:0035627)	1/6	0.123083	0.468362	0	0	9.05648	18.9724	PLTP
renal system process involved in regulation of blood volume (GO:0001977)	1/6	0.123083	0.468362	0	0	9.05648	18.9724	PTPRO
regulation of MHC class I biosynthetic process (GO:0045343)	1/6	0.123083	0.468362	0	0	9.05648	18.9724	NLRP12
positive regulation of fibroblast migration (GO:0010763)	1/6	0.123083	0.468362	0	0	9.05648	18.9724	THBS1
positive regulation of cardiac muscle tissue development (GO:0055025)	1/6	0.123083	0.468362	0	0	9.05648	18.9724	EFNB2
retinal ganglion cell axon guidance (GO:0031290)	1/6	0.123083	0.468362	0	0	9.05648	18.9724	PTPRM
ear development (GO:0043583)	1/6	0.123083	0.468362	0	0	9.05648	18.9724	GATA3
glomerular epithelial cell differentiation (GO:0072311)	1/6	0.123083	0.468362	0	0	9.05648	18.9724	PTPRO
negative regulation of phospholipid metabolic process (GO:1903726)	1/6	0.123083	0.468362	0	0	9.05648	18.9724	DAB2IP
renal filtration cell differentiation (GO:0061318)	1/6	0.123083	0.468362	0	0	9.05648	18.9724	PTPRO
aortic valve development (GO:0003176)	1/6	0.123083	0.468362	0	0	9.05648	18.9724	GATA3
negative regulation of dendritic spine development (GO:0061000)	1/6	0.123083	0.468362	0	0	9.05648	18.9724	PTPRS
nucleus localization (GO:0051647)	1/6	0.123083	0.468362	0	0	9.05648	18.9724	DCTN4
positive regulation of memory T cell differentiation (GO:0043382)	1/6	0.123083	0.468362	0	0	9.05648	18.9724	TNFSF4
glandular epithelial cell development (GO:0002068)	1/6	0.123083	0.468362	0	0	9.05648	18.9724	DLL1
regulation of interleukin-5 secretion (GO:2000662)	1/6	0.123083	0.468362	0	0	9.05648	18.9724	GATA3
blood vessel endothelial cell proliferation involved in sprouting angiogenesis (GO:0002043)	1/6	0.123083	0.468362	0	0	9.05648	18.9724	NRARP
positive regulation of T-helper 2 cell differentiation (GO:0045630)	1/6	0.123083	0.468362	0	0	9.05648	18.9724	TNFSF4
negative regulation of leukocyte degranulation (GO:0043301)	1/6	0.123083	0.468362	0	0	9.05648	18.9724	CD84
positive regulation of myeloid leukocyte cytokine production involved in immune response (GO:0061081)	1/6	0.123083	0.468362	0	0	9.05648	18.9724	NR4A3
response to UV-A (GO:0070141)	1/6	0.123083	0.468362	0	0	9.05648	18.9724	MME
aortic valve morphogenesis (GO:0003180)	1/6	0.123083	0.468362	0	0	9.05648	18.9724	GATA3
type B pancreatic cell development (GO:0003323)	1/6	0.123083	0.468362	0	0	9.05648	18.9724	DLL1
regulation of hyaluronan biosynthetic process (GO:1900125)	1/6	0.123083	0.468362	0	0	9.05648	18.9724	CLTC
regulation of glial cell differentiation (GO:0045685)	1/6	0.123083	0.468362	0	0	9.05648	18.9724	SLC45A3
protein insertion into mitochondrial membrane involved in apoptotic signaling pathway (GO:0001844)	1/6	0.123083	0.468362	0	0	9.05648	18.9724	PMAIP1
positive regulation of toll-like receptor 3 signaling pathway (GO:0034141)	1/6	0.123083	0.468362	0	0	9.05648	18.9724	F2RL1
positive regulation of protein localization to endosome (GO:1905668)	1/6	0.123083	0.468362	0	0	9.05648	18.9724	EZR
positive regulation of microglial cell activation (GO:1903980)	1/6	0.123083	0.468362	0	0	9.05648	18.9724	STAP1
positive regulation of cardiac muscle contraction (GO:0060452)	1/6	0.123083	0.468362	0	0	9.05648	18.9724	RGS2
cellular response to bacterial lipopeptide (GO:0071221)	1/6	0.123083	0.468362	0	0	9.05648	18.9724	CD36
plasma membrane fusion (GO:0045026)	1/6	0.123083	0.468362	0	0	9.05648	18.9724	VASH2
polyphosphate metabolic process (GO:0006797)	1/6	0.123083	0.468362	0	0	9.05648	18.9724	PRUNE2
negative regulation of phospholipase activity (GO:0010519)	1/6	0.123083	0.468362	0	0	9.05648	18.9724	RGS2
regulation of dendritic cell chemotaxis (GO:2000508)	1/6	0.123083	0.468362	0	0	9.05648	18.9724	GAS6
positive regulation of autophagosome maturation (GO:1901098)	1/6	0.123083	0.468362	0	0	9.05648	18.9724	IRGM
epithelial tube formation (GO:0072175)	1/6	0.123083	0.468362	0	0	9.05648	18.9724	GATA3
response to catecholamine (GO:0071869)	1/6	0.123083	0.468362	0	0	9.05648	18.9724	NR4A3
maintenance of protein location in extracellular region (GO:0071694)	1/6	0.123083	0.468362	0	0	9.05648	18.9724	NBL1
astrocyte differentiation (GO:0048708)	1/6	0.123083	0.468362	0	0	9.05648	18.9724	DLL1
equilibrioception (GO:0050957)	1/6	0.123083	0.468362	0	0	9.05648	18.9724	MYO7A
sterol import (GO:0035376)	1/6	0.123083	0.468362	0	0	9.05648	18.9724	CD36
negative regulation of mononuclear cell migration (GO:0071676)	1/6	0.123083	0.468362	0	0	9.05648	18.9724	NBL1
negative regulation of interleukin-6 secretion (GO:1900165)	1/6	0.123083	0.468362	0	0	9.05648	18.9724	GAS6
regulation of interleukin-13 secretion (GO:2000665)	1/6	0.123083	0.468362	0	0	9.05648	18.9724	GATA3
neutrophil extravasation (GO:0072672)	1/6	0.123083	0.468362	0	0	9.05648	18.9724	CD177
regulation of t-circle formation (GO:1904429)	1/6	0.123083	0.468362	0	0	9.05648	18.9724	TERF2
cholesterol import (GO:0070508)	1/6	0.123083	0.468362	0	0	9.05648	18.9724	CD36
dendritic spine maintenance (GO:0097062)	1/6	0.123083	0.468362	0	0	9.05648	18.9724	IGF1R
positive regulation of GTPase activity (GO:0043547)	7/192	0.124361	0.468362	0	0	1.72153	3.58865	RTN4R;ADPRHL1;RGS1;DOCK9;RGS16;F2RL1;ITGA6
sulfur compound biosynthetic process (GO:0044272)	5/122	0.125708	0.468362	0	0	1.94205	4.02741	EXT1;CHST7;B3GNT7;UST;CHST2
keratan sulfate biosynthetic process (GO:0018146)	2/29	0.129664	0.468362	0	0	3.35825	6.86026	B3GNT7;CHST2
determination of bilateral symmetry (GO:0009855)	2/29	0.129664	0.468362	0	0	3.35825	6.86026	DNAH11;DLL1
negative regulation of Notch signaling pathway (GO:0045746)	2/29	0.129664	0.468362	0	0	3.35825	6.86026	MMP14;NRARP
negative regulation of epithelial cell apoptotic process (GO:1904036)	2/29	0.129664	0.468362	0	0	3.35825	6.86026	GATA3;GAS6
regulation of cellular biosynthetic process (GO:0031326)	2/29	0.129664	0.468362	0	0	3.35825	6.86026	PRG2;GATA3
phospholipid transport (GO:0015914)	3/58	0.130708	0.468362	0	0	2.4751	5.03629	ATP10A;PLTP;ATP9A
receptor metabolic process (GO:0043112)	3/58	0.130708	0.468362	0	0	2.4751	5.03629	CLTC;CD36;LGMN
regulation of epidermal growth factor receptor signaling pathway (GO:0042058)	3/58	0.130708	0.468362	0	0	2.4751	5.03629	RHBDF1;HIP1;DAB2IP
integrin-mediated signaling pathway (GO:0007229)	3/58	0.130708	0.468362	0	0	2.4751	5.03629	DST;ITGA2;NEDD9
neutrophil migration (GO:1990266)	3/58	0.130708	0.468362	0	0	2.4751	5.03629	S100A9;S100A8;CD177
regulation of JNK cascade (GO:0046328)	4/90	0.13124	0.468362	0	0	2.1121	4.28911	DAB2IP;F2RL1;IGF1R;SLAMF1
positive regulation of nucleic acid-templated transcription (GO:1903508)	15/502	0.131327	0.468362	0	0	1.40593	2.85414	CDKN1C;RET;AIRE;GATA3;RGMB;NPAS2;ETS2;GRIP1;MDFIC;TP53INP1;SPP1;CD38;ZNF711;MYBL1;TP73
positive regulation of apoptotic process (GO:0043065)	10/307	0.131536	0.468362	0	0	1.53386	3.11139	WNT10B;FGD4;ARHGEF12;ADAMTSL4;ARHGEF17;DAB2IP;PMAIP1;PNMA3;ITGA6;IFIT2
platelet degranulation (GO:0002576)	5/124	0.132053	0.468362	0	0	1.90921	3.8653	MMRN1;CD36;A2M;GAS6;THBS1
negative regulation of kinase activity (GO:0033673)	4/91	0.135083	0.468362	0	0	2.08772	4.17934	CDKN1C;RTN4R;SOCS2;CISH
renal system development (GO:0072001)	3/59	0.135632	0.468362	0	0	2.43077	4.85622	MME;ITGA6;GATA3
cell junction assembly (GO:0034329)	3/59	0.135632	0.468362	0	0	2.43077	4.85622	ZNF703;CDH24;ITGA6
cell morphogenesis (GO:0000902)	3/59	0.135632	0.468362	0	0	2.43077	4.85622	NCKAP1;PTPRO;CDH24
regulation of protein insertion into mitochondrial membrane involved in apoptotic signaling pathway (GO:1900739)	2/30	0.13703	0.468362	0	0	3.23815	6.43601	PMAIP1;TP73
negative regulation of stress-activated MAPK cascade (GO:0032873)	2/30	0.13703	0.468362	0	0	3.23815	6.43601	F2RL1;EZR
negative regulation of endothelial cell proliferation (GO:0001937)	2/30	0.13703	0.468362	0	0	3.23815	6.43601	PTPRM;THBS1
hippo signaling (GO:0035329)	2/30	0.13703	0.468362	0	0	3.23815	6.43601	MOB1B;TEAD3
activation of JUN kinase activity (GO:0007257)	2/30	0.13703	0.468362	0	0	3.23815	6.43601	MDFIC;DAB2IP
regulation of cell adhesion mediated by integrin (GO:0033628)	2/30	0.13703	0.468362	0	0	3.23815	6.43601	RET;DPP4
positive regulation of protein insertion into mitochondrial membrane involved in apoptotic signaling pathway (GO:1900740)	2/30	0.13703	0.468362	0	0	3.23815	6.43601	PMAIP1;TP73
response to estradiol (GO:0032355)	2/30	0.13703	0.468362	0	0	3.23815	6.43601	SOCS2;ZNF703
negative regulation of cell morphogenesis involved in differentiation (GO:0010771)	2/30	0.13703	0.468362	0	0	3.23815	6.43601	RTN4R;RUFY3
regulation of cyclic nucleotide metabolic process (GO:0030799)	1/7	0.142074	0.468362	0	0	7.54668	14.7267	THBS1
adherens junction assembly (GO:0034333)	1/7	0.142074	0.468362	0	0	7.54668	14.7267	ZNF703
membrane raft polarization (GO:0001766)	1/7	0.142074	0.468362	0	0	7.54668	14.7267	MAL
histone H3-K4 demethylation (GO:0034720)	1/7	0.142074	0.468362	0	0	7.54668	14.7267	KDM5B
negative regulation of muscle hypertrophy (GO:0014741)	1/7	0.142074	0.468362	0	0	7.54668	14.7267	RGS2
interleukin-18-mediated signaling pathway (GO:0035655)	1/7	0.142074	0.468362	0	0	7.54668	14.7267	ALOX5
cellular response to interleukin-18 (GO:0071351)	1/7	0.142074	0.468362	0	0	7.54668	14.7267	ALOX5
regulation of interleukin-13 production (GO:0032656)	1/7	0.142074	0.468362	0	0	7.54668	14.7267	TNFSF4
positive regulation of lipid transport (GO:0032370)	1/7	0.142074	0.468362	0	0	7.54668	14.7267	SPP1
AV node cell action potential (GO:0086016)	1/7	0.142074	0.468362	0	0	7.54668	14.7267	CACNB2
positive regulation of lamellipodium morphogenesis (GO:2000394)	1/7	0.142074	0.468362	0	0	7.54668	14.7267	ENPP2
positive regulation of dendritic cell chemotaxis (GO:2000510)	1/7	0.142074	0.468362	0	0	7.54668	14.7267	GAS6
elastic fiber assembly (GO:0048251)	1/7	0.142074	0.468362	0	0	7.54668	14.7267	MFAP4
regulation of endothelial cell chemotaxis to fibroblast growth factor (GO:2000544)	1/7	0.142074	0.468362	0	0	7.54668	14.7267	FGFR1
pri-miRNA transcription from RNA polymerase II promoter (GO:0061614)	1/7	0.142074	0.468362	0	0	7.54668	14.7267	FOSL1
regulation of natural killer cell chemotaxis (GO:2000501)	1/7	0.142074	0.468362	0	0	7.54668	14.7267	KLRK1
sequestering of extracellular ligand from receptor (GO:0035581)	1/7	0.142074	0.468362	0	0	7.54668	14.7267	NBL1
retrograde axonal transport (GO:0008090)	1/7	0.142074	0.468362	0	0	7.54668	14.7267	DST
negative regulation of telomere capping (GO:1904354)	1/7	0.142074	0.468362	0	0	7.54668	14.7267	TERF2
cellular response to leptin stimulus (GO:0044320)	1/7	0.142074	0.468362	0	0	7.54668	14.7267	NR4A3
membrane raft distribution (GO:0031580)	1/7	0.142074	0.468362	0	0	7.54668	14.7267	MAL
AMP metabolic process (GO:0046033)	1/7	0.142074	0.468362	0	0	7.54668	14.7267	AK4
regulation of T-helper 1 cell differentiation (GO:0045625)	1/7	0.142074	0.468362	0	0	7.54668	14.7267	TNFSF4
regulation of toll-like receptor 9 signaling pathway (GO:0034163)	1/7	0.142074	0.468362	0	0	7.54668	14.7267	PTPRS
regulation of chemokine biosynthetic process (GO:0045073)	1/7	0.142074	0.468362	0	0	7.54668	14.7267	ELANE
activation of MAPKKK activity (GO:0000185)	1/7	0.142074	0.468362	0	0	7.54668	14.7267	DAB2IP
positive regulation of B cell differentiation (GO:0045579)	1/7	0.142074	0.468362	0	0	7.54668	14.7267	MMP14
regulation of memory T cell differentiation (GO:0043380)	1/7	0.142074	0.468362	0	0	7.54668	14.7267	TNFSF4
norepinephrine biosynthetic process (GO:0042421)	1/7	0.142074	0.468362	0	0	7.54668	14.7267	GATA3
adenine nucleotide transport (GO:0051503)	1/7	0.142074	0.468362	0	0	7.54668	14.7267	SLC25A4
positive regulation of lymphocyte apoptotic process (GO:0070230)	1/7	0.142074	0.468362	0	0	7.54668	14.7267	PDCD1
vascular endothelial growth factor signaling pathway (GO:0038084)	1/7	0.142074	0.468362	0	0	7.54668	14.7267	GAB1
negative regulation of nitrogen compound metabolic process (GO:0051172)	1/7	0.142074	0.468362	0	0	7.54668	14.7267	CLTC
positive regulation of macrophage migration (GO:1905523)	1/7	0.142074	0.468362	0	0	7.54668	14.7267	THBS1
regulation of atrial cardiac muscle cell membrane repolarization (GO:0060372)	1/7	0.142074	0.468362	0	0	7.54668	14.7267	KCNA5
regulation of high voltage-gated calcium channel activity (GO:1901841)	1/7	0.142074	0.468362	0	0	7.54668	14.7267	CACNB2
regulation of collateral sprouting (GO:0048670)	1/7	0.142074	0.468362	0	0	7.54668	14.7267	PTPRS
granulocyte migration (GO:0097530)	1/7	0.142074	0.468362	0	0	7.54668	14.7267	CD177
protection from non-homologous end joining at telomere (GO:0031848)	1/7	0.142074	0.468362	0	0	7.54668	14.7267	TERF2
positive regulation of striated muscle contraction (GO:0045989)	1/7	0.142074	0.468362	0	0	7.54668	14.7267	RGS2
positive regulation of neuroblast proliferation (GO:0002052)	1/7	0.142074	0.468362	0	0	7.54668	14.7267	FZD3
purine ribonucleotide transport (GO:0015868)	1/7	0.142074	0.468362	0	0	7.54668	14.7267	SLC25A4
regulation of toll-like receptor 3 signaling pathway (GO:0034139)	1/7	0.142074	0.468362	0	0	7.54668	14.7267	F2RL1
activation of signaling protein activity involved in unfolded protein response (GO:0006987)	1/7	0.142074	0.468362	0	0	7.54668	14.7267	DAB2IP
regulation of establishment of protein localization (GO:0070201)	1/7	0.142074	0.468362	0	0	7.54668	14.7267	PTP4A3
positive regulation of cell migration by vascular endothelial growth factor signaling pathway (GO:0038089)	1/7	0.142074	0.468362	0	0	7.54668	14.7267	GAB1
negative regulation of epidermal cell differentiation (GO:0045605)	1/7	0.142074	0.468362	0	0	7.54668	14.7267	DLL1
negative regulation of dendritic cell apoptotic process (GO:2000669)	1/7	0.142074	0.468362	0	0	7.54668	14.7267	GAS6
hyaluronan biosynthetic process (GO:0030213)	1/7	0.142074	0.468362	0	0	7.54668	14.7267	CEMIP
positive regulation of interleukin-5 production (GO:0032754)	1/7	0.142074	0.468362	0	0	7.54668	14.7267	GATA3
cell differentiation in spinal cord (GO:0021515)	1/7	0.142074	0.468362	0	0	7.54668	14.7267	DRAXIN
regulation of cell-cell adhesion mediated by integrin (GO:0033632)	1/7	0.142074	0.468362	0	0	7.54668	14.7267	DPP4
SA node cell action potential (GO:0086015)	1/7	0.142074	0.468362	0	0	7.54668	14.7267	KCNA5
negative regulation of glycoprotein biosynthetic process (GO:0010561)	1/7	0.142074	0.468362	0	0	7.54668	14.7267	ITM2A
positive regulation of macrophage chemotaxis (GO:0010759)	1/7	0.142074	0.468362	0	0	7.54668	14.7267	THBS1
regulation of microglial cell activation (GO:1903978)	1/7	0.142074	0.468362	0	0	7.54668	14.7267	STAP1
cleavage furrow formation (GO:0036089)	1/7	0.142074	0.468362	0	0	7.54668	14.7267	SNX33
amino acid import across plasma membrane (GO:0089718)	1/7	0.142074	0.468362	0	0	7.54668	14.7267	SLC1A2
negative regulation of dendrite development (GO:2000171)	1/7	0.142074	0.468362	0	0	7.54668	14.7267	PTPRS
neuron fate specification (GO:0048665)	1/7	0.142074	0.468362	0	0	7.54668	14.7267	DLL1
marginal zone B cell differentiation (GO:0002315)	1/7	0.142074	0.468362	0	0	7.54668	14.7267	DLL1
positive regulation of CD4-positive, alpha-beta T cell activation (GO:2000516)	1/7	0.142074	0.468362	0	0	7.54668	14.7267	TNFSF4
long-chain fatty acid import (GO:0044539)	1/7	0.142074	0.468362	0	0	7.54668	14.7267	CD36
hyperosmotic response (GO:0006972)	1/7	0.142074	0.468362	0	0	7.54668	14.7267	YBX3
microglial cell activation (GO:0001774)	1/7	0.142074	0.468362	0	0	7.54668	14.7267	AZU1
cAMP catabolic process (GO:0006198)	1/7	0.142074	0.468362	0	0	7.54668	14.7267	PDE4A
regulation of dendritic spine development (GO:0060998)	2/31	0.144485	0.468362	0	0	3.12633	6.04813	ARHGAP44;PTPRS
negative regulation of tumor necrosis factor superfamily cytokine production (GO:1903556)	2/31	0.144485	0.468362	0	0	3.12633	6.04813	GAS6;SLAMF1
alpha-amino acid metabolic process (GO:1901605)	2/31	0.144485	0.468362	0	0	3.12633	6.04813	GATM;CKB
regulation of glucose import (GO:0046324)	2/31	0.144485	0.468362	0	0	3.12633	6.04813	PIK3R1;SORBS1
regulation of protein tyrosine kinase activity (GO:0061097)	2/31	0.144485	0.468362	0	0	3.12633	6.04813	SH3BP5;GAS6
skeletal system morphogenesis (GO:0048705)	2/31	0.144485	0.468362	0	0	3.12633	6.04813	HHIP;FGFR1
regulation of protein autophosphorylation (GO:0031952)	2/31	0.144485	0.468362	0	0	3.12633	6.04813	MOB1B;NLRP12
positive regulation of interleukin-1 beta production (GO:0032731)	2/31	0.144485	0.468362	0	0	3.12633	6.04813	NLRP12;AZU1
cellular zinc ion homeostasis (GO:0006882)	2/31	0.144485	0.468362	0	0	3.12633	6.04813	S100A9;S100A8
nucleobase-containing small molecule interconversion (GO:0015949)	2/31	0.144485	0.468362	0	0	3.12633	6.04813	AK4;AK5
positive regulation of leukocyte chemotaxis (GO:0002690)	3/61	0.145666	0.468362	0	0	2.34671	4.5208	F2RL1;GAS6;THBS1
central nervous system neuron differentiation (GO:0021953)	2/32	0.152022	0.468362	0	0	3.02196	5.69256	NR4A2;DRAXIN
cyclic-nucleotide-mediated signaling (GO:0019935)	2/32	0.152022	0.468362	0	0	3.02196	5.69256	ADCY1;CD36
substrate adhesion-dependent cell spreading (GO:0034446)	2/32	0.152022	0.468362	0	0	3.02196	5.69256	PEAK1;PARVB
negative regulation of fat cell differentiation (GO:0045599)	2/32	0.152022	0.468362	0	0	3.02196	5.69256	WNT10B;GATA3
positive regulation of T cell differentiation (GO:0045582)	2/32	0.152022	0.468362	0	0	3.02196	5.69256	TNFSF4;GATA3
positive regulation of transcription factor import into nucleus (GO:0042993)	2/32	0.152022	0.468362	0	0	3.02196	5.69256	TLR7;PIK3R1
positive regulation of cell projection organization (GO:0031346)	3/63	0.155934	0.468362	0	0	2.26826	4.21515	RET;DAB2IP;S100A9
antigen processing and presentation of exogenous peptide antigen via MHC class II (GO:0019886)	4/97	0.159061	0.468362	0	0	1.95243	3.58948	DCTN4;CLTC;SPTBN2;LGMN
response to tumor necrosis factor (GO:0034612)	4/97	0.159061	0.468362	0	0	1.95243	3.58948	DAB2IP;GATA3;YBX3;ADAMTS7
antigen processing and presentation of exogenous peptide antigen (GO:0002478)	4/97	0.159061	0.468362	0	0	1.95243	3.58948	DCTN4;CLTC;SPTBN2;LGMN
neutrophil degranulation (GO:0043312)	14/479	0.159066	0.468362	0	0	1.37259	2.52342	FCN1;CR1;MME;PRG2;AZU1;DEFA1;SLC2A5;ALOX5;S100P;CD36;S100A9;ELANE;S100A8;CD177
positive regulation of cytokine-mediated signaling pathway (GO:0001961)	2/33	0.159635	0.468362	0	0	2.92433	5.36576	GAS6;IRGM
negative regulation of neurogenesis (GO:0050768)	2/33	0.159635	0.468362	0	0	2.92433	5.36576	ADGRG1;DLL1
regulation of T cell differentiation (GO:0045580)	2/33	0.159635	0.468362	0	0	2.92433	5.36576	CR1;GATA3
entry into host cell (GO:0030260)	2/33	0.159635	0.468362	0	0	2.92433	5.36576	GAS6;NECTIN1
regulation of phosphatidylinositol 3-kinase activity (GO:0043551)	2/33	0.159635	0.468362	0	0	2.92433	5.36576	DAB2IP;PIK3R1
positive regulation of locomotion (GO:0040017)	2/33	0.159635	0.468362	0	0	2.92433	5.36576	F2RL1;THBS1
protein insertion into mitochondrial membrane (GO:0051204)	1/8	0.160655	0.468362	0	0	6.46825	11.8272	PMAIP1
peptidyl-cysteine modification (GO:0018198)	1/8	0.160655	0.468362	0	0	6.46825	11.8272	S100A8
positive regulation of macrophage differentiation (GO:0045651)	1/8	0.160655	0.468362	0	0	6.46825	11.8272	PRKCA
lipoprotein transport (GO:0042953)	1/8	0.160655	0.468362	0	0	6.46825	11.8272	CD36
regulation of fibroblast apoptotic process (GO:2000269)	1/8	0.160655	0.468362	0	0	6.46825	11.8272	GAS6
regulation of calcium ion transmembrane transport via high voltage-gated calcium channel (GO:1902514)	1/8	0.160655	0.468362	0	0	6.46825	11.8272	CACNB2
mast cell activation involved in immune response (GO:0002279)	1/8	0.160655	0.468362	0	0	6.46825	11.8272	NR4A3
defense response to protozoan (GO:0042832)	1/8	0.160655	0.468362	0	0	6.46825	11.8272	DEFA1
myelin maintenance (GO:0043217)	1/8	0.160655	0.468362	0	0	6.46825	11.8272	PRX
cellular response to forskolin (GO:1904322)	1/8	0.160655	0.468362	0	0	6.46825	11.8272	ADCY1
response to magnesium ion (GO:0032026)	1/8	0.160655	0.468362	0	0	6.46825	11.8272	THBS1
negative regulation of anion transmembrane transport (GO:1903960)	1/8	0.160655	0.468362	0	0	6.46825	11.8272	THBS1
T-helper 17 cell differentiation (GO:0072539)	1/8	0.160655	0.468362	0	0	6.46825	11.8272	SLAMF6
negative regulation of toll-like receptor 4 signaling pathway (GO:0034144)	1/8	0.160655	0.468362	0	0	6.46825	11.8272	DAB2IP
amyloid fibril formation (GO:1990000)	1/8	0.160655	0.468362	0	0	6.46825	11.8272	CD36
positive regulation of behavior (GO:0048520)	1/8	0.160655	0.468362	0	0	6.46825	11.8272	NR4A3
microvillus organization (GO:0032528)	1/8	0.160655	0.468362	0	0	6.46825	11.8272	EZR
organophosphate catabolic process (GO:0046434)	1/8	0.160655	0.468362	0	0	6.46825	11.8272	ENPP2
positive regulation of alpha-beta T cell differentiation (GO:0046638)	1/8	0.160655	0.468362	0	0	6.46825	11.8272	TNFSF4
intestinal cholesterol absorption (GO:0030299)	1/8	0.160655	0.468362	0	0	6.46825	11.8272	CD36
positive regulation of transforming growth factor beta production (GO:0071636)	1/8	0.160655	0.468362	0	0	6.46825	11.8272	THBS1
regulation of protein deacetylation (GO:0090311)	1/8	0.160655	0.468362	0	0	6.46825	11.8272	SPRED2
negative regulation of T-helper cell differentiation (GO:0045623)	1/8	0.160655	0.468362	0	0	6.46825	11.8272	TNFSF4
desmosome organization (GO:0002934)	1/8	0.160655	0.468362	0	0	6.46825	11.8272	PRKCA
negative regulation of execution phase of apoptosis (GO:1900118)	1/8	0.160655	0.468362	0	0	6.46825	11.8272	FZD3
microvillus assembly (GO:0030033)	1/8	0.160655	0.468362	0	0	6.46825	11.8272	EZR
positive regulation of early endosome to late endosome transport (GO:2000643)	1/8	0.160655	0.468362	0	0	6.46825	11.8272	EZR
response to forskolin (GO:1904321)	1/8	0.160655	0.468362	0	0	6.46825	11.8272	ADCY1
plasma membrane to endosome transport (GO:0048227)	1/8	0.160655	0.468362	0	0	6.46825	11.8272	SORT1
T-helper cell lineage commitment (GO:0002295)	1/8	0.160655	0.468362	0	0	6.46825	11.8272	SLAMF6
atrial cardiac muscle cell to AV node cell signaling (GO:0086026)	1/8	0.160655	0.468362	0	0	6.46825	11.8272	KCNA5
regulation of positive chemotaxis (GO:0050926)	1/8	0.160655	0.468362	0	0	6.46825	11.8272	F2RL1
regulation of toll-like receptor 2 signaling pathway (GO:0034135)	1/8	0.160655	0.468362	0	0	6.46825	11.8272	F2RL1
positive regulation of IRE1-mediated unfolded protein response (GO:1903896)	1/8	0.160655	0.468362	0	0	6.46825	11.8272	DAB2IP
regulation of store-operated calcium entry (GO:2001256)	1/8	0.160655	0.468362	0	0	6.46825	11.8272	CD84
positive regulation of protein localization to cell surface (GO:2000010)	1/8	0.160655	0.468362	0	0	6.46825	11.8272	SNX33
positive regulation of metanephros development (GO:0072216)	1/8	0.160655	0.468362	0	0	6.46825	11.8272	RET
regulation of chemokine secretion (GO:0090196)	1/8	0.160655	0.468362	0	0	6.46825	11.8272	F2RL1
angiogenesis involved in wound healing (GO:0060055)	1/8	0.160655	0.468362	0	0	6.46825	11.8272	MCAM
alpha-amino acid biosynthetic process (GO:1901607)	1/8	0.160655	0.468362	0	0	6.46825	11.8272	GATM
cGMP-mediated signaling (GO:0019934)	1/8	0.160655	0.468362	0	0	6.46825	11.8272	CD36
regulation of MHC class II biosynthetic process (GO:0045346)	1/8	0.160655	0.468362	0	0	6.46825	11.8272	AZU1
positive regulation of toll-like receptor 4 signaling pathway (GO:0034145)	1/8	0.160655	0.468362	0	0	6.46825	11.8272	F2RL1
monocyte activation (GO:0042117)	1/8	0.160655	0.468362	0	0	6.46825	11.8272	AZU1
positive regulation of respiratory burst (GO:0060267)	1/8	0.160655	0.468362	0	0	6.46825	11.8272	JCHAIN
negative regulation of cAMP-dependent protein kinase activity (GO:2000480)	1/8	0.160655	0.468362	0	0	6.46825	11.8272	PKIA
asymmetric protein localization (GO:0008105)	1/8	0.160655	0.468362	0	0	6.46825	11.8272	MAL
mast cell degranulation (GO:0043303)	1/8	0.160655	0.468362	0	0	6.46825	11.8272	NR4A3
norepinephrine metabolic process (GO:0042415)	1/8	0.160655	0.468362	0	0	6.46825	11.8272	GATA3
regulation of dendritic cell antigen processing and presentation (GO:0002604)	1/8	0.160655	0.468362	0	0	6.46825	11.8272	THBS1
regulation of T-helper 2 cell differentiation (GO:0045628)	1/8	0.160655	0.468362	0	0	6.46825	11.8272	TNFSF4
regulation of cilium movement (GO:0003352)	1/8	0.160655	0.468362	0	0	6.46825	11.8272	DNAH11
positive regulation of viral entry into host cell (GO:0046598)	1/8	0.160655	0.468362	0	0	6.46825	11.8272	LGALS1
mammary gland epithelial cell differentiation (GO:0060644)	1/8	0.160655	0.468362	0	0	6.46825	11.8272	ZNF703
lipoprotein localization (GO:0044872)	1/8	0.160655	0.468362	0	0	6.46825	11.8272	CD36
response to ammonium ion (GO:0060359)	1/8	0.160655	0.468362	0	0	6.46825	11.8272	GLDC
response to leptin (GO:0044321)	1/8	0.160655	0.468362	0	0	6.46825	11.8272	NR4A3
telomeric D-loop disassembly (GO:0061820)	1/8	0.160655	0.468362	0	0	6.46825	11.8272	TERF2
response to vitamin D (GO:0033280)	1/8	0.160655	0.468362	0	0	6.46825	11.8272	SPP1
Fc-gamma receptor signaling pathway involved in phagocytosis (GO:0038096)	5/133	0.162298	0.468362	0	0	1.77415	3.22597	NCKAP1;IGHV3-30;IGHV3-23;IGHV1-2;PIK3R1
regulation of insulin secretion (GO:0050796)	4/98	0.163201	0.468362	0	0	1.93156	3.50147	DPP4;PRKCA;KCNA5;SLC25A4
antigen processing and presentation of peptide antigen via MHC class II (GO:0002495)	4/98	0.163201	0.468362	0	0	1.93156	3.50147	DCTN4;CLTC;SPTBN2;LGMN
positive regulation of cell growth (GO:0030307)	4/98	0.163201	0.468362	0	0	1.93156	3.50147	MMP14;RUFY3;S100A9;S100A8
adenylate cyclase-modulating G-protein coupled receptor signaling pathway (GO:0007188)	5/134	0.165819	0.468362	0	0	1.76031	3.16302	ADGRD1;RGS1;GALR2;PTGER2;ADCY1
Fc-gamma receptor signaling pathway (GO:0038094)	5/134	0.165819	0.468362	0	0	1.76031	3.16302	NCKAP1;IGHV3-30;IGHV3-23;IGHV1-2;PIK3R1
neutrophil activation involved in immune response (GO:0002283)	14/483	0.16617	0.468362	0	0	1.3606	2.44192	FCN1;CR1;MME;PRG2;AZU1;DEFA1;SLC2A5;ALOX5;S100P;CD36;S100A9;ELANE;S100A8;CD177
regulation of JAK-STAT cascade (GO:0046425)	3/65	0.166419	0.468362	0	0	2.19486	3.93593	RTN4R;SOCS2;CISH
negative regulation of apoptotic signaling pathway (GO:2001234)	3/65	0.166419	0.468362	0	0	2.19486	3.93593	NR4A2;ITGA6;THBS1
keratan sulfate metabolic process (GO:0042339)	2/34	0.167316	0.468362	0	0	2.8328	5.06469	B3GNT7;CHST2
regulation of JUN kinase activity (GO:0043506)	2/34	0.167316	0.468362	0	0	2.8328	5.06469	DAB2IP;TP73
regulation of insulin receptor signaling pathway (GO:0046626)	2/34	0.167316	0.468362	0	0	2.8328	5.06469	SOCS2;CISH
macromolecule catabolic process (GO:0009057)	2/34	0.167316	0.468362	0	0	2.8328	5.06469	ELANE;LGMN
positive regulation of hydrolase activity (GO:0051345)	6/172	0.170487	0.468362	0	0	1.64225	2.9053	RTN4R;RGS1;DOCK9;RGS16;F2RL1;ITGA6
neutrophil mediated immunity (GO:0002446)	14/487	0.173434	0.468362	0	0	1.34881	2.36305	FCN1;CR1;MME;PRG2;AZU1;DEFA1;SLC2A5;ALOX5;S100P;CD36;S100A9;ELANE;S100A8;CD177
regulation of heart rate by cardiac conduction (GO:0086091)	2/35	0.175059	0.468362	0	0	2.74682	4.7867	CACNB2;KCNA5
antibacterial humoral response (GO:0019731)	2/35	0.175059	0.468362	0	0	2.74682	4.7867	DEFA1;JCHAIN
negative regulation of cell-substrate adhesion (GO:0010812)	2/35	0.175059	0.468362	0	0	2.74682	4.7867	PTPRO;THBS1
regulation of synapse assembly (GO:0051963)	2/35	0.175059	0.468362	0	0	2.74682	4.7867	IL1RAP;RAB17
negative regulation of tumor necrosis factor production (GO:0032720)	2/35	0.175059	0.468362	0	0	2.74682	4.7867	GAS6;SLAMF1
neural crest cell development (GO:0014032)	2/35	0.175059	0.468362	0	0	2.74682	4.7867	SEMA4C;KBTBD8
protein kinase B signaling (GO:0043491)	2/35	0.175059	0.468362	0	0	2.74682	4.7867	NR4A1;GAS6
regulation of kinase activity (GO:0043549)	4/101	0.175852	0.468362	0	0	1.87153	3.25293	RET;CDKN1C;IGF1R;FGFR1
negative regulation of protein serine/threonine kinase activity (GO:0071901)	3/67	0.177104	0.468362	0	0	2.12605	3.68024	RGS2;PKIA;DAB2IP
positive regulation of autophagy (GO:0010508)	3/67	0.177104	0.468362	0	0	2.12605	3.68024	GPSM1;TP53INP1;IRGM
cellular response to UV (GO:0034644)	3/67	0.177104	0.468362	0	0	2.12605	3.68024	MFAP4;MME;TP73
regulation of protein localization to plasma membrane (GO:1903076)	3/67	0.177104	0.468362	0	0	2.12605	3.68024	CLTC;PIK3R1;SORBS1
negative regulation of interleukin-17 production (GO:0032700)	1/9	0.178834	0.468362	0	0	5.65943	9.74158	TNFSF4
type B pancreatic cell differentiation (GO:0003309)	1/9	0.178834	0.468362	0	0	5.65943	9.74158	DLL1
regulation of immunoglobulin secretion (GO:0051023)	1/9	0.178834	0.468362	0	0	5.65943	9.74158	TNFSF4
acidic amino acid transport (GO:0015800)	1/9	0.178834	0.468362	0	0	5.65943	9.74158	SLC1A2
actin filament reorganization (GO:0090527)	1/9	0.178834	0.468362	0	0	5.65943	9.74158	NEDD9
regulation of interleukin-6 biosynthetic process (GO:0045408)	1/9	0.178834	0.468362	0	0	5.65943	9.74158	NLRP12
poly-N-acetyllactosamine biosynthetic process (GO:0030311)	1/9	0.178834	0.468362	0	0	5.65943	9.74158	B3GNT7
epithelial cell apoptotic process (GO:1904019)	1/9	0.178834	0.468362	0	0	5.65943	9.74158	DAB2IP
regulation of amyloid precursor protein biosynthetic process (GO:0042984)	1/9	0.178834	0.468362	0	0	5.65943	9.74158	ITM2A
cellular response to interleukin-4 (GO:0071353)	1/9	0.178834	0.468362	0	0	5.65943	9.74158	GATA3
positive regulation of coagulation (GO:0050820)	1/9	0.178834	0.468362	0	0	5.65943	9.74158	THBS1
negative regulation of catenin import into nucleus (GO:0035414)	1/9	0.178834	0.468362	0	0	5.65943	9.74158	DAB2IP
potassium ion export (GO:0071435)	1/9	0.178834	0.468362	0	0	5.65943	9.74158	KCNA5
regulation of mast cell activation involved in immune response (GO:0033006)	1/9	0.178834	0.468362	0	0	5.65943	9.74158	STYK1
mature B cell differentiation involved in immune response (GO:0002313)	1/9	0.178834	0.468362	0	0	5.65943	9.74158	DLL1
positive regulation of natural killer cell mediated cytotoxicity directed against tumor cell target (GO:0002860)	1/9	0.178834	0.468362	0	0	5.65943	9.74158	NECTIN2
positive regulation of synapse maturation (GO:0090129)	1/9	0.178834	0.468362	0	0	5.65943	9.74158	DAB2IP
neurotrophin TRK receptor signaling pathway (GO:0048011)	1/9	0.178834	0.468362	0	0	5.65943	9.74158	SORT1
nuclear migration (GO:0007097)	1/9	0.178834	0.468362	0	0	5.65943	9.74158	DCTN4
positive regulation of immunoglobulin secretion (GO:0051024)	1/9	0.178834	0.468362	0	0	5.65943	9.74158	TNFSF4
regulation of platelet-derived growth factor receptor-beta signaling pathway (GO:2000586)	1/9	0.178834	0.468362	0	0	5.65943	9.74158	HIP1
regulation of endoplasmic reticulum unfolded protein response (GO:1900101)	1/9	0.178834	0.468362	0	0	5.65943	9.74158	PIK3R1
myelin assembly (GO:0032288)	1/9	0.178834	0.468362	0	0	5.65943	9.74158	PRX
negative regulation of phosphatidylinositol 3-kinase signaling (GO:0014067)	1/9	0.178834	0.468362	0	0	5.65943	9.74158	DAB2IP
negative regulation of fibrinolysis (GO:0051918)	1/9	0.178834	0.468362	0	0	5.65943	9.74158	THBS1
mitochondrial calcium uptake (GO:0036444)	1/9	0.178834	0.468362	0	0	5.65943	9.74158	SLC25A23
positive regulation of natural killer cell mediated immune response to tumor cell (GO:0002857)	1/9	0.178834	0.468362	0	0	5.65943	9.74158	NECTIN2
sympathetic ganglion development (GO:0061549)	1/9	0.178834	0.468362	0	0	5.65943	9.74158	FZD3
peptidyl-amino acid modification (GO:0018193)	1/9	0.178834	0.468362	0	0	5.65943	9.74158	METAP1D
regulation of cytokine secretion involved in immune response (GO:0002739)	1/9	0.178834	0.468362	0	0	5.65943	9.74158	F2RL1
regulation of Rac protein signal transduction (GO:0035020)	1/9	0.178834	0.468362	0	0	5.65943	9.74158	ARHGAP44
membrane disruption in other organism (GO:0051673)	1/9	0.178834	0.468362	0	0	5.65943	9.74158	DEFA1
intestinal lipid absorption (GO:0098856)	1/9	0.178834	0.468362	0	0	5.65943	9.74158	CD36
pinocytosis (GO:0006907)	1/9	0.178834	0.468362	0	0	5.65943	9.74158	SNX33
positive regulation of hemostasis (GO:1900048)	1/9	0.178834	0.468362	0	0	5.65943	9.74158	THBS1
engulfment of apoptotic cell (GO:0043652)	1/9	0.178834	0.468362	0	0	5.65943	9.74158	THBS1
negative regulation of vascular endothelial growth factor receptor signaling pathway (GO:0030948)	1/9	0.178834	0.468362	0	0	5.65943	9.74158	DAB2IP
endothelial cell chemotaxis (GO:0035767)	1/9	0.178834	0.468362	0	0	5.65943	9.74158	NR4A1
negative regulation of interferon-beta production (GO:0032688)	1/9	0.178834	0.468362	0	0	5.65943	9.74158	PTPRS
response to interleukin-4 (GO:0070670)	1/9	0.178834	0.468362	0	0	5.65943	9.74158	GATA3
regulation of leukocyte degranulation (GO:0043300)	1/9	0.178834	0.468362	0	0	5.65943	9.74158	STYK1
granulocyte activation (GO:0036230)	1/9	0.178834	0.468362	0	0	5.65943	9.74158	F2RL1
positive regulation of cytokine production involved in inflammatory response (GO:1900017)	1/9	0.178834	0.468362	0	0	5.65943	9.74158	GBP5
T cell mediated immunity (GO:0002456)	1/9	0.178834	0.468362	0	0	5.65943	9.74158	AIRE
mast cell mediated immunity (GO:0002448)	1/9	0.178834	0.468362	0	0	5.65943	9.74158	NR4A3
positive regulation of vascular endothelial cell proliferation (GO:1905564)	1/9	0.178834	0.468362	0	0	5.65943	9.74158	FGFR1
mesodermal cell differentiation (GO:0048333)	1/9	0.178834	0.468362	0	0	5.65943	9.74158	ITGA2
cytoskeletal anchoring at plasma membrane (GO:0007016)	1/9	0.178834	0.468362	0	0	5.65943	9.74158	EZR
serine family amino acid catabolic process (GO:0009071)	1/9	0.178834	0.468362	0	0	5.65943	9.74158	GLDC
regulation of nephron tubule epithelial cell differentiation (GO:0072182)	1/9	0.178834	0.468362	0	0	5.65943	9.74158	GATA3
response to vitamin (GO:0033273)	1/9	0.178834	0.468362	0	0	5.65943	9.74158	SPP1
cyclic nucleotide catabolic process (GO:0009214)	1/9	0.178834	0.468362	0	0	5.65943	9.74158	PDE4A
regulation of vesicle-mediated transport (GO:0060627)	5/138	0.1802	0.469158	0	0	1.70701	2.92529	HIP1;ADPRHL1;STON2;RAB17;CD177
proteolysis (GO:0006508)	9/291	0.181698	0.469158	0	0	1.4516	2.47557	RET;DPP4;RHBDF1;MMP14;MME;AZU1;ELANE;LGMN;ADAMTS7
negative regulation of cysteine-type endopeptidase activity involved in apoptotic process (GO:0043154)	3/68	0.182516	0.469158	0	0	2.09324	3.56042	BEX3;GAS6;THBS1
natural killer cell activation (GO:0030101)	2/36	0.182857	0.469158	0	0	2.66589	4.52949	KLRK1;ULBP3
plasma membrane organization (GO:0007009)	2/36	0.182857	0.469158	0	0	2.66589	4.52949	TRIM72;SNX33
axonal transport (GO:0098930)	2/36	0.182857	0.469158	0	0	2.66589	4.52949	DST;TERF2
regulation of cysteine-type endopeptidase activity (GO:2000116)	2/36	0.182857	0.469158	0	0	2.66589	4.52949	BEX3;NLRP12
regulation of cell proliferation (GO:0042127)	20/740	0.182916	0.469158	0	0	1.26762	2.15334	BTG3;IFITM1;STYK1;DAB2IP;GATA3;THBS1;DLL1;IGF1R;FOSL1;DPP4;EFNB2;ADGRG1;GAREM1;NR4A3;TNFSF4;TP53INP1;ZNF703;S1PR3;SLAMF1;FGFR1
positive regulation of plasma membrane bounded cell projection assembly (GO:0120034)	3/69	0.187972	0.469158	0	0	2.06142	3.44558	NCKAP1;CDC42EP3;F2RL1
negative regulation of protein phosphorylation (GO:0001933)	6/178	0.189752	0.469158	0	0	1.58447	2.63345	RTN4R;SOCS2;SPRED2;NLRP12;CISH;DAB2IP
positive regulation of mitochondrial outer membrane permeabilization involved in apoptotic signaling pathway (GO:1901030)	2/37	0.190705	0.469158	0	0	2.58959	4.29102	PMAIP1;TP73
regulation of dendrite development (GO:0050773)	2/37	0.190705	0.469158	0	0	2.58959	4.29102	DAB2IP;RAB17
negative regulation of Ras protein signal transduction (GO:0046580)	2/37	0.190705	0.469158	0	0	2.58959	4.29102	ARHGAP44;DAB2IP
response to steroid hormone (GO:0048545)	2/37	0.190705	0.469158	0	0	2.58959	4.29102	TFPI;THBS1
regulation of Notch signaling pathway (GO:0008593)	3/70	0.19347	0.469158	0	0	2.03054	3.33544	MMP14;NRARP;DLL1
Rab protein signal transduction (GO:0032482)	3/70	0.19347	0.469158	0	0	2.03054	3.33544	RAB30;RAB19;RAB17
neuropeptide signaling pathway (GO:0007218)	3/70	0.19347	0.469158	0	0	2.03054	3.33544	PTGDR2;GALR2;SORT1
negative regulation of developmental process (GO:0051093)	3/70	0.19347	0.469158	0	0	2.03054	3.33544	GATA3;GAS6;DLL1
calcium-mediated signaling (GO:0019722)	3/70	0.19347	0.469158	0	0	2.03054	3.33544	PTGDR2;AZU1;IRGM
positive regulation of macromolecule biosynthetic process (GO:0010557)	5/142	0.195027	0.469158	0	0	1.65683	2.70829	NLRP12;AZU1;SORBS1;THBS1;IGF1R
antigen receptor-mediated signaling pathway (GO:0050851)	8/257	0.195309	0.469158	0	0	1.46037	2.38504	IGHV5-51;IGHV3-30;IGHV3-21;IGHV3-23;IGHV1-2;CD38;PIK3R1;GATA3
induction of positive chemotaxis (GO:0050930)	1/10	0.19662	0.469158	0	0	5.03035	8.18178	AZU1
regulation of phospholipase C activity (GO:1900274)	1/10	0.19662	0.469158	0	0	5.03035	8.18178	FGFR1
regulation of synapse maturation (GO:0090128)	1/10	0.19662	0.469158	0	0	5.03035	8.18178	DAB2IP
ganglion development (GO:0061548)	1/10	0.19662	0.469158	0	0	5.03035	8.18178	FZD3
negative regulation of cellular protein catabolic process (GO:1903363)	1/10	0.19662	0.469158	0	0	5.03035	8.18178	DAB2IP
male meiosis I (GO:0007141)	1/10	0.19662	0.469158	0	0	5.03035	8.18178	MYBL1
regulation of coagulation (GO:0050818)	1/10	0.19662	0.469158	0	0	5.03035	8.18178	F2RL1
superoxide anion generation (GO:0042554)	1/10	0.19662	0.469158	0	0	5.03035	8.18178	NCF2
negative regulation of oxidative stress-induced neuron death (GO:1903204)	1/10	0.19662	0.469158	0	0	5.03035	8.18178	NR4A3
macrophage chemotaxis (GO:0048246)	1/10	0.19662	0.469158	0	0	5.03035	8.18178	AZU1
positive regulation of cytoplasmic transport (GO:1903651)	1/10	0.19662	0.469158	0	0	5.03035	8.18178	EZR
regulation of Arp2/3 complex-mediated actin nucleation (GO:0034315)	1/10	0.19662	0.469158	0	0	5.03035	8.18178	NCKAP1
contractile actin filament bundle assembly (GO:0030038)	1/10	0.19662	0.469158	0	0	5.03035	8.18178	SORBS1
glycine metabolic process (GO:0006544)	1/10	0.19662	0.469158	0	0	5.03035	8.18178	GLDC
L-glutamate transport (GO:0015813)	1/10	0.19662	0.469158	0	0	5.03035	8.18178	SLC1A2
regulation of respiratory burst (GO:0060263)	1/10	0.19662	0.469158	0	0	5.03035	8.18178	JCHAIN
mesenchymal to epithelial transition (GO:0060231)	1/10	0.19662	0.469158	0	0	5.03035	8.18178	GATA3
regulation of DNA-templated transcription, initiation (GO:2000142)	1/10	0.19662	0.469158	0	0	5.03035	8.18178	FOSL1
astrocyte development (GO:0014002)	1/10	0.19662	0.469158	0	0	5.03035	8.18178	DLL1
positive regulation of cardiac muscle cell differentiation (GO:2000727)	1/10	0.19662	0.469158	0	0	5.03035	8.18178	EFNB2
positive regulation of lipase activity (GO:0060193)	1/10	0.19662	0.469158	0	0	5.03035	8.18178	FGFR1
neurotransmitter receptor transport (GO:0099637)	1/10	0.19662	0.469158	0	0	5.03035	8.18178	HIP1
mitotic G1 DNA damage checkpoint (GO:0031571)	1/10	0.19662	0.469158	0	0	5.03035	8.18178	TP73
T cell chemotaxis (GO:0010818)	1/10	0.19662	0.469158	0	0	5.03035	8.18178	DEFA1
positive regulation of natural killer cell activation (GO:0032816)	1/10	0.19662	0.469158	0	0	5.03035	8.18178	GAS6
telomere maintenance in response to DNA damage (GO:0043247)	1/10	0.19662	0.469158	0	0	5.03035	8.18178	TERF2
positive regulation of T cell apoptotic process (GO:0070234)	1/10	0.19662	0.469158	0	0	5.03035	8.18178	PDCD1
macrophage migration (GO:1905517)	1/10	0.19662	0.469158	0	0	5.03035	8.18178	AZU1
regulation of natural killer cell mediated cytotoxicity directed against tumor cell target (GO:0002858)	1/10	0.19662	0.469158	0	0	5.03035	8.18178	NECTIN2
G1 DNA damage checkpoint (GO:0044783)	1/10	0.19662	0.469158	0	0	5.03035	8.18178	TP73
regulation of cytoplasmic translation (GO:2000765)	1/10	0.19662	0.469158	0	0	5.03035	8.18178	YBX3
positive regulation of T cell receptor signaling pathway (GO:0050862)	1/10	0.19662	0.469158	0	0	5.03035	8.18178	NECTIN2
cardiovascular system development (GO:0072358)	1/10	0.19662	0.469158	0	0	5.03035	8.18178	NXN
ectoderm development (GO:0007398)	1/10	0.19662	0.469158	0	0	5.03035	8.18178	ITGA6
intraciliary retrograde transport (GO:0035721)	1/10	0.19662	0.469158	0	0	5.03035	8.18178	DYNC2H1
stress fiber assembly (GO:0043149)	1/10	0.19662	0.469158	0	0	5.03035	8.18178	SORBS1
UV protection (GO:0009650)	1/10	0.19662	0.469158	0	0	5.03035	8.18178	MFAP4
negative regulation of protein autophosphorylation (GO:0031953)	1/10	0.19662	0.469158	0	0	5.03035	8.18178	NLRP12
mitotic G1/S transition checkpoint (GO:0044819)	1/10	0.19662	0.469158	0	0	5.03035	8.18178	TP73
protein kinase A signaling (GO:0010737)	1/10	0.19662	0.469158	0	0	5.03035	8.18178	EZR
poly-N-acetyllactosamine metabolic process (GO:0030309)	1/10	0.19662	0.469158	0	0	5.03035	8.18178	B3GNT7
T cell homeostasis (GO:0043029)	1/10	0.19662	0.469158	0	0	5.03035	8.18178	PMAIP1
negative regulation of homotypic cell-cell adhesion (GO:0034111)	1/10	0.19662	0.469158	0	0	5.03035	8.18178	ZNF703
regulation of neuroblast proliferation (GO:1902692)	1/10	0.19662	0.469158	0	0	5.03035	8.18178	FZD3
complement activation, lectin pathway (GO:0001867)	1/10	0.19662	0.469158	0	0	5.03035	8.18178	FCN1
regulation of dendritic cell apoptotic process (GO:2000668)	1/10	0.19662	0.469158	0	0	5.03035	8.18178	GAS6
regulation of phospholipid metabolic process (GO:1903725)	1/10	0.19662	0.469158	0	0	5.03035	8.18178	PIK3R1
telomeric loop disassembly (GO:0090657)	1/10	0.19662	0.469158	0	0	5.03035	8.18178	TERF2
regulation of plasminogen activation (GO:0010755)	1/10	0.19662	0.469158	0	0	5.03035	8.18178	THBS1
positive regulation of nuclease activity (GO:0032075)	1/10	0.19662	0.469158	0	0	5.03035	8.18178	DAB2IP
regulation of T cell apoptotic process (GO:0070232)	1/10	0.19662	0.469158	0	0	5.03035	8.18178	PDCD1
positive regulation of type 2 immune response (GO:0002830)	1/10	0.19662	0.469158	0	0	5.03035	8.18178	TNFSF4
positive regulation of cellular component organization (GO:0051130)	4/106	0.197636	0.47101	0	0	1.77933	2.88488	DAB2IP;IL1RAP;DLL1;IGF1R
actomyosin structure organization (GO:0031032)	3/71	0.199007	0.472551	0	0	2.00058	3.22977	MYLIP;EPB41L5;SORBS1
positive regulation of growth (GO:0045927)	3/71	0.199007	0.472551	0	0	2.00058	3.22977	MMP14;S100A9;S100A8
response to insulin (GO:0032868)	3/71	0.199007	0.472551	0	0	2.00058	3.22977	SORT1;PIK3R1;SORBS1
regulation of response to external stimulus (GO:0032101)	4/107	0.202089	0.47929	0	0	1.76197	2.81746	EFNB2;NLRP12;TNFSF4;F2RL1
negative regulation of cysteine-type endopeptidase activity (GO:2000117)	3/72	0.204582	0.481054	0	0	1.97149	3.12833	BEX3;GAS6;THBS1
negative regulation of cell cycle (GO:0045786)	3/72	0.204582	0.481054	0	0	1.97149	3.12833	BTG3;NR4A1;GATA3
regulation of extrinsic apoptotic signaling pathway via death domain receptors (GO:1902041)	2/39	0.206528	0.481054	0	0	2.44936	3.86343	PMAIP1;THBS1
regulation of proteasomal protein catabolic process (GO:0061136)	2/39	0.206528	0.481054	0	0	2.44936	3.86343	RHBDF1;DAB2IP
positive regulation of cytokine secretion (GO:0050715)	3/73	0.210192	0.481054	0	0	1.94322	3.03091	FCN1;F2RL1;GATA3
positive regulation of endothelial cell apoptotic process (GO:2000353)	1/11	0.214022	0.481054	0	0	4.52708	6.9793	THBS1
replicative senescence (GO:0090399)	1/11	0.214022	0.481054	0	0	4.52708	6.9793	MME
negative regulation of leukocyte activation (GO:0002695)	1/11	0.214022	0.481054	0	0	4.52708	6.9793	CD84
regulation of myeloid leukocyte mediated immunity (GO:0002886)	1/11	0.214022	0.481054	0	0	4.52708	6.9793	STYK1
regulation of feeding behavior (GO:0060259)	1/11	0.214022	0.481054	0	0	4.52708	6.9793	NR4A3
regulation of lipid kinase activity (GO:0043550)	1/11	0.214022	0.481054	0	0	4.52708	6.9793	PIK3R1
negative regulation of protein localization to nucleus (GO:1900181)	1/11	0.214022	0.481054	0	0	4.52708	6.9793	MDFIC
regulation of lamellipodium morphogenesis (GO:2000392)	1/11	0.214022	0.481054	0	0	4.52708	6.9793	ENPP2
negative regulation of JUN kinase activity (GO:0043508)	1/11	0.214022	0.481054	0	0	4.52708	6.9793	TP73
mesonephros development (GO:0001823)	1/11	0.214022	0.481054	0	0	4.52708	6.9793	GATA3
pyrimidine nucleoside catabolic process (GO:0046135)	1/11	0.214022	0.481054	0	0	4.52708	6.9793	UPP1
myeloid cell activation involved in immune response (GO:0002275)	1/11	0.214022	0.481054	0	0	4.52708	6.9793	SLAMF1
relaxation of cardiac muscle (GO:0055119)	1/11	0.214022	0.481054	0	0	4.52708	6.9793	RGS2
regulation of integrin-mediated signaling pathway (GO:2001044)	1/11	0.214022	0.481054	0	0	4.52708	6.9793	CD177
negative regulation of peptide secretion (GO:0002792)	1/11	0.214022	0.481054	0	0	4.52708	6.9793	RHBDF1
positive regulation of actin filament depolymerization (GO:0030836)	1/11	0.214022	0.481054	0	0	4.52708	6.9793	F2RL1
negative regulation of cellular senescence (GO:2000773)	1/11	0.214022	0.481054	0	0	4.52708	6.9793	TERF2
synaptonemal complex assembly (GO:0007130)	1/11	0.214022	0.481054	0	0	4.52708	6.9793	SYCP2
negative regulation of protein localization to cell surface (GO:2000009)	1/11	0.214022	0.481054	0	0	4.52708	6.9793	SNX33
relaxation of muscle (GO:0090075)	1/11	0.214022	0.481054	0	0	4.52708	6.9793	RGS2
negative regulation of nucleocytoplasmic transport (GO:0046823)	1/11	0.214022	0.481054	0	0	4.52708	6.9793	MDFIC
icosanoid biosynthetic process (GO:0046456)	1/11	0.214022	0.481054	0	0	4.52708	6.9793	ALOX5
positive regulation of fatty acid biosynthetic process (GO:0045723)	1/11	0.214022	0.481054	0	0	4.52708	6.9793	SLC45A3
negative regulation of T cell differentiation (GO:0045581)	1/11	0.214022	0.481054	0	0	4.52708	6.9793	TNFSF4
photoreceptor cell development (GO:0042461)	1/11	0.214022	0.481054	0	0	4.52708	6.9793	MYO7A
negative regulation of cardiac muscle hypertrophy (GO:0010614)	1/11	0.214022	0.481054	0	0	4.52708	6.9793	RGS2
angiotensin maturation (GO:0002003)	1/11	0.214022	0.481054	0	0	4.52708	6.9793	MME
carbohydrate phosphorylation (GO:0046835)	1/11	0.214022	0.481054	0	0	4.52708	6.9793	RBKS
positive regulation of fatty acid oxidation (GO:0046321)	1/11	0.214022	0.481054	0	0	4.52708	6.9793	NR4A3
L-serine metabolic process (GO:0006563)	1/11	0.214022	0.481054	0	0	4.52708	6.9793	PHGDH
regulation of cardiac muscle cell differentiation (GO:2000725)	1/11	0.214022	0.481054	0	0	4.52708	6.9793	EFNB2
protein O-linked mannosylation (GO:0035269)	1/11	0.214022	0.481054	0	0	4.52708	6.9793	LARGE2
regulation of autophagosome maturation (GO:1901096)	1/11	0.214022	0.481054	0	0	4.52708	6.9793	IRGM
midbrain dopaminergic neuron differentiation (GO:1904948)	1/11	0.214022	0.481054	0	0	4.52708	6.9793	NR4A2
regulation of blood vessel endothelial cell proliferation involved in sprouting angiogenesis (GO:1903587)	1/11	0.214022	0.481054	0	0	4.52708	6.9793	THBS1
urate metabolic process (GO:0046415)	1/11	0.214022	0.481054	0	0	4.52708	6.9793	SLC2A9
positive regulation of T-helper cell differentiation (GO:0045624)	1/11	0.214022	0.481054	0	0	4.52708	6.9793	TNFSF4
synaptonemal complex organization (GO:0070193)	1/11	0.214022	0.481054	0	0	4.52708	6.9793	SYCP2
positive regulation of interferon-gamma biosynthetic process (GO:0045078)	1/11	0.214022	0.481054	0	0	4.52708	6.9793	TLR7
spinal cord development (GO:0021510)	1/11	0.214022	0.481054	0	0	4.52708	6.9793	DLL1
regulation of protein kinase activity (GO:0045859)	5/147	0.214129	0.481054	0	0	1.59808	2.46292	RTN4R;SOCS2;CISH;AZU1;GAS6
negative regulation of ERK1 and ERK2 cascade (GO:0070373)	2/40	0.214491	0.481315	0	0	2.38478	3.67135	DAB2IP;EZR
cellular response to insulin stimulus (GO:0032869)	4/110	0.215622	0.4833	0	0	1.71184	2.62634	GAB1;PIK3R1;SORBS1;IGF1R
regulated exocytosis (GO:0045055)	5/148	0.21802	0.488115	0	0	1.58682	2.417	MMRN1;CD36;A2M;GAS6;THBS1
negative regulation of phosphorylation (GO:0042326)	3/75	0.221511	0.490913	0	0	1.88905	2.84733	CDKN1C;DAB2IP;STAP1
cAMP-mediated signaling (GO:0019933)	3/75	0.221511	0.490913	0	0	1.88905	2.84733	ADGRD1;PTGER2;ADCY1
regulation of phagocytosis (GO:0050764)	2/41	0.222482	0.490913	0	0	2.32352	3.49203	AZU1;GAS6
cellular response to peptide (GO:1901653)	2/41	0.222482	0.490913	0	0	2.32352	3.49203	CD36;IGF1R
negative regulation of cell differentiation (GO:0045596)	5/150	0.225865	0.490913	0	0	1.56478	2.3281	WNT10B;DAB2IP;GATA3;DLL1;ADAMTS7
positive regulation of JNK cascade (GO:0046330)	3/76	0.227216	0.490913	0	0	1.86308	2.76081	DAB2IP;F2RL1;SLAMF1
response to interleukin-1 (GO:0070555)	3/76	0.227216	0.490913	0	0	1.86308	2.76081	DAB2IP;PRKCA;ADAMTS7
regulation of organelle organization (GO:0033043)	4/113	0.229395	0.490913	0	0	1.66446	2.45061	ADPRHL1;EZR;S100A9;S100A8
determination of left/right symmetry (GO:0007368)	2/42	0.230496	0.490913	0	0	2.26531	3.32439	DNAH11;DLL1
negative regulation of protein secretion (GO:0050709)	2/42	0.230496	0.490913	0	0	2.26531	3.32439	RHBDF1;NLRP12
cellular response to retinoic acid (GO:0071300)	2/42	0.230496	0.490913	0	0	2.26531	3.32439	RET;WNT10B
positive regulation of protein depolymerization (GO:1901881)	1/12	0.231047	0.490913	0	0	4.11532	6.02949	F2RL1
regulation of systemic arterial blood pressure (GO:0003073)	1/12	0.231047	0.490913	0	0	4.11532	6.02949	SLC2A5
cardiac right ventricle morphogenesis (GO:0003215)	1/12	0.231047	0.490913	0	0	4.11532	6.02949	GATA3
negative regulation of chondrocyte differentiation (GO:0032331)	1/12	0.231047	0.490913	0	0	4.11532	6.02949	ADAMTS7
regulation of oligodendrocyte differentiation (GO:0048713)	1/12	0.231047	0.490913	0	0	4.11532	6.02949	SLC45A3
ribose phosphate metabolic process (GO:0019693)	1/12	0.231047	0.490913	0	0	4.11532	6.02949	RBKS
regulation of viral life cycle (GO:1903900)	1/12	0.231047	0.490913	0	0	4.11532	6.02949	NECTIN2
regulation of IRE1-mediated unfolded protein response (GO:1903894)	1/12	0.231047	0.490913	0	0	4.11532	6.02949	DAB2IP
positive regulation of establishment of protein localization (GO:1904951)	1/12	0.231047	0.490913	0	0	4.11532	6.02949	PTP4A3
pentose-phosphate shunt (GO:0006098)	1/12	0.231047	0.490913	0	0	4.11532	6.02949	RBKS
pyrimidine nucleoside salvage (GO:0043097)	1/12	0.231047	0.490913	0	0	4.11532	6.02949	UPP1
mitochondrial outer membrane permeabilization (GO:0097345)	1/12	0.231047	0.490913	0	0	4.11532	6.02949	PMAIP1
sulfation (GO:0051923)	1/12	0.231047	0.490913	0	0	4.11532	6.02949	UST
positive regulation of skeletal muscle tissue development (GO:0048643)	1/12	0.231047	0.490913	0	0	4.11532	6.02949	DLL1
serine family amino acid biosynthetic process (GO:0009070)	1/12	0.231047	0.490913	0	0	4.11532	6.02949	PHGDH
nucleoside catabolic process (GO:0009164)	1/12	0.231047	0.490913	0	0	4.11532	6.02949	UPP1
positive regulation of potassium ion transmembrane transporter activity (GO:1901018)	1/12	0.231047	0.490913	0	0	4.11532	6.02949	GALR2
positive regulation of cardiocyte differentiation (GO:1905209)	1/12	0.231047	0.490913	0	0	4.11532	6.02949	EFNB2
eye photoreceptor cell development (GO:0042462)	1/12	0.231047	0.490913	0	0	4.11532	6.02949	MYO7A
regulation of establishment of endothelial barrier (GO:1903140)	1/12	0.231047	0.490913	0	0	4.11532	6.02949	S1PR3
regulation of skeletal muscle tissue development (GO:0048641)	1/12	0.231047	0.490913	0	0	4.11532	6.02949	DLL1
regulation of mononuclear cell migration (GO:0071675)	1/12	0.231047	0.490913	0	0	4.11532	6.02949	THBS1
regulation of protein import into nucleus, translocation (GO:0033158)	1/12	0.231047	0.490913	0	0	4.11532	6.02949	GAS6
negative regulation of epithelial cell differentiation (GO:0030857)	1/12	0.231047	0.490913	0	0	4.11532	6.02949	DLL1
regulation of angiotensin levels in blood (GO:0002002)	1/12	0.231047	0.490913	0	0	4.11532	6.02949	MME
peptidyl-methionine modification (GO:0018206)	1/12	0.231047	0.490913	0	0	4.11532	6.02949	METAP1D
regulation of vascular endothelial cell proliferation (GO:1905562)	1/12	0.231047	0.490913	0	0	4.11532	6.02949	FGFR1
pyrimidine-containing compound salvage (GO:0008655)	1/12	0.231047	0.490913	0	0	4.11532	6.02949	UPP1
plasma membrane tubulation (GO:0097320)	1/12	0.231047	0.490913	0	0	4.11532	6.02949	SNX33
endosome transport via multivesicular body sorting pathway (GO:0032509)	1/12	0.231047	0.490913	0	0	4.11532	6.02949	SORT1
dermatan sulfate biosynthetic process (GO:0030208)	1/12	0.231047	0.490913	0	0	4.11532	6.02949	UST
negative regulation of myoblast differentiation (GO:0045662)	1/12	0.231047	0.490913	0	0	4.11532	6.02949	DLL1
negative regulation of leukocyte apoptotic process (GO:2000107)	1/12	0.231047	0.490913	0	0	4.11532	6.02949	GAS6
protein kinase C-activating G-protein coupled receptor signaling pathway (GO:0007205)	1/12	0.231047	0.490913	0	0	4.11532	6.02949	AZU1
positive regulation of T cell cytokine production (GO:0002726)	1/12	0.231047	0.490913	0	0	4.11532	6.02949	TNFSF4
eye photoreceptor cell differentiation (GO:0001754)	1/12	0.231047	0.490913	0	0	4.11532	6.02949	MYO7A
apoptotic process (GO:0006915)	7/231	0.235494	0.496678	0	0	1.41894	2.05189	NCKAP1;HIP1;SEMA6A;PRUNE2;MAL;PMAIP1;IFIT2
negative regulation of ERBB signaling pathway (GO:1901185)	2/43	0.238528	0.496678	0	0	2.20995	3.16745	DAB2IP;LGMN
intrinsic apoptotic signaling pathway by p53 class mediator (GO:0072332)	2/43	0.238528	0.496678	0	0	2.20995	3.16745	PMAIP1;TP73
positive regulation of interleukin-6 production (GO:0032755)	2/43	0.238528	0.496678	0	0	2.20995	3.16745	TNFSF4;F2RL1
positive regulation of protein localization to plasma membrane (GO:1903078)	2/43	0.238528	0.496678	0	0	2.20995	3.16745	PIK3R1;SORBS1
substantia nigra development (GO:0021762)	2/43	0.238528	0.496678	0	0	2.20995	3.16745	CKB;NDRG2
digestive tract development (GO:0048565)	2/43	0.238528	0.496678	0	0	2.20995	3.16745	ITGA6;GATA3
adenylate cyclase-activating G-protein coupled receptor signaling pathway (GO:0007189)	3/78	0.238708	0.496678	0	0	1.81321	2.59745	ADGRD1;PTGER2;ADCY1
negative regulation of inflammatory response (GO:0050728)	3/78	0.238708	0.496678	0	0	1.81321	2.59745	NLRP12;GATA3;ELANE
peptidyl-tyrosine phosphorylation (GO:0018108)	3/79	0.244491	0.496678	0	0	1.78926	2.52031	STYK1;IGF1R;FGFR1
cell-cell junction assembly (GO:0007043)	3/79	0.244491	0.496678	0	0	1.78926	2.52031	PATJ;CDH24;PRKCA
regulation of transforming growth factor beta receptor signaling pathway (GO:0017015)	3/79	0.244491	0.496678	0	0	1.78926	2.52031	CDKN1C;ZNF703;THBS1
cellular response to tumor necrosis factor (GO:0071356)	6/194	0.244766	0.496678	0	0	1.44843	2.03859	TNFSF4;DAB2IP;GATA3;LTB;YBX3;ADAMTS7
response to lipopolysaccharide (GO:0032496)	5/155	0.24583	0.496678	0	0	1.51223	2.12183	TNFSF4;DAB2IP;STAP1;DEFA1;IRGM
regulation of focal adhesion assembly (GO:0051893)	2/44	0.246574	0.496678	0	0	2.15722	3.02031	THBS1;ARHGAP6
lymphocyte chemotaxis (GO:0048247)	2/44	0.246574	0.496678	0	0	2.15722	3.02031	DEFA1;GAS6
positive regulation of macroautophagy (GO:0016239)	2/44	0.246574	0.496678	0	0	2.15722	3.02031	GPSM1;IRGM
positive regulation of transport (GO:0051050)	2/44	0.246574	0.496678	0	0	2.15722	3.02031	NR4A3;DLL1
carboxylic acid biosynthetic process (GO:0046394)	2/44	0.246574	0.496678	0	0	2.15722	3.02031	CEMIP;GPT2
dermatan sulfate metabolic process (GO:0030205)	1/13	0.247705	0.496678	0	0	3.77218	5.26414	UST
regulation of granulocyte chemotaxis (GO:0071622)	1/13	0.247705	0.496678	0	0	3.77218	5.26414	THBS1
negative regulation of hemostasis (GO:1900047)	1/13	0.247705	0.496678	0	0	3.77218	5.26414	TFPI
mitochondrial genome maintenance (GO:0000002)	1/13	0.247705	0.496678	0	0	3.77218	5.26414	SLC25A4
Notch receptor processing, ligand-dependent (GO:0035333)	1/13	0.247705	0.496678	0	0	3.77218	5.26414	DLL1
steroid catabolic process (GO:0006706)	1/13	0.247705	0.496678	0	0	3.77218	5.26414	SPP1
regulation of biomineral tissue development (GO:0070167)	1/13	0.247705	0.496678	0	0	3.77218	5.26414	GAS6
positive regulation of glycogen biosynthetic process (GO:0045725)	1/13	0.247705	0.496678	0	0	3.77218	5.26414	SORBS1
positive regulation of T cell mediated cytotoxicity (GO:0001916)	1/13	0.247705	0.496678	0	0	3.77218	5.26414	NECTIN2
myelination in peripheral nervous system (GO:0022011)	1/13	0.247705	0.496678	0	0	3.77218	5.26414	PRX
multivesicular body sorting pathway (GO:0071985)	1/13	0.247705	0.496678	0	0	3.77218	5.26414	SORT1
DNA damage response, signal transduction by p53 class mediator resulting in transcription of p21 class mediator (GO:0006978)	1/13	0.247705	0.496678	0	0	3.77218	5.26414	TP73
positive regulation of cholesterol efflux (GO:0010875)	1/13	0.247705	0.496678	0	0	3.77218	5.26414	PLTP
positive regulation of actin nucleation (GO:0051127)	1/13	0.247705	0.496678	0	0	3.77218	5.26414	NCKAP1
regulation of granulocyte macrophage colony-stimulating factor production (GO:0032645)	1/13	0.247705	0.496678	0	0	3.77218	5.26414	CD84
positive regulation of endothelial cell chemotaxis (GO:2001028)	1/13	0.247705	0.496678	0	0	3.77218	5.26414	FGFR1
regulation of macrophage differentiation (GO:0045649)	1/13	0.247705	0.496678	0	0	3.77218	5.26414	PRKCA
catecholamine biosynthetic process (GO:0042423)	1/13	0.247705	0.496678	0	0	3.77218	5.26414	GATA3
leukocyte differentiation (GO:0002521)	1/13	0.247705	0.496678	0	0	3.77218	5.26414	GAS6
toll-like receptor 9 signaling pathway (GO:0034162)	1/13	0.247705	0.496678	0	0	3.77218	5.26414	TLR7
regulation of execution phase of apoptosis (GO:1900117)	1/13	0.247705	0.496678	0	0	3.77218	5.26414	FZD3
neuron fate commitment (GO:0048663)	1/13	0.247705	0.496678	0	0	3.77218	5.26414	DLL1
sensory perception of taste (GO:0050909)	1/13	0.247705	0.496678	0	0	3.77218	5.26414	CD36
regulation of endothelial cell chemotaxis (GO:2001026)	1/13	0.247705	0.496678	0	0	3.77218	5.26414	THBS1
cellular response to low-density lipoprotein particle stimulus (GO:0071404)	1/13	0.247705	0.496678	0	0	3.77218	5.26414	CD36
positive regulation of lamellipodium assembly (GO:0010592)	1/13	0.247705	0.496678	0	0	3.77218	5.26414	NCKAP1
mammary gland epithelium development (GO:0061180)	1/13	0.247705	0.496678	0	0	3.77218	5.26414	ZNF703
regulation of fibrinolysis (GO:0051917)	1/13	0.247705	0.496678	0	0	3.77218	5.26414	THBS1
regulation of cAMP-dependent protein kinase activity (GO:2000479)	1/13	0.247705	0.496678	0	0	3.77218	5.26414	PKIA
regulation of T cell cytokine production (GO:0002724)	1/13	0.247705	0.496678	0	0	3.77218	5.26414	TNFSF4
positive regulation of alpha-beta T cell proliferation (GO:0046641)	1/13	0.247705	0.496678	0	0	3.77218	5.26414	TNFSF4
positive regulation of interleukin-17 production (GO:0032740)	1/13	0.247705	0.496678	0	0	3.77218	5.26414	SLAMF6
regulation of fatty acid oxidation (GO:0046320)	1/13	0.247705	0.496678	0	0	3.77218	5.26414	NR4A3
glomerular visceral epithelial cell differentiation (GO:0072112)	1/13	0.247705	0.496678	0	0	3.77218	5.26414	PTPRO
negative regulation of cartilage development (GO:0061037)	1/13	0.247705	0.496678	0	0	3.77218	5.26414	ADAMTS7
negative regulation of interleukin-10 production (GO:0032693)	1/13	0.247705	0.496678	0	0	3.77218	5.26414	DLL1
regulation of phosphatidylinositol 3-kinase signaling (GO:0014066)	3/80	0.250295	0.500335	0	0	1.76593	2.44602	DAB2IP;F2RL1;FGFR1
cellular response to hormone stimulus (GO:0032870)	3/80	0.250295	0.500335	0	0	1.76593	2.44602	SOCS2;NR4A3;TFPI
negative regulation of defense response (GO:0031348)	3/80	0.250295	0.500335	0	0	1.76593	2.44602	NLRP12;GATA3;ELANE
protein polymerization (GO:0051258)	2/45	0.254629	0.506049	0	0	2.10694	2.88219	ARHGAP6;HDGFL3
nicotinamide nucleotide metabolic process (GO:0046496)	2/45	0.254629	0.506049	0	0	2.10694	2.88219	PFKFB2;CD38
peptidyl-tyrosine autophosphorylation (GO:0038083)	2/45	0.254629	0.506049	0	0	2.10694	2.88219	STYK1;IGF1R
epidermis development (GO:0008544)	3/81	0.256121	0.506049	0	0	1.7432	2.37443	COL17A1;EVPL;DLL1
positive regulation of protein catabolic process (GO:0045732)	3/81	0.256121	0.506049	0	0	1.7432	2.37443	DAB2IP;SNX33;EZR
regulation of phosphorylation (GO:0042325)	4/119	0.257549	0.506049	0	0	1.57714	2.13945	CDKN1C;STAP1;ITGA6;THBS1
positive regulation of protein secretion (GO:0050714)	3/82	0.261964	0.506049	0	0	1.72105	2.30543	TNFSF4;F2RL1;EZR
positive regulation of cell cycle arrest (GO:0071158)	3/82	0.261964	0.506049	0	0	1.72105	2.30543	PCBP4;DAB2IP;TP73
positive regulation of cellular biosynthetic process (GO:0031328)	5/159	0.262121	0.506049	0	0	1.47265	1.9718	SLC45A3;CD36;SORBS1;THBS1;IGF1R
positive regulation of protein localization to cell periphery (GO:1904377)	2/46	0.26269	0.506049	0	0	2.05895	2.75237	PIK3R1;SORBS1
regulation of fibroblast proliferation (GO:0048145)	2/46	0.26269	0.506049	0	0	2.05895	2.75237	DAB2IP;GAS6
aminoglycan biosynthetic process (GO:0006023)	2/46	0.26269	0.506049	0	0	2.05895	2.75237	EXT1;B3GNT7
neuron cell-cell adhesion (GO:0007158)	1/14	0.264003	0.506049	0	0	3.48184	4.63709	RET
negative regulation of hydrogen peroxide-induced cell death (GO:1903206)	1/14	0.264003	0.506049	0	0	3.48184	4.63709	NR4A3
regulation of fibroblast migration (GO:0010762)	1/14	0.264003	0.506049	0	0	3.48184	4.63709	THBS1
branching involved in blood vessel morphogenesis (GO:0001569)	1/14	0.264003	0.506049	0	0	3.48184	4.63709	NRARP
nucleoside salvage (GO:0043174)	1/14	0.264003	0.506049	0	0	3.48184	4.63709	UPP1
positive regulation of neural precursor cell proliferation (GO:2000179)	1/14	0.264003	0.506049	0	0	3.48184	4.63709	FZD3
positive regulation of cell adhesion mediated by integrin (GO:0033630)	1/14	0.264003	0.506049	0	0	3.48184	4.63709	RET
myeloid dendritic cell activation (GO:0001773)	1/14	0.264003	0.506049	0	0	3.48184	4.63709	SLAMF1
stem cell development (GO:0048864)	1/14	0.264003	0.506049	0	0	3.48184	4.63709	KBTBD8
gliogenesis (GO:0042063)	1/14	0.264003	0.506049	0	0	3.48184	4.63709	AZU1
establishment or maintenance of actin cytoskeleton polarity (GO:0030950)	1/14	0.264003	0.506049	0	0	3.48184	4.63709	RHOBTB1
regulation of platelet aggregation (GO:0090330)	1/14	0.264003	0.506049	0	0	3.48184	4.63709	PRKCA
positive regulation of response to cytokine stimulus (GO:0060760)	1/14	0.264003	0.506049	0	0	3.48184	4.63709	GAS6
regulation of extracellular matrix disassembly (GO:0010715)	1/14	0.264003	0.506049	0	0	3.48184	4.63709	DPP4
pyrimidine-containing compound catabolic process (GO:0072529)	1/14	0.264003	0.506049	0	0	3.48184	4.63709	UPP1
thymus development (GO:0048538)	1/14	0.264003	0.506049	0	0	3.48184	4.63709	AIRE
negative regulation of biomineral tissue development (GO:0070168)	1/14	0.264003	0.506049	0	0	3.48184	4.63709	GAS6
positive regulation of glycogen metabolic process (GO:0070875)	1/14	0.264003	0.506049	0	0	3.48184	4.63709	SORBS1
neuromuscular process controlling balance (GO:0050885)	1/14	0.264003	0.506049	0	0	3.48184	4.63709	MYO7A
amyloid-beta metabolic process (GO:0050435)	1/14	0.264003	0.506049	0	0	3.48184	4.63709	MME
cellular response to osmotic stress (GO:0071470)	1/14	0.264003	0.506049	0	0	3.48184	4.63709	YBX3
neutrophil activation (GO:0042119)	1/14	0.264003	0.506049	0	0	3.48184	4.63709	F2RL1
cAMP biosynthetic process (GO:0006171)	1/14	0.264003	0.506049	0	0	3.48184	4.63709	ADCY1
DNA damage response, signal transduction resulting in transcription (GO:0042772)	1/14	0.264003	0.506049	0	0	3.48184	4.63709	TP73
negative regulation of cell migration involved in sprouting angiogenesis (GO:0090051)	1/14	0.264003	0.506049	0	0	3.48184	4.63709	THBS1
regulation of synapse organization (GO:0050807)	1/14	0.264003	0.506049	0	0	3.48184	4.63709	RAB17
regulation of interferon-gamma biosynthetic process (GO:0045072)	1/14	0.264003	0.506049	0	0	3.48184	4.63709	TLR7
regulation of adaptive immune response (GO:0002819)	1/14	0.264003	0.506049	0	0	3.48184	4.63709	TNFSF4
negative regulation of T cell receptor signaling pathway (GO:0050860)	1/14	0.264003	0.506049	0	0	3.48184	4.63709	EZR
positive regulation of blood vessel diameter (GO:0097755)	1/14	0.264003	0.506049	0	0	3.48184	4.63709	F2RL1
transcription initiation from RNA polymerase II promoter (GO:0006367)	5/160	0.266233	0.507795	0	0	1.46307	1.9362	NR4A2;NR4A1;NR4A3;NR3C2;TEAD3
negative regulation of cell migration (GO:0030336)	4/121	0.267086	0.507795	0	0	1.55002	2.04631	IFITM1;ADGRG1;TP53INP1;DAB2IP
protein maturation (GO:0051604)	3/83	0.267825	0.507795	0	0	1.69945	2.23889	RHBDF1;MMP14;AZU1
plasma membrane bounded cell projection assembly (GO:0120031)	7/241	0.268218	0.507795	0	0	1.3576	1.78654	DYNC2H1;FGD4;PTPRO;B9D1;PARVB;RAB17;EZR
negative regulation of I-kappaB kinase/NF-kappaB signaling (GO:0043124)	2/47	0.270751	0.507795	0	0	2.0131	2.63022	NLRP12;DAB2IP
peptide cross-linking (GO:0018149)	2/47	0.270751	0.507795	0	0	2.0131	2.63022	THBS1;EVPL
positive regulation of tumor necrosis factor production (GO:0032760)	2/47	0.270751	0.507795	0	0	2.0131	2.63022	AZU1;THBS1
cellular response to heat (GO:0034605)	2/47	0.270751	0.507795	0	0	2.0131	2.63022	HSPA7;THBS1
positive regulation of supramolecular fiber organization (GO:1902905)	3/84	0.2737	0.507795	0	0	1.67838	2.17471	NCKAP1;CDC42EP3;F2RL1
regulation of neuron differentiation (GO:0045664)	3/84	0.2737	0.507795	0	0	1.67838	2.17471	NBL1;DLL1;FGFR1
positive regulation of multicellular organismal process (GO:0051240)	6/202	0.273863	0.507795	0	0	1.38873	1.79859	TMIGD2;TNFSF4;ZNF703;ENPP2;F2RL1;GAS6
negative regulation of mitotic cell cycle (GO:0045930)	2/48	0.27881	0.507795	0	0	1.96923	2.51515	BTG3;FZD3
endosome to lysosome transport (GO:0008333)	2/48	0.27881	0.507795	0	0	1.96923	2.51515	SORT1;DENND3
regulation of cell cycle arrest (GO:0071156)	2/48	0.27881	0.507795	0	0	1.96923	2.51515	DAB2IP;TP73
regulation of epithelial cell migration (GO:0010632)	2/48	0.27881	0.507795	0	0	1.96923	2.51515	ENPP2;DAB2IP
positive regulation of chemotaxis (GO:0050921)	2/48	0.27881	0.507795	0	0	1.96923	2.51515	F2RL1;THBS1
cellular protein localization (GO:0034613)	9/327	0.278957	0.507795	0	0	1.28487	1.64038	FCN1;RAB30;ADPRHL1;CLTC;RAB19;RAB17;EZR;TMED6;CD177
positive regulation of alpha-beta T cell activation (GO:0046635)	1/15	0.279949	0.507795	0	0	3.23297	4.11605	TNFSF4
membrane repolarization during cardiac muscle cell action potential (GO:0086013)	1/15	0.279949	0.507795	0	0	3.23297	4.11605	KCNA5
vitamin D metabolic process (GO:0042359)	1/15	0.279949	0.507795	0	0	3.23297	4.11605	LGMN
negative regulation of peptidyl-threonine phosphorylation (GO:0010801)	1/15	0.279949	0.507795	0	0	3.23297	4.11605	SPRED2
heparan sulfate proteoglycan biosynthetic process (GO:0015012)	1/15	0.279949	0.507795	0	0	3.23297	4.11605	EXT1
phosphatidylethanolamine biosynthetic process (GO:0006646)	1/15	0.279949	0.507795	0	0	3.23297	4.11605	ETNK2
regulation of B cell differentiation (GO:0045577)	1/15	0.279949	0.507795	0	0	3.23297	4.11605	MMP14
autonomic nervous system development (GO:0048483)	1/15	0.279949	0.507795	0	0	3.23297	4.11605	GATA3
positive regulation of glycolytic process (GO:0045821)	1/15	0.279949	0.507795	0	0	3.23297	4.11605	PFKFB2
positive regulation of mesonephros development (GO:0061213)	1/15	0.279949	0.507795	0	0	3.23297	4.11605	GATA3
response to X-ray (GO:0010165)	1/15	0.279949	0.507795	0	0	3.23297	4.11605	TP73
pyrimidine nucleoside biosynthetic process (GO:0046134)	1/15	0.279949	0.507795	0	0	3.23297	4.11605	UPP1
protein localization to chromosome, telomeric region (GO:0070198)	1/15	0.279949	0.507795	0	0	3.23297	4.11605	TERF2
substrate-dependent cell migration (GO:0006929)	1/15	0.279949	0.507795	0	0	3.23297	4.11605	ITGA2
positive regulation of coenzyme metabolic process (GO:0051197)	1/15	0.279949	0.507795	0	0	3.23297	4.11605	PFKFB2
L-alpha-amino acid transmembrane transport (GO:1902475)	1/15	0.279949	0.507795	0	0	3.23297	4.11605	SLC1A2
positive regulation of stress-activated protein kinase signaling cascade (GO:0070304)	1/15	0.279949	0.507795	0	0	3.23297	4.11605	SEMA4C
lipoxygenase pathway (GO:0019372)	1/15	0.279949	0.507795	0	0	3.23297	4.11605	ALOX5
regulation of establishment of cell polarity (GO:2000114)	1/15	0.279949	0.507795	0	0	3.23297	4.11605	RUFY3
unsaturated fatty acid biosynthetic process (GO:0006636)	1/15	0.279949	0.507795	0	0	3.23297	4.11605	ALOX5
negative regulation of coagulation (GO:0050819)	1/15	0.279949	0.507795	0	0	3.23297	4.11605	TFPI
glycerophospholipid catabolic process (GO:0046475)	1/15	0.279949	0.507795	0	0	3.23297	4.11605	ENPP2
negative regulation of cell aging (GO:0090344)	1/15	0.279949	0.507795	0	0	3.23297	4.11605	TERF2
dermatan sulfate proteoglycan biosynthetic process (GO:0050651)	1/15	0.279949	0.507795	0	0	3.23297	4.11605	UST
negative regulation of interleukin-2 production (GO:0032703)	1/15	0.279949	0.507795	0	0	3.23297	4.11605	EZR
pyrimidine nucleoside metabolic process (GO:0006213)	1/15	0.279949	0.507795	0	0	3.23297	4.11605	UPP1
nitric oxide mediated signal transduction (GO:0007263)	1/15	0.279949	0.507795	0	0	3.23297	4.11605	CD36
cellular response to virus (GO:0098586)	1/15	0.279949	0.507795	0	0	3.23297	4.11605	IRGM
negative regulation of cellular component movement (GO:0051271)	1/15	0.279949	0.507795	0	0	3.23297	4.11605	GATA3
neural crest cell differentiation (GO:0014033)	1/15	0.279949	0.507795	0	0	3.23297	4.11605	KBTBD8
mesenchymal cell development (GO:0014031)	1/15	0.279949	0.507795	0	0	3.23297	4.11605	KBTBD8
negative regulation of muscle cell differentiation (GO:0051148)	1/15	0.279949	0.507795	0	0	3.23297	4.11605	DLL1
positive regulation of membrane protein ectodomain proteolysis (GO:0051044)	1/15	0.279949	0.507795	0	0	3.23297	4.11605	SNX33
negative regulation of axon extension involved in axon guidance (GO:0048843)	1/15	0.279949	0.507795	0	0	3.23297	4.11605	SEMA4C
amide transport (GO:0042886)	1/15	0.279949	0.507795	0	0	3.23297	4.11605	PLTP
positive regulation of NF-kappaB import into nucleus (GO:0042346)	1/15	0.279949	0.507795	0	0	3.23297	4.11605	TLR7
regulation of protein complex disassembly (GO:0043244)	1/15	0.279949	0.507795	0	0	3.23297	4.11605	IGF1R
negative regulation of protein processing (GO:0010955)	1/15	0.279949	0.507795	0	0	3.23297	4.11605	THBS1
regulation of fertilization (GO:0080154)	1/15	0.279949	0.507795	0	0	3.23297	4.11605	SPINK2
positive regulation of protein export from nucleus (GO:0046827)	1/15	0.279949	0.507795	0	0	3.23297	4.11605	GAS6
regulation of peptide secretion (GO:0002791)	1/15	0.279949	0.507795	0	0	3.23297	4.11605	RHBDF1
negative regulation of multicellular organismal process (GO:0051241)	4/125	0.286341	0.51866	0	0	1.49847	1.87394	PTPRO;DAB2IP;GATA3;GAS6
antimicrobial humoral immune response mediated by antimicrobial peptide (GO:0061844)	2/49	0.286862	0.51866	0	0	1.92724	2.40664	DEFA1;S100A9
regulation of megakaryocyte differentiation (GO:0045652)	2/49	0.286862	0.51866	0	0	1.92724	2.40664	NR4A3;THBS1
regulation of mitotic cell cycle (GO:0007346)	5/165	0.286997	0.51866	0	0	1.41698	1.7688	BTG3;CLTC;PRKCA;TP73;TTC28
positive regulation of signal transduction (GO:0009967)	6/206	0.288714	0.521282	0	0	1.36068	1.6904	DAB2IP;PRKCA;PIK3R1;GATA3;GAS6;DLL1
cellular response to BMP stimulus (GO:0071773)	3/87	0.2914	0.523018	0	0	1.61819	1.99532	RGMB;ADAMTS7;RGMA
positive regulation of JUN kinase activity (GO:0043507)	2/50	0.294905	0.523018	0	0	1.88699	2.30421	MDFIC;DAB2IP
receptor internalization (GO:0031623)	2/50	0.294905	0.523018	0	0	1.88699	2.30421	CLTC;CD36
neuron projection development (GO:0031175)	5/167	0.295387	0.523018	0	0	1.39935	1.70646	NCKAP1;DAB2IP;PTPRM;NBL1;HDGFL3
positive regulation of epithelial cell apoptotic process (GO:1904037)	1/16	0.295549	0.523018	0	0	3.01728	3.67783	THBS1
positive regulation of secretion (GO:0051047)	1/16	0.295549	0.523018	0	0	3.01728	3.67783	SPP1
Notch receptor processing (GO:0007220)	1/16	0.295549	0.523018	0	0	3.01728	3.67783	DLL1
glucose 6-phosphate metabolic process (GO:0051156)	1/16	0.295549	0.523018	0	0	3.01728	3.67783	RBKS
hyaluronan catabolic process (GO:0030214)	1/16	0.295549	0.523018	0	0	3.01728	3.67783	CEMIP
regulation of reactive oxygen species biosynthetic process (GO:1903426)	1/16	0.295549	0.523018	0	0	3.01728	3.67783	CD36
cardiac ventricle development (GO:0003231)	1/16	0.295549	0.523018	0	0	3.01728	3.67783	GATA3
guanosine-containing compound metabolic process (GO:1901068)	1/16	0.295549	0.523018	0	0	3.01728	3.67783	AK4
positive regulation of macrophage derived foam cell differentiation (GO:0010744)	1/16	0.295549	0.523018	0	0	3.01728	3.67783	CD36
positive regulation of myotube differentiation (GO:0010831)	1/16	0.295549	0.523018	0	0	3.01728	3.67783	MMP14
T cell migration (GO:0072678)	1/16	0.295549	0.523018	0	0	3.01728	3.67783	DEFA1
positive regulation of nitric-oxide synthase activity (GO:0051000)	1/16	0.295549	0.523018	0	0	3.01728	3.67783	TERF2
regulation of acrosome reaction (GO:0060046)	1/16	0.295549	0.523018	0	0	3.01728	3.67783	SPINK2
activation of protein kinase A activity (GO:0034199)	1/16	0.295549	0.523018	0	0	3.01728	3.67783	ADCY1
ruffle organization (GO:0031529)	1/16	0.295549	0.523018	0	0	3.01728	3.67783	LIMA1
regulation of glucose transport (GO:0010827)	1/16	0.295549	0.523018	0	0	3.01728	3.67783	NR4A3
regulation of interferon-alpha production (GO:0032647)	1/16	0.295549	0.523018	0	0	3.01728	3.67783	PTPRS
positive regulation of DNA-templated transcription, initiation (GO:2000144)	1/16	0.295549	0.523018	0	0	3.01728	3.67783	FOSL1
T cell activation (GO:0042110)	3/88	0.297319	0.525675	0	0	1.59907	1.93959	DPP4;TNFSF4;F2RL1
positive regulation of actin filament polymerization (GO:0030838)	2/51	0.302934	0.530153	0	0	1.84838	2.20741	NCKAP1;CDC42EP3
positive regulation of developmental growth (GO:0048639)	2/51	0.302934	0.530153	0	0	1.84838	2.20741	RUFY3;DLL1
negative regulation of cellular protein metabolic process (GO:0032269)	3/89	0.303245	0.530153	0	0	1.58039	1.88575	MEX3B;MEX3A;DAB2IP
inflammatory response (GO:0006954)	7/252	0.305519	0.530153	0	0	1.29591	1.53662	NLRP12;TNFSF4;PTGER2;AZU1;S100A9;THBS1;S100A8
regulation of macromolecule metabolic process (GO:0060255)	4/129	0.305787	0.530153	0	0	1.45022	1.71831	MFAP4;NLRP12;SORT1;TP73
high-density lipoprotein particle remodeling (GO:0034375)	1/17	0.310813	0.530153	0	0	2.82856	3.30535	PLTP
positive regulation of cholesterol transport (GO:0032376)	1/17	0.310813	0.530153	0	0	2.82856	3.30535	PLTP
negative regulation of antigen receptor-mediated signaling pathway (GO:0050858)	1/17	0.310813	0.530153	0	0	2.82856	3.30535	EZR
regulation of telomere maintenance via telomere lengthening (GO:1904356)	1/17	0.310813	0.530153	0	0	2.82856	3.30535	TERF2
positive regulation of nitrogen compound metabolic process (GO:0051173)	1/17	0.310813	0.530153	0	0	2.82856	3.30535	GATA3
2-oxoglutarate metabolic process (GO:0006103)	1/17	0.310813	0.530153	0	0	2.82856	3.30535	GPT2
positive regulation of interleukin-6 secretion (GO:2000778)	1/17	0.310813	0.530153	0	0	2.82856	3.30535	F2RL1
N-terminal protein amino acid modification (GO:0031365)	1/17	0.310813	0.530153	0	0	2.82856	3.30535	METAP1D
regulation of transposition (GO:0010528)	1/17	0.310813	0.530153	0	0	2.82856	3.30535	MYBL1
negative regulation of telomere maintenance (GO:0032205)	1/17	0.310813	0.530153	0	0	2.82856	3.30535	TERF2
positive regulation of response to biotic stimulus (GO:0002833)	1/17	0.310813	0.530153	0	0	2.82856	3.30535	PRKCA
gastrulation (GO:0007369)	1/17	0.310813	0.530153	0	0	2.82856	3.30535	NR4A3
protein mannosylation (GO:0035268)	1/17	0.310813	0.530153	0	0	2.82856	3.30535	LARGE2
pigment granule transport (GO:0051904)	1/17	0.310813	0.530153	0	0	2.82856	3.30535	RAB17
negative regulation of interleukin-8 production (GO:0032717)	1/17	0.310813	0.530153	0	0	2.82856	3.30535	ELANE
N-glycan processing (GO:0006491)	1/17	0.310813	0.530153	0	0	2.82856	3.30535	MGAT4A
positive regulation of stem cell proliferation (GO:2000648)	1/17	0.310813	0.530153	0	0	2.82856	3.30535	FZD3
negative regulation of intracellular transport (GO:0032387)	1/17	0.310813	0.530153	0	0	2.82856	3.30535	CD84
negative regulation of stress fiber assembly (GO:0051497)	1/17	0.310813	0.530153	0	0	2.82856	3.30535	ARHGAP6
positive regulation of cellular protein catabolic process (GO:1903364)	1/17	0.310813	0.530153	0	0	2.82856	3.30535	EZR
3'-UTR-mediated mRNA stabilization (GO:0070935)	1/17	0.310813	0.530153	0	0	2.82856	3.30535	YBX3
pharyngeal system development (GO:0060037)	1/17	0.310813	0.530153	0	0	2.82856	3.30535	GATA3
embryo development ending in birth or egg hatching (GO:0009792)	1/17	0.310813	0.530153	0	0	2.82856	3.30535	FGFR1
phospholipid catabolic process (GO:0009395)	1/17	0.310813	0.530153	0	0	2.82856	3.30535	ENPP2
macrophage activation (GO:0042116)	1/17	0.310813	0.530153	0	0	2.82856	3.30535	AZU1
neurotrophin signaling pathway (GO:0038179)	1/17	0.310813	0.530153	0	0	2.82856	3.30535	SORT1
regulation of T cell migration (GO:2000404)	1/17	0.310813	0.530153	0	0	2.82856	3.30535	AIRE
regulation of establishment or maintenance of cell polarity (GO:0032878)	1/17	0.310813	0.530153	0	0	2.82856	3.30535	RUFY3
regulation of B cell receptor signaling pathway (GO:0050855)	1/17	0.310813	0.530153	0	0	2.82856	3.30535	STAP1
purine-containing compound metabolic process (GO:0072521)	1/17	0.310813	0.530153	0	0	2.82856	3.30535	SLC2A9
melanosome transport (GO:0032402)	1/17	0.310813	0.530153	0	0	2.82856	3.30535	RAB17
regulation of early endosome to late endosome transport (GO:2000641)	1/17	0.310813	0.530153	0	0	2.82856	3.30535	EZR
membrane depolarization during cardiac muscle cell action potential (GO:0086012)	1/17	0.310813	0.530153	0	0	2.82856	3.30535	CACNB2
regulation of calcium ion transport (GO:0051924)	2/52	0.310947	0.530153	0	0	1.81132	2.11586	CACNB2;CD84
regulation of cell-matrix adhesion (GO:0001952)	2/52	0.310947	0.530153	0	0	1.81132	2.11586	CD36;THBS1
positive regulation of nervous system development (GO:0051962)	2/52	0.310947	0.530153	0	0	1.81132	2.11586	DAB2IP;IL1RAP
positive regulation of phosphatidylinositol 3-kinase signaling (GO:0014068)	2/53	0.318941	0.542837	0	0	1.77572	2.0292	F2RL1;FGFR1
neutrophil chemotaxis (GO:0030593)	2/53	0.318941	0.542837	0	0	1.77572	2.0292	S100A9;S100A8
positive regulation of cytosolic calcium ion concentration (GO:0007204)	4/133	0.325367	0.543558	0	0	1.40496	1.57749	PTGER2;F2RL1;S1PR3;CD36
establishment of melanosome localization (GO:0032401)	1/18	0.325746	0.543558	0	0	2.66204	2.98584	RAB17
regulation of spindle organization (GO:0090224)	1/18	0.325746	0.543558	0	0	2.66204	2.98584	CLTC
actin filament polymerization (GO:0030041)	1/18	0.325746	0.543558	0	0	2.66204	2.98584	ARHGAP6
regulation of cellular response to transforming growth factor beta stimulus (GO:1903844)	1/18	0.325746	0.543558	0	0	2.66204	2.98584	ZNF703
calcium-mediated signaling using intracellular calcium source (GO:0035584)	1/18	0.325746	0.543558	0	0	2.66204	2.98584	AZU1
leukotriene biosynthetic process (GO:0019370)	1/18	0.325746	0.543558	0	0	2.66204	2.98584	ALOX5
negative regulation of fibroblast proliferation (GO:0048147)	1/18	0.325746	0.543558	0	0	2.66204	2.98584	DAB2IP
regulation of chemokine production (GO:0032642)	1/18	0.325746	0.543558	0	0	2.66204	2.98584	TLR7
regulation of lipopolysaccharide-mediated signaling pathway (GO:0031664)	1/18	0.325746	0.543558	0	0	2.66204	2.98584	PRKCA
positive regulation of metabolic process (GO:0009893)	1/18	0.325746	0.543558	0	0	2.66204	2.98584	JCHAIN
negative regulation of microtubule depolymerization (GO:0007026)	1/18	0.325746	0.543558	0	0	2.66204	2.98584	HDGFL3
regulation of cardiac muscle cell proliferation (GO:0060043)	1/18	0.325746	0.543558	0	0	2.66204	2.98584	TP73
regulation of cholesterol efflux (GO:0010874)	1/18	0.325746	0.543558	0	0	2.66204	2.98584	PLTP
regulation of cardiac muscle cell membrane repolarization (GO:0099623)	1/18	0.325746	0.543558	0	0	2.66204	2.98584	KCNA5
positive regulation of actin cytoskeleton reorganization (GO:2000251)	1/18	0.325746	0.543558	0	0	2.66204	2.98584	STAP1
negative regulation of protein transport (GO:0051224)	1/18	0.325746	0.543558	0	0	2.66204	2.98584	RHBDF1
regulation of epithelial cell differentiation (GO:0030856)	1/18	0.325746	0.543558	0	0	2.66204	2.98584	DLL1
positive regulation of carbohydrate metabolic process (GO:0045913)	1/18	0.325746	0.543558	0	0	2.66204	2.98584	PFKFB2
glyceraldehyde-3-phosphate metabolic process (GO:0019682)	1/18	0.325746	0.543558	0	0	2.66204	2.98584	RBKS
cell-substrate adherens junction assembly (GO:0007045)	1/18	0.325746	0.543558	0	0	2.66204	2.98584	SORBS1
piRNA metabolic process (GO:0034587)	1/18	0.325746	0.543558	0	0	2.66204	2.98584	MYBL1
focal adhesion assembly (GO:0048041)	1/18	0.325746	0.543558	0	0	2.66204	2.98584	SORBS1
sensory perception (GO:0007600)	2/54	0.326912	0.543775	0	0	1.74148	1.94708	MME;MYO7A
cell morphogenesis involved in differentiation (GO:0000904)	2/54	0.326912	0.543775	0	0	1.74148	1.94708	PEAK1;PARVB
negative regulation of supramolecular fiber organization (GO:1902904)	2/54	0.326912	0.543775	0	0	1.74148	1.94708	LIMA1;HDGFL3
proteolysis involved in cellular protein catabolic process (GO:0051603)	3/93	0.326987	0.543775	0	0	1.50984	1.68776	PMAIP1;ADAMTS7;LGMN
protein autophosphorylation (GO:0046777)	5/175	0.329307	0.547169	0	0	1.33294	1.48059	MEX3B;PEAK1;STYK1;IGF1R;FGFR1
cellular protein modification process (GO:0006464)	24/1001	0.332177	0.550132	0	0	1.11654	1.23052	RET;B3GALNT1;METAP1D;PTPRS;CISH;PTPRO;PTPRM;KLHL2;PRKCA;EVPL;THBS1;SOCS2;MEX3B;LGALS1;B3GNT7;PEAK1;ADM2;MGAT4A;UST;SPP1;GAS6;MFGE8;KBTBD8;FGFR1
cellular response to fibroblast growth factor stimulus (GO:0044344)	3/94	0.332924	0.550132	0	0	1.49318	1.64226	SPRED2;NR4A1;FGFR1
skin development (GO:0043588)	3/94	0.332924	0.550132	0	0	1.49318	1.64226	ITGA6;EVPL;DLL1
regulation of axonogenesis (GO:0050770)	2/55	0.334859	0.550132	0	0	1.70853	1.86921	RTN4R;RUFY3
regulation of RNA splicing (GO:0043484)	2/55	0.334859	0.550132	0	0	1.70853	1.86921	PRX;PIK3R1
Notch signaling pathway (GO:0007219)	2/55	0.334859	0.550132	0	0	1.70853	1.86921	NRARP;DLL1
negative regulation of smoothened signaling pathway (GO:0045879)	1/19	0.340357	0.550132	0	0	2.51402	2.70951	HHIP
negative regulation of protein localization to plasma membrane (GO:1903077)	1/19	0.340357	0.550132	0	0	2.51402	2.70951	CLTC
positive regulation of heart contraction (GO:0045823)	1/19	0.340357	0.550132	0	0	2.51402	2.70951	RGS2
NADP metabolic process (GO:0006739)	1/19	0.340357	0.550132	0	0	2.51402	2.70951	RBKS
positive regulation of activated T cell proliferation (GO:0042104)	1/19	0.340357	0.550132	0	0	2.51402	2.70951	TMIGD2
negative regulation of transposition (GO:0010529)	1/19	0.340357	0.550132	0	0	2.51402	2.70951	MYBL1
regulation of myotube differentiation (GO:0010830)	1/19	0.340357	0.550132	0	0	2.51402	2.70951	MMP14
morphogenesis of an epithelium (GO:0002009)	1/19	0.340357	0.550132	0	0	2.51402	2.70951	AIRE
cyclic nucleotide biosynthetic process (GO:0009190)	1/19	0.340357	0.550132	0	0	2.51402	2.70951	ADCY1
Rac protein signal transduction (GO:0016601)	1/19	0.340357	0.550132	0	0	2.51402	2.70951	NCKAP1
positive regulation of toll-like receptor signaling pathway (GO:0034123)	1/19	0.340357	0.550132	0	0	2.51402	2.70951	F2RL1
regulation of transcription factor import into nucleus (GO:0042990)	1/19	0.340357	0.550132	0	0	2.51402	2.70951	PIK3R1
leukotriene metabolic process (GO:0006691)	1/19	0.340357	0.550132	0	0	2.51402	2.70951	ALOX5
intracellular estrogen receptor signaling pathway (GO:0030520)	1/19	0.340357	0.550132	0	0	2.51402	2.70951	DEFA1
positive regulation of interferon-alpha production (GO:0032727)	1/19	0.340357	0.550132	0	0	2.51402	2.70951	TLR7
purine ribonucleotide catabolic process (GO:0009154)	1/19	0.340357	0.550132	0	0	2.51402	2.70951	PDE4A
negative regulation of protein localization to cell periphery (GO:1904376)	1/19	0.340357	0.550132	0	0	2.51402	2.70951	CLTC
positive regulation of immunoglobulin production (GO:0002639)	1/19	0.340357	0.550132	0	0	2.51402	2.70951	TNFSF4
positive regulation of blood coagulation (GO:0030194)	1/19	0.340357	0.550132	0	0	2.51402	2.70951	THBS1
regulation of platelet activation (GO:0010543)	1/19	0.340357	0.550132	0	0	2.51402	2.70951	PRKCA
positive regulation of phospholipase activity (GO:0010518)	1/19	0.340357	0.550132	0	0	2.51402	2.70951	FGFR1
telomere capping (GO:0016233)	1/19	0.340357	0.550132	0	0	2.51402	2.70951	TERF2
innate immune response in mucosa (GO:0002227)	1/19	0.340357	0.550132	0	0	2.51402	2.70951	DEFA1
positive regulation of transcription regulatory region DNA binding (GO:2000679)	1/19	0.340357	0.550132	0	0	2.51402	2.70951	GATA3
regulation of catenin import into nucleus (GO:0035412)	1/19	0.340357	0.550132	0	0	2.51402	2.70951	DAB2IP
response to interferon-beta (GO:0035456)	1/19	0.340357	0.550132	0	0	2.51402	2.70951	IFITM1
positive regulation of axon extension (GO:0045773)	1/19	0.340357	0.550132	0	0	2.51402	2.70951	RUFY3
positive regulation of cytokine production (GO:0001819)	6/220	0.341815	0.55041	0	0	1.27074	1.36412	GBP5;TMIGD2;TNFSF4;SLAMF6;TLR7;GATA3
regulation of tumor necrosis factor-mediated signaling pathway (GO:0010803)	2/56	0.342777	0.55041	0	0	1.67681	1.79531	F2RL1;GAS6
granulocyte chemotaxis (GO:0071621)	2/56	0.342777	0.55041	0	0	1.67681	1.79531	S100A9;S100A8
chordate embryonic development (GO:0043009)	2/56	0.342777	0.55041	0	0	1.67681	1.79531	GATA3;FGFR1
cellular defense response (GO:0006968)	2/56	0.342777	0.55041	0	0	1.67681	1.79531	FOSL1;NCF2
organonitrogen compound catabolic process (GO:1901565)	2/56	0.342777	0.55041	0	0	1.67681	1.79531	ENPP2;ELANE
positive regulation of protein transport (GO:0051222)	2/56	0.342777	0.55041	0	0	1.67681	1.79531	RUFY3;EZR
autophagosome organization (GO:1905037)	2/56	0.342777	0.55041	0	0	1.67681	1.79531	TP53INP1;IRGM
positive regulation of transferase activity (GO:0051347)	4/137	0.345024	0.551731	0	0	1.36243	1.44981	RET;ARRDC3;IGF1R;FGFR1
muscle contraction (GO:0006936)	4/137	0.345024	0.551731	0	0	1.36243	1.44981	TRIM72;GALR2;SORBS1;SNTB1
regulation of cytosolic calcium ion concentration (GO:0051480)	4/137	0.345024	0.551731	0	0	1.36243	1.44981	PTGER2;F2RL1;S1PR3;CD36
response to cytokine (GO:0034097)	4/138	0.349945	0.551731	0	0	1.35219	1.41977	IFITM1;NLRP12;MME;PRKCA
positive regulation of cell death (GO:0010942)	2/57	0.350666	0.551731	0	0	1.64623	1.72513	EFNB2;CD36
I-kappaB kinase/NF-kappaB signaling (GO:0007249)	2/57	0.350666	0.551731	0	0	1.64623	1.72513	DAB2IP;TLR7
response to retinoic acid (GO:0032526)	2/57	0.350666	0.551731	0	0	1.64623	1.72513	RET;WNT10B
positive regulation of neuron projection development (GO:0010976)	3/97	0.35072	0.551731	0	0	1.4453	1.51434	RET;DAB2IP;S100A9
negative regulation of cell motility (GO:2000146)	3/97	0.35072	0.551731	0	0	1.4453	1.51434	IFITM1;TP53INP1;GATA3
Golgi to endosome transport (GO:0006895)	1/20	0.354652	0.551731	0	0	2.38158	2.46879	SORT1
regulation of endoplasmic reticulum stress-induced intrinsic apoptotic signaling pathway (GO:1902235)	1/20	0.354652	0.551731	0	0	2.38158	2.46879	PMAIP1
mesoderm formation (GO:0001707)	1/20	0.354652	0.551731	0	0	2.38158	2.46879	ITGA2
negative regulation of intracellular protein transport (GO:0090317)	1/20	0.354652	0.551731	0	0	2.38158	2.46879	MDFIC
regulation of epidermal cell differentiation (GO:0045604)	1/20	0.354652	0.551731	0	0	2.38158	2.46879	DLL1
ureteric bud morphogenesis (GO:0060675)	1/20	0.354652	0.551731	0	0	2.38158	2.46879	GATA3
negative regulation of macromolecule biosynthetic process (GO:0010558)	1/20	0.354652	0.551731	0	0	2.38158	2.46879	CLTC
negative regulation of actin filament bundle assembly (GO:0032232)	1/20	0.354652	0.551731	0	0	2.38158	2.46879	ARHGAP6
synapsis (GO:0007129)	1/20	0.354652	0.551731	0	0	2.38158	2.46879	SYCP2
regulation of lipoprotein lipase activity (GO:0051004)	1/20	0.354652	0.551731	0	0	2.38158	2.46879	SORT1
response to progesterone (GO:0032570)	1/20	0.354652	0.551731	0	0	2.38158	2.46879	THBS1
phosphatidylethanolamine metabolic process (GO:0046337)	1/20	0.354652	0.551731	0	0	2.38158	2.46879	ETNK2
intrinsic apoptotic signaling pathway in response to DNA damage by p53 class mediator (GO:0042771)	1/20	0.354652	0.551731	0	0	2.38158	2.46879	TP73
androgen metabolic process (GO:0008209)	1/20	0.354652	0.551731	0	0	2.38158	2.46879	SPP1
regulation of cell development (GO:0060284)	1/20	0.354652	0.551731	0	0	2.38158	2.46879	DLL1
glial cell development (GO:0021782)	1/20	0.354652	0.551731	0	0	2.38158	2.46879	DLL1
negative regulation of telomere maintenance via telomerase (GO:0032211)	1/20	0.354652	0.551731	0	0	2.38158	2.46879	TERF2
regulation of glycogen biosynthetic process (GO:0005979)	1/20	0.354652	0.551731	0	0	2.38158	2.46879	SORBS1
regulation of toll-like receptor signaling pathway (GO:0034121)	1/20	0.354652	0.551731	0	0	2.38158	2.46879	CD36
inactivation of MAPK activity (GO:0000188)	1/20	0.354652	0.551731	0	0	2.38158	2.46879	SPRED2
dorsal/ventral pattern formation (GO:0009953)	1/20	0.354652	0.551731	0	0	2.38158	2.46879	NBL1
melanosome localization (GO:0032400)	1/20	0.354652	0.551731	0	0	2.38158	2.46879	RAB17
heparan sulfate proteoglycan metabolic process (GO:0030201)	1/20	0.354652	0.551731	0	0	2.38158	2.46879	EXT1
regulation of fibroblast growth factor receptor signaling pathway (GO:0040036)	1/20	0.354652	0.551731	0	0	2.38158	2.46879	THBS1
negative regulation of plasma membrane bounded cell projection assembly (GO:0120033)	1/20	0.354652	0.551731	0	0	2.38158	2.46879	STAP1
chondroitin sulfate biosynthetic process (GO:0030206)	1/20	0.354652	0.551731	0	0	2.38158	2.46879	CHST7
cellular response to estradiol stimulus (GO:0071392)	1/20	0.354652	0.551731	0	0	2.38158	2.46879	ZNF703
cellular response to steroid hormone stimulus (GO:0071383)	1/20	0.354652	0.551731	0	0	2.38158	2.46879	TFPI
dopaminergic neuron differentiation (GO:0071542)	1/20	0.354652	0.551731	0	0	2.38158	2.46879	NR4A2
cellular response to growth factor stimulus (GO:0071363)	4/139	0.354865	0.551731	0	0	1.3421	1.39044	NR4A1;GAREM1;DAB2IP;ADAMTS7
neuron differentiation (GO:0030182)	4/139	0.354865	0.551731	0	0	1.3421	1.39044	NR4A2;WNT10B;FZD3;MYEF2
response to UV (GO:0009411)	3/98	0.356641	0.554053	0	0	1.43001	1.47438	MFAP4;ELANE;TP73
autophagosome assembly (GO:0000045)	2/58	0.358521	0.556532	0	0	1.61676	1.65842	TP53INP1;IRGM
Fc-epsilon receptor signaling pathway (GO:0038095)	5/182	0.359289	0.557282	0	0	1.27977	1.31	IGHV3-30;NR4A3;IGHV3-23;IGHV1-2;PIK3R1
negative regulation of sequence-specific DNA binding transcription factor activity (GO:0043433)	4/140	0.359786	0.557612	0	0	1.33217	1.3618	NLRP12;TNFSF4;DAB2IP;GAS6
regulation of protein metabolic process (GO:0051246)	2/59	0.366342	0.56326	0	0	1.58831	1.59496	PRG2;GATA3
regulation of extrinsic apoptotic signaling pathway (GO:2001236)	2/59	0.366342	0.56326	0	0	1.58831	1.59496	ITGA6;THBS1
hyaluronan metabolic process (GO:0030212)	1/21	0.368638	0.56326	0	0	2.26238	2.25773	CEMIP
GTP metabolic process (GO:0046039)	1/21	0.368638	0.56326	0	0	2.26238	2.25773	AK4
positive regulation of leukocyte cell-cell adhesion (GO:1903039)	1/21	0.368638	0.56326	0	0	2.26238	2.25773	NR4A3
regulation of ruffle assembly (GO:1900027)	1/21	0.368638	0.56326	0	0	2.26238	2.25773	STAP1
cortical actin cytoskeleton organization (GO:0030866)	1/21	0.368638	0.56326	0	0	2.26238	2.25773	NCKAP1
sterol transport (GO:0015918)	1/21	0.368638	0.56326	0	0	2.26238	2.25773	CD36
histone lysine demethylation (GO:0070076)	1/21	0.368638	0.56326	0	0	2.26238	2.25773	KDM5B
cellular protein complex localization (GO:0034629)	1/21	0.368638	0.56326	0	0	2.26238	2.25773	EZR
positive regulation of T cell mediated immunity (GO:0002711)	1/21	0.368638	0.56326	0	0	2.26238	2.25773	TNFSF4
negative regulation of G-protein coupled receptor protein signaling pathway (GO:0045744)	1/21	0.368638	0.56326	0	0	2.26238	2.25773	RGS2
regulation of macrophage activation (GO:0043030)	1/21	0.368638	0.56326	0	0	2.26238	2.25773	THBS1
negative regulation of protein tyrosine kinase activity (GO:0061099)	1/21	0.368638	0.56326	0	0	2.26238	2.25773	SH3BP5
meiosis I (GO:0007127)	1/21	0.368638	0.56326	0	0	2.26238	2.25773	MYBL1
negative regulation of cyclin-dependent protein kinase activity (GO:1904030)	1/21	0.368638	0.56326	0	0	2.26238	2.25773	CDKN1C
positive regulation of lipid metabolic process (GO:0045834)	1/21	0.368638	0.56326	0	0	2.26238	2.25773	SORBS1
mitochondrial calcium ion transmembrane transport (GO:0006851)	1/21	0.368638	0.56326	0	0	2.26238	2.25773	SLC25A23
post-translational protein modification (GO:0043687)	9/357	0.368894	0.56326	0	0	1.17227	1.16904	SOCS2;LGALS1;CISH;MGAT4A;SPP1;KLHL2;GAS6;MFGE8;KBTBD8
cell chemotaxis (GO:0060326)	2/60	0.374125	0.57027	0	0	1.56084	1.53457	NR4A1;AZU1
muscle organ development (GO:0007517)	2/60	0.374125	0.57027	0	0	1.56084	1.53457	TRIM72;COL6A3
intrinsic apoptotic signaling pathway (GO:0097193)	3/101	0.374358	0.57027	0	0	1.38602	1.36183	DAB2IP;PMAIP1;TP73
DNA-templated transcription, initiation (GO:0006352)	5/186	0.376471	0.571294	0	0	1.25123	1.22234	NR4A2;NR4A1;NR4A3;NR3C2;TEAD3
endosomal transport (GO:0016197)	6/229	0.376487	0.571294	0	0	1.21889	1.1907	SORT1;CLTC;RHOBTB3;DENND3;SNX33;RAB17
positive regulation of transcription from RNA polymerase II promoter (GO:0045944)	20/848	0.379238	0.571294	0	0	1.09596	1.06264	AIRE;DAB2IP;GATA3;PIK3R1;DLL1;NPAS2;FOSL2;RGMA;DDN;SPIB;NR4A2;NR4A1;NR4A3;GALR2;F2RL1;ITGA6;MYBL1;ZNF300;TEAD3;TP73
positive regulation of T cell proliferation (GO:0042102)	2/61	0.38187	0.571294	0	0	1.53431	1.47704	TMIGD2;TNFSF4
negative regulation of viral life cycle (GO:1903901)	2/61	0.38187	0.571294	0	0	1.53431	1.47704	FCN1;IFITM1
regulation of tumor necrosis factor production (GO:0032680)	2/61	0.38187	0.571294	0	0	1.53431	1.47704	GAS6;SLAMF1
regulation of interferon-gamma-mediated signaling pathway (GO:0060334)	1/22	0.382321	0.571294	0	0	2.15454	2.07158	IRGM
regulation of vascular endothelial growth factor receptor signaling pathway (GO:0030947)	1/22	0.382321	0.571294	0	0	2.15454	2.07158	DAB2IP
protein homotrimerization (GO:0070207)	1/22	0.382321	0.571294	0	0	2.15454	2.07158	SLC1A2
positive regulation of protein targeting to membrane (GO:0090314)	1/22	0.382321	0.571294	0	0	2.15454	2.07158	CEMIP
positive regulation of proteolysis involved in cellular protein catabolic process (GO:1903052)	1/22	0.382321	0.571294	0	0	2.15454	2.07158	DAB2IP
lymphocyte activation involved in immune response (GO:0002285)	1/22	0.382321	0.571294	0	0	2.15454	2.07158	F2RL1
regulation of DNA biosynthetic process (GO:2000278)	1/22	0.382321	0.571294	0	0	2.15454	2.07158	TERF2
cytosolic calcium ion transport (GO:0060401)	1/22	0.382321	0.571294	0	0	2.15454	2.07158	SLC25A23
positive regulation of interleukin-10 production (GO:0032733)	1/22	0.382321	0.571294	0	0	2.15454	2.07158	TNFSF4
regulation of cytokine production involved in inflammatory response (GO:1900015)	1/22	0.382321	0.571294	0	0	2.15454	2.07158	GBP5
STAT cascade (GO:0097696)	1/22	0.382321	0.571294	0	0	2.15454	2.07158	SOCS2
regulation of microtubule depolymerization (GO:0031114)	1/22	0.382321	0.571294	0	0	2.15454	2.07158	HDGFL3
regulation of membrane protein ectodomain proteolysis (GO:0051043)	1/22	0.382321	0.571294	0	0	2.15454	2.07158	SNX33
urogenital system development (GO:0001655)	1/22	0.382321	0.571294	0	0	2.15454	2.07158	ITGA6
protein complex localization (GO:0031503)	1/22	0.382321	0.571294	0	0	2.15454	2.07158	EZR
cellular response to unfolded protein (GO:0034620)	1/22	0.382321	0.571294	0	0	2.15454	2.07158	HSPA7
viral genome replication (GO:0019079)	1/22	0.382321	0.571294	0	0	2.15454	2.07158	GAS6
positive regulation of RNA splicing (GO:0033120)	1/22	0.382321	0.571294	0	0	2.15454	2.07158	PIK3R1
regulation of monocyte chemotaxis (GO:0090025)	1/22	0.382321	0.571294	0	0	2.15454	2.07158	NBL1
negative regulation of cell proliferation (GO:0008285)	9/363	0.387334	0.578344	0	0	1.15204	1.09268	CDKN1C;BTG3;IFITM1;ADGRG1;TP53INP1;DAB2IP;GATA3;DLL1;TP73
skeletal system development (GO:0001501)	4/146	0.389266	0.58046	0	0	1.27549	1.20341	EXT1;HHIP;ETS2;FGFR1
second-messenger-mediated signaling (GO:0019932)	2/62	0.389573	0.58046	0	0	1.50866	1.42222	PTGDR2;CD36
positive regulation of macromolecule metabolic process (GO:0010604)	7/276	0.38964	0.58046	0	0	1.17882	1.11108	ADM2;STAP1;AZU1;CD36;EZR;GAS6;TERF2
regulation of axon extension involved in axon guidance (GO:0048841)	1/23	0.395708	0.582852	0	0	2.0565	1.90654	SEMA4C
cellular response to catecholamine stimulus (GO:0071870)	1/23	0.395708	0.582852	0	0	2.0565	1.90654	NR4A3
microtubule polymerization or depolymerization (GO:0031109)	1/23	0.395708	0.582852	0	0	2.0565	1.90654	HDGFL3
positive regulation of ERBB signaling pathway (GO:1901186)	1/23	0.395708	0.582852	0	0	2.0565	1.90654	HIP1
glycolytic process (GO:0006096)	1/23	0.395708	0.582852	0	0	2.0565	1.90654	PFKFB2
regulation of telomere capping (GO:1904353)	1/23	0.395708	0.582852	0	0	2.0565	1.90654	TERF2
regulation of proteolysis involved in cellular protein catabolic process (GO:1903050)	1/23	0.395708	0.582852	0	0	2.0565	1.90654	RHBDF1
cell-cell adhesion mediated by cadherin (GO:0044331)	1/23	0.395708	0.582852	0	0	2.0565	1.90654	CDH24
TOR signaling (GO:0031929)	1/23	0.395708	0.582852	0	0	2.0565	1.90654	GATA3
positive regulation of ATP metabolic process (GO:1903580)	1/23	0.395708	0.582852	0	0	2.0565	1.90654	PFKFB2
positive regulation of blood circulation (GO:1903524)	1/23	0.395708	0.582852	0	0	2.0565	1.90654	F2RL1
regulation of dendritic spine morphogenesis (GO:0061001)	1/23	0.395708	0.582852	0	0	2.0565	1.90654	ARHGAP44
positive regulation of monooxygenase activity (GO:0032770)	1/23	0.395708	0.582852	0	0	2.0565	1.90654	TERF2
NAD metabolic process (GO:0019674)	1/23	0.395708	0.582852	0	0	2.0565	1.90654	CD38
regulation of chondrocyte differentiation (GO:0032330)	1/23	0.395708	0.582852	0	0	2.0565	1.90654	ADAMTS7
kidney development (GO:0001822)	2/63	0.397233	0.583781	0	0	1.48385	1.36994	MME;GATA3
adenylate cyclase-inhibiting G-protein coupled receptor signaling pathway (GO:0007193)	2/63	0.397233	0.583781	0	0	1.48385	1.36994	RGS1;ADCY1
negative regulation of neuron apoptotic process (GO:0043524)	2/63	0.397233	0.583781	0	0	1.48385	1.36994	TP73;LGMN
response to endoplasmic reticulum stress (GO:0034976)	3/106	0.403653	0.591471	0	0	1.3184	1.19605	DAB2IP;PIK3R1;THBS1
positive regulation of protein polymerization (GO:0032273)	2/64	0.404849	0.591471	0	0	1.45985	1.32005	NCKAP1;CDC42EP3
dendritic spine organization (GO:0097061)	1/24	0.408806	0.591471	0	0	1.96699	1.7595	IGF1R
membrane protein intracellular domain proteolysis (GO:0031293)	1/24	0.408806	0.591471	0	0	1.96699	1.7595	DLL1
positive regulation of immune effector process (GO:0002699)	1/24	0.408806	0.591471	0	0	1.96699	1.7595	TNFSF4
cellular lipid catabolic process (GO:0044242)	1/24	0.408806	0.591471	0	0	1.96699	1.7595	ENPP2
negative regulation of protein localization to membrane (GO:1905476)	1/24	0.408806	0.591471	0	0	1.96699	1.7595	CLTC
negative regulation of cytoskeleton organization (GO:0051494)	1/24	0.408806	0.591471	0	0	1.96699	1.7595	LIMA1
regulation of chromosome organization (GO:0033044)	1/24	0.408806	0.591471	0	0	1.96699	1.7595	TERF2
response to dsRNA (GO:0043331)	1/24	0.408806	0.591471	0	0	1.96699	1.7595	PMAIP1
cellular modified amino acid biosynthetic process (GO:0042398)	1/24	0.408806	0.591471	0	0	1.96699	1.7595	GATM
ATP generation from ADP (GO:0006757)	1/24	0.408806	0.591471	0	0	1.96699	1.7595	PFKFB2
intrinsic apoptotic signaling pathway in response to endoplasmic reticulum stress (GO:0070059)	1/24	0.408806	0.591471	0	0	1.96699	1.7595	DAB2IP
positive regulation of endopeptidase activity (GO:0010950)	1/24	0.408806	0.591471	0	0	1.96699	1.7595	CR1
sensory perception of pain (GO:0019233)	1/24	0.408806	0.591471	0	0	1.96699	1.7595	MME
cellular senescence (GO:0090398)	1/24	0.408806	0.591471	0	0	1.96699	1.7595	TERF2
mucosal immune response (GO:0002385)	1/24	0.408806	0.591471	0	0	1.96699	1.7595	DEFA1
chaperone mediated protein folding requiring cofactor (GO:0051085)	1/24	0.408806	0.591471	0	0	1.96699	1.7595	HSPA7
proteoglycan biosynthetic process (GO:0030166)	1/24	0.408806	0.591471	0	0	1.96699	1.7595	EXT1
cGMP biosynthetic process (GO:0006182)	1/24	0.408806	0.591471	0	0	1.96699	1.7595	ADCY1
regulation of cellular senescence (GO:2000772)	1/24	0.408806	0.591471	0	0	1.96699	1.7595	TERF2
protein transport (GO:0015031)	8/326	0.410042	0.592821	0	0	1.13942	1.01578	RAB30;ADPRHL1;CLTC;RAB19;CD36;SNX33;RAB17;TMED6
cellular response to type I interferon (GO:0071357)	2/65	0.412418	0.594939	0	0	1.4366	1.27242	IFITM1;IFIT2
regulation of myeloid cell differentiation (GO:0045637)	2/65	0.412418	0.594939	0	0	1.4366	1.27242	NR4A3;THBS1
type I interferon signaling pathway (GO:0060337)	2/65	0.412418	0.594939	0	0	1.4366	1.27242	IFITM1;IFIT2
positive regulation of intracellular protein transport (GO:0090316)	4/152	0.418556	0.596358	0	0	1.2234	1.06551	CEMIP;RUFY3;GAS6;IL9R
protein stabilization (GO:0050821)	4/152	0.418556	0.596358	0	0	1.2234	1.06551	WNT10B;HIP1;PIK3R1;IRGM
intracellular steroid hormone receptor signaling pathway (GO:0030518)	2/66	0.419939	0.596358	0	0	1.41408	1.22692	GRIP1;DEFA1
JNK cascade (GO:0007254)	2/66	0.419939	0.596358	0	0	1.41408	1.22692	MDFIC;DAB2IP
positive regulation of cellular protein localization (GO:1903829)	2/66	0.419939	0.596358	0	0	1.41408	1.22692	RUFY3;SNX33
regulation of cell motility (GO:2000145)	3/109	0.421044	0.596358	0	0	1.28089	1.10799	ENPP2;GATA3;RHOBTB1
Wnt signaling pathway (GO:0016055)	3/109	0.421044	0.596358	0	0	1.28089	1.10799	NR4A2;WNT10B;FZD3
regulation of Wnt signaling pathway (GO:0030111)	3/109	0.421044	0.596358	0	0	1.28089	1.10799	MDFIC;NXN;ZNF703
glycolytic process through glucose-6-phosphate (GO:0061620)	1/25	0.421621	0.596358	0	0	1.88493	1.62792	PFKP
negative regulation of wound healing (GO:0061045)	1/25	0.421621	0.596358	0	0	1.88493	1.62792	TFPI
signal peptide processing (GO:0006465)	1/25	0.421621	0.596358	0	0	1.88493	1.62792	GAS6
organophosphate ester transport (GO:0015748)	1/25	0.421621	0.596358	0	0	1.88493	1.62792	PLTP
canonical glycolysis (GO:0061621)	1/25	0.421621	0.596358	0	0	1.88493	1.62792	PFKP
glucose catabolic process to pyruvate (GO:0061718)	1/25	0.421621	0.596358	0	0	1.88493	1.62792	PFKP
regulation of telomere maintenance (GO:0032204)	1/25	0.421621	0.596358	0	0	1.88493	1.62792	TERF2
cyclic nucleotide metabolic process (GO:0009187)	1/25	0.421621	0.596358	0	0	1.88493	1.62792	ADCY1
chondroitin sulfate proteoglycan biosynthetic process (GO:0050650)	1/25	0.421621	0.596358	0	0	1.88493	1.62792	CHST7
regulation of lamellipodium assembly (GO:0010591)	1/25	0.421621	0.596358	0	0	1.88493	1.62792	NCKAP1
positive regulation of interleukin-1 beta secretion (GO:0050718)	1/25	0.421621	0.596358	0	0	1.88493	1.62792	NLRP12
negative regulation of cellular protein localization (GO:1903828)	1/25	0.421621	0.596358	0	0	1.88493	1.62792	SNX33
long-chain fatty acid transport (GO:0015909)	1/25	0.421621	0.596358	0	0	1.88493	1.62792	CD36
negative regulation of epithelial to mesenchymal transition (GO:0010719)	1/25	0.421621	0.596358	0	0	1.88493	1.62792	DAB2IP
positive regulation of embryonic development (GO:0040019)	1/25	0.421621	0.596358	0	0	1.88493	1.62792	GATA3
L-amino acid transport (GO:0015807)	1/25	0.421621	0.596358	0	0	1.88493	1.62792	SLC1A2
positive regulation of nitric oxide biosynthetic process (GO:0045429)	1/25	0.421621	0.596358	0	0	1.88493	1.62792	CD36
positive regulation of nitric oxide metabolic process (GO:1904407)	1/25	0.421621	0.596358	0	0	1.88493	1.62792	CD36
regulation of protein import into nucleus (GO:0042306)	1/25	0.421621	0.596358	0	0	1.88493	1.62792	MDFIC
positive regulation of establishment of protein localization to mitochondrion (GO:1903749)	3/110	0.426803	0.603252	0	0	1.26885	1.08034	PMAIP1;IL9R;TP73
extrinsic apoptotic signaling pathway (GO:0097191)	2/67	0.427411	0.603676	0	0	1.39225	1.18343	SORT1;DAB2IP
regulation of protein binding (GO:0043393)	3/111	0.432542	0.606289	0	0	1.25704	1.05349	DAB2IP;CD36;IFIT2
positive regulation of synapse assembly (GO:0051965)	1/26	0.434159	0.606289	0	0	1.80944	1.5097	IL1RAP
response to gamma radiation (GO:0010332)	1/26	0.434159	0.606289	0	0	1.80944	1.5097	TP73
regulation of transcription regulatory region DNA binding (GO:2000677)	1/26	0.434159	0.606289	0	0	1.80944	1.5097	GATA3
positive regulation of interferon-beta production (GO:0032728)	1/26	0.434159	0.606289	0	0	1.80944	1.5097	TLR7
nucleotide biosynthetic process (GO:0009165)	1/26	0.434159	0.606289	0	0	1.80944	1.5097	ADCY1
regulation of NF-kappaB import into nucleus (GO:0042345)	1/26	0.434159	0.606289	0	0	1.80944	1.5097	TLR7
positive regulation of wound healing (GO:0090303)	1/26	0.434159	0.606289	0	0	1.80944	1.5097	THBS1
response to ketone (GO:1901654)	1/26	0.434159	0.606289	0	0	1.80944	1.5097	THBS1
negative chemotaxis (GO:0050919)	1/26	0.434159	0.606289	0	0	1.80944	1.5097	SEMA4C
fat-soluble vitamin metabolic process (GO:0006775)	1/26	0.434159	0.606289	0	0	1.80944	1.5097	LGMN
phosphatidylethanolamine acyl-chain remodeling (GO:0036152)	1/26	0.434159	0.606289	0	0	1.80944	1.5097	ABHD4
T cell activation involved in immune response (GO:0002286)	1/26	0.434159	0.606289	0	0	1.80944	1.5097	F2RL1
positive regulation of release of cytochrome c from mitochondria (GO:0090200)	1/26	0.434159	0.606289	0	0	1.80944	1.5097	PMAIP1
negative regulation of telomere maintenance via telomere lengthening (GO:1904357)	1/26	0.434159	0.606289	0	0	1.80944	1.5097	TERF2
regulation of epithelial to mesenchymal transition (GO:0010717)	2/68	0.434832	0.606289	0	0	1.37109	1.14184	ZNF703;DAB2IP
regulation of actin filament polymerization (GO:0030833)	2/68	0.434832	0.606289	0	0	1.37109	1.14184	NCKAP1;CDC42EP3
positive regulation of T cell activation (GO:0050870)	2/68	0.434832	0.606289	0	0	1.37109	1.14184	TNFSF4;GATA3
protein phosphorylation (GO:0006468)	11/470	0.439367	0.612177	0	0	1.08513	0.892434	RET;MEX3B;MAST4;PEAK1;ADM2;DAB2IP;PRKCA;TLR7;GAS6;IGF1R;FGFR1
regulation of cell growth (GO:0001558)	5/201	0.440586	0.613439	0	0	1.15458	0.946346	SOCS2;MMP14;CISH;S100A9;S100A8
regulation of innate immune response (GO:0045088)	2/69	0.442201	0.61525	0	0	1.35056	1.10204	GBP5;CD36
phosphatidylinositol phosphorylation (GO:0046854)	1/27	0.446425	0.615445	0	0	1.73976	1.40309	PIK3R1
negative regulation of peptidyl-tyrosine phosphorylation (GO:0050732)	1/27	0.446425	0.615445	0	0	1.73976	1.40309	SH3BP5
endocytic recycling (GO:0032456)	1/27	0.446425	0.615445	0	0	1.73976	1.40309	RAB17
negative regulation of microtubule polymerization or depolymerization (GO:0031111)	1/27	0.446425	0.615445	0	0	1.73976	1.40309	HDGFL3
negative regulation of small GTPase mediated signal transduction (GO:0051058)	1/27	0.446425	0.615445	0	0	1.73976	1.40309	DAB2IP
regulation of extrinsic apoptotic signaling pathway in absence of ligand (GO:2001239)	1/27	0.446425	0.615445	0	0	1.73976	1.40309	RET
microtubule polymerization (GO:0046785)	1/27	0.446425	0.615445	0	0	1.73976	1.40309	HDGFL3
regulation of protein transport (GO:0051223)	1/27	0.446425	0.615445	0	0	1.73976	1.40309	RHBDF1
regulation of protein targeting to membrane (GO:0090313)	1/27	0.446425	0.615445	0	0	1.73976	1.40309	CEMIP
regulation of blood vessel diameter (GO:0097746)	1/27	0.446425	0.615445	0	0	1.73976	1.40309	F2RL1
protein localization to chromosome (GO:0034502)	1/27	0.446425	0.615445	0	0	1.73976	1.40309	TERF2
regulation of protein localization to cell surface (GO:2000008)	1/27	0.446425	0.615445	0	0	1.73976	1.40309	SNX33
cellular response to topologically incorrect protein (GO:0035967)	1/27	0.446425	0.615445	0	0	1.73976	1.40309	HSPA7
phospholipid metabolic process (GO:0006644)	2/70	0.449517	0.619271	0	0	1.33063	1.06394	ENPP2;AGPAT4
phosphatidylcholine metabolic process (GO:0046470)	2/71	0.456778	0.620634	0	0	1.31127	1.02746	ABHD4;ENPP2
positive regulation of lymphocyte proliferation (GO:0050671)	2/71	0.456778	0.620634	0	0	1.31127	1.02746	TNFSF4;CD38
regulation of cation channel activity (GO:2001257)	2/71	0.456778	0.620634	0	0	1.31127	1.02746	CACNB2;CACNB4
regulation of vasculature development (GO:1901342)	1/28	0.458426	0.620634	0	0	1.67524	1.30661	VASH2
negative regulation of endocytosis (GO:0045806)	1/28	0.458426	0.620634	0	0	1.67524	1.30661	SNX33
negative regulation of homeostatic process (GO:0032845)	1/28	0.458426	0.620634	0	0	1.67524	1.30661	TERF2
carboxylic acid catabolic process (GO:0046395)	1/28	0.458426	0.620634	0	0	1.67524	1.30661	CEMIP
cellular amino acid biosynthetic process (GO:0008652)	1/28	0.458426	0.620634	0	0	1.67524	1.30661	GPT2
positive regulation of sprouting angiogenesis (GO:1903672)	1/28	0.458426	0.620634	0	0	1.67524	1.30661	DLL1
chondrocyte differentiation (GO:0002062)	1/28	0.458426	0.620634	0	0	1.67524	1.30661	WNT10B
positive regulation of cytosolic calcium ion concentration involved in phospholipase C-activating G-protein coupled signaling pathway (GO:0051482)	1/28	0.458426	0.620634	0	0	1.67524	1.30661	F2RL1
regulation of transmembrane receptor protein serine/threonine kinase signaling pathway (GO:0090092)	1/28	0.458426	0.620634	0	0	1.67524	1.30661	ZNF703
lytic vacuole organization (GO:0080171)	1/28	0.458426	0.620634	0	0	1.67524	1.30661	MYO7A
regulation of NIK/NF-kappaB signaling (GO:1901222)	1/28	0.458426	0.620634	0	0	1.67524	1.30661	PTP4A3
positive regulation of cell communication (GO:0010647)	1/28	0.458426	0.620634	0	0	1.67524	1.30661	GATA3
cardiac muscle cell action potential involved in contraction (GO:0086002)	1/28	0.458426	0.620634	0	0	1.67524	1.30661	KCNA5
neural crest cell migration (GO:0001755)	1/28	0.458426	0.620634	0	0	1.67524	1.30661	SEMA4C
regulation of lipid biosynthetic process (GO:0046890)	1/28	0.458426	0.620634	0	0	1.67524	1.30661	SORBS1
cGMP metabolic process (GO:0046068)	1/28	0.458426	0.620634	0	0	1.67524	1.30661	ADCY1
regulation of fatty acid biosynthetic process (GO:0042304)	1/28	0.458426	0.620634	0	0	1.67524	1.30661	SLC45A3
ventricular septum development (GO:0003281)	1/28	0.458426	0.620634	0	0	1.67524	1.30661	GATA3
nucleotide-binding oligomerization domain containing signaling pathway (GO:0070423)	1/28	0.458426	0.620634	0	0	1.67524	1.30661	IRGM
primary neural tube formation (GO:0014020)	1/28	0.458426	0.620634	0	0	1.67524	1.30661	SEMA4C
positive regulation of fibroblast proliferation (GO:0048146)	1/28	0.458426	0.620634	0	0	1.67524	1.30661	GAS6
bicellular tight junction assembly (GO:0070830)	1/28	0.458426	0.620634	0	0	1.67524	1.30661	PATJ
glycoprotein biosynthetic process (GO:0009101)	2/72	0.463984	0.626858	0	0	1.29248	0.9925	B3GALNT1;B3GNT7
lysosomal transport (GO:0007041)	2/72	0.463984	0.626858	0	0	1.29248	0.9925	SORT1;DENND3
regulation of fat cell differentiation (GO:0045598)	2/72	0.463984	0.626858	0	0	1.29248	0.9925	WNT10B;GATA3
protein localization to cell periphery (GO:1990778)	3/117	0.466507	0.627424	0	0	1.19051	0.907746	CACNB2;EZR;GAS6
activation of MAPK activity (GO:0000187)	3/117	0.466507	0.627424	0	0	1.19051	0.907746	MDFIC;DAB2IP;THBS1
dicarboxylic acid transport (GO:0006835)	1/29	0.470168	0.627424	0	0	1.61533	1.21903	SLC1A2
regulation of macrophage derived foam cell differentiation (GO:0010743)	1/29	0.470168	0.627424	0	0	1.61533	1.21903	CD36
collagen fibril organization (GO:0030199)	1/29	0.470168	0.627424	0	0	1.61533	1.21903	LOXL4
synaptic vesicle endocytosis (GO:0048488)	1/29	0.470168	0.627424	0	0	1.61533	1.21903	STON2
tube closure (GO:0060606)	1/29	0.470168	0.627424	0	0	1.61533	1.21903	SEMA4C
superoxide metabolic process (GO:0006801)	1/29	0.470168	0.627424	0	0	1.61533	1.21903	NCF2
regulation of embryonic development (GO:0045995)	1/29	0.470168	0.627424	0	0	1.61533	1.21903	DLL1
positive regulation of interleukin-1 secretion (GO:0050716)	1/29	0.470168	0.627424	0	0	1.61533	1.21903	NLRP12
lysosome localization (GO:0032418)	1/29	0.470168	0.627424	0	0	1.61533	1.21903	NR4A3
B cell proliferation (GO:0042100)	1/29	0.470168	0.627424	0	0	1.61533	1.21903	CR2
synaptic vesicle recycling (GO:0036465)	1/29	0.470168	0.627424	0	0	1.61533	1.21903	STON2
regulation of activated T cell proliferation (GO:0046006)	1/29	0.470168	0.627424	0	0	1.61533	1.21903	TMIGD2
positive regulation of epidermal growth factor receptor signaling pathway (GO:0045742)	1/29	0.470168	0.627424	0	0	1.61533	1.21903	HIP1
MyD88-dependent toll-like receptor signaling pathway (GO:0002755)	1/29	0.470168	0.627424	0	0	1.61533	1.21903	CD36
semaphorin-plexin signaling pathway (GO:0071526)	1/29	0.470168	0.627424	0	0	1.61533	1.21903	SEMA4C
regulation of myoblast differentiation (GO:0045661)	1/29	0.470168	0.627424	0	0	1.61533	1.21903	DLL1
regulation of protein complex assembly (GO:0043254)	2/73	0.471133	0.627644	0	0	1.27421	0.958988	DAB2IP;IRGM
positive regulation of proteasomal protein catabolic process (GO:1901800)	2/73	0.471133	0.627644	0	0	1.27421	0.958988	DAB2IP;LONRF3
neuron projection morphogenesis (GO:0048812)	4/163	0.471294	0.627644	0	0	1.13812	0.856175	NCKAP1;ECM2;DAB2IP;NBL1
plasma membrane bounded cell projection organization (GO:0120036)	3/118	0.472082	0.62784	0	0	1.1801	0.885788	LIMA1;PTPRM;HDGFL3
cytosolic transport (GO:0016482)	3/118	0.472082	0.62784	0	0	1.1801	0.885788	SORT1;CLTC;RHOBTB3
brain development (GO:0007420)	3/119	0.47763	0.631991	0	0	1.16987	0.864437	ADGRG1;AMIGO2;PHGDH
regulation of G-protein coupled receptor protein signaling pathway (GO:0008277)	2/74	0.478224	0.631991	0	0	1.25644	0.926849	RGS2;RGS16
regulation of actin cytoskeleton reorganization (GO:2000249)	1/30	0.481655	0.631991	0	0	1.55955	1.13929	STAP1
smoothened signaling pathway (GO:0007224)	1/30	0.481655	0.631991	0	0	1.55955	1.13929	B9D1
regulation of cell migration involved in sprouting angiogenesis (GO:0090049)	1/30	0.481655	0.631991	0	0	1.55955	1.13929	THBS1
cellular response to cAMP (GO:0071320)	1/30	0.481655	0.631991	0	0	1.55955	1.13929	EZR
cellular response to drug (GO:0035690)	1/30	0.481655	0.631991	0	0	1.55955	1.13929	GAS6
negative regulation of transferase activity (GO:0051348)	1/30	0.481655	0.631991	0	0	1.55955	1.13929	CDKN1C
regulation of leukocyte chemotaxis (GO:0002688)	1/30	0.481655	0.631991	0	0	1.55955	1.13929	F2RL1
negative regulation of secretion by cell (GO:1903531)	1/30	0.481655	0.631991	0	0	1.55955	1.13929	RHBDF1
activation of protein kinase B activity (GO:0032148)	1/30	0.481655	0.631991	0	0	1.55955	1.13929	GAS6
cyclic purine nucleotide metabolic process (GO:0052652)	1/30	0.481655	0.631991	0	0	1.55955	1.13929	ADCY1
negative regulation of DNA biosynthetic process (GO:2000279)	1/30	0.481655	0.631991	0	0	1.55955	1.13929	TERF2
'de novo' posttranslational protein folding (GO:0051084)	1/30	0.481655	0.631991	0	0	1.55955	1.13929	HSPA7
positive regulation of cation channel activity (GO:2001259)	1/30	0.481655	0.631991	0	0	1.55955	1.13929	GALR2
regulation of developmental growth (GO:0048638)	1/30	0.481655	0.631991	0	0	1.55955	1.13929	DLL1
positive regulation of phospholipase C activity (GO:0010863)	1/30	0.481655	0.631991	0	0	1.55955	1.13929	FGFR1
positive regulation of B cell proliferation (GO:0030890)	1/30	0.481655	0.631991	0	0	1.55955	1.13929	CD38
chondroitin sulfate metabolic process (GO:0030204)	1/30	0.481655	0.631991	0	0	1.55955	1.13929	CHST7
positive regulation of reactive oxygen species biosynthetic process (GO:1903428)	1/30	0.481655	0.631991	0	0	1.55955	1.13929	CD36
enzyme linked receptor protein signaling pathway (GO:0007167)	3/120	0.483151	0.633529	0	0	1.15981	0.843675	STYK1;STAP1;NEDD9
negative regulation of cellular amide metabolic process (GO:0034249)	2/75	0.485258	0.634592	0	0	1.23917	0.896013	MEX3B;MEX3A
regulation of defense response (GO:0031347)	2/75	0.485258	0.634592	0	0	1.23917	0.896013	NLRP12;TNFSF4
antigen processing and presentation of exogenous peptide antigen via MHC class I, TAP-dependent (GO:0002479)	2/75	0.485258	0.634592	0	0	1.23917	0.896013	NCF2;CD36
purine ribonucleotide biosynthetic process (GO:0009152)	2/75	0.485258	0.634592	0	0	1.23917	0.896013	ADCY1;AK5
Golgi organization (GO:0007030)	3/121	0.488644	0.637767	0	0	1.14992	0.823482	DYNC2H1;RAB30;TMED6
regulation of canonical Wnt signaling pathway (GO:0060828)	5/213	0.490761	0.637767	0	0	1.08729	0.773932	DRAXIN;ZNF703;PTPRO;DAB2IP;NRARP
regulation of hematopoietic stem cell differentiation (GO:1902036)	2/76	0.492232	0.637767	0	0	1.22236	0.866417	GATA3;TP73
nucleic acid-templated transcription (GO:0097659)	2/76	0.492232	0.637767	0	0	1.22236	0.866417	NR4A2;ZNF219
negative regulation of extrinsic apoptotic signaling pathway (GO:2001237)	2/76	0.492232	0.637767	0	0	1.22236	0.866417	ITGA6;THBS1
negative regulation of cell-cell adhesion (GO:0022408)	1/31	0.492894	0.637767	0	0	1.50748	1.06649	ZNF703
positive regulation of ubiquitin-protein transferase activity (GO:0051443)	1/31	0.492894	0.637767	0	0	1.50748	1.06649	ARRDC3
negative regulation of blood vessel endothelial cell migration (GO:0043537)	1/31	0.492894	0.637767	0	0	1.50748	1.06649	THBS1
regulation of ubiquitin-protein transferase activity (GO:0051438)	1/31	0.492894	0.637767	0	0	1.50748	1.06649	ARRDC3
positive regulation of release of sequestered calcium ion into cytosol (GO:0051281)	1/31	0.492894	0.637767	0	0	1.50748	1.06649	CEMIP
renal water homeostasis (GO:0003091)	1/31	0.492894	0.637767	0	0	1.50748	1.06649	ADCY1
regulation of protein export from nucleus (GO:0046825)	1/31	0.492894	0.637767	0	0	1.50748	1.06649	GAS6
anterograde axonal transport (GO:0008089)	1/31	0.492894	0.637767	0	0	1.50748	1.06649	TERF2
lysosome organization (GO:0007040)	1/31	0.492894	0.637767	0	0	1.50748	1.06649	MYO7A
regulation of cytokine secretion (GO:0050707)	1/31	0.492894	0.637767	0	0	1.50748	1.06649	NLRP12
protein destabilization (GO:0031648)	1/31	0.492894	0.637767	0	0	1.50748	1.06649	IRGM
regulation of cell cycle (GO:0051726)	5/215	0.498972	0.644927	0	0	1.07682	0.748614	NR4A1;ZNF703;GATA3;TP73;TTC28
regulation of hematopoietic progenitor cell differentiation (GO:1901532)	2/77	0.499146	0.644927	0	0	1.206	0.837999	GATA3;TP73
positive regulation of calcium ion transport into cytosol (GO:0010524)	1/32	0.50389	0.644927	0	0	1.45878	0.999845	CEMIP
cellular response to glucagon stimulus (GO:0071377)	1/32	0.50389	0.644927	0	0	1.45878	0.999845	ADCY1
positive regulation of dendrite development (GO:1900006)	1/32	0.50389	0.644927	0	0	1.45878	0.999845	DAB2IP
protein trimerization (GO:0070206)	1/32	0.50389	0.644927	0	0	1.45878	0.999845	SLC1A2
negative regulation of BMP signaling pathway (GO:0030514)	1/32	0.50389	0.644927	0	0	1.45878	0.999845	NBL1
positive regulation of TOR signaling (GO:0032008)	1/32	0.50389	0.644927	0	0	1.45878	0.999845	GAS6
activation of adenylate cyclase activity (GO:0007190)	1/32	0.50389	0.644927	0	0	1.45878	0.999845	ADCY1
mitochondrial transmembrane transport (GO:1990542)	1/32	0.50389	0.644927	0	0	1.45878	0.999845	SLC25A23
endodermal cell differentiation (GO:0035987)	1/32	0.50389	0.644927	0	0	1.45878	0.999845	MMP14
purine ribonucleoside triphosphate metabolic process (GO:0009205)	1/32	0.50389	0.644927	0	0	1.45878	0.999845	AK4
regulation of cell-cell adhesion (GO:0022407)	1/32	0.50389	0.644927	0	0	1.45878	0.999845	DPP4
regulation of nitric oxide biosynthetic process (GO:0045428)	1/32	0.50389	0.644927	0	0	1.45878	0.999845	CD36
mismatch repair (GO:0006298)	1/32	0.50389	0.644927	0	0	1.45878	0.999845	TP73
positive regulation of myeloid leukocyte differentiation (GO:0002763)	1/32	0.50389	0.644927	0	0	1.45878	0.999845	PRKCA
dephosphorylation (GO:0016311)	3/124	0.50495	0.644927	0	0	1.12124	0.766137	PTPRS;PTPRO;PTPRM
cytokine-mediated signaling pathway (GO:0019221)	14/633	0.505955	0.644927	0	0	1.02279	0.696836	RTN4R;IFITM1;CISH;IL19;GATA3;IL1RAP;PIK3R1;IFIT2;SOCS2;TNFSF4;ALOX5;CD36;LTB;IL9R
sensory perception of mechanical stimulus (GO:0050954)	2/78	0.505999	0.644927	0	0	1.19007	0.810701	CEMIP;MYO7A
positive regulation of translation (GO:0045727)	2/78	0.505999	0.644927	0	0	1.19007	0.810701	YBX3;THBS1
antigen processing and presentation of exogenous peptide antigen via MHC class I (GO:0042590)	2/78	0.505999	0.644927	0	0	1.19007	0.810701	NCF2;CD36
fibroblast growth factor receptor signaling pathway (GO:0008543)	2/78	0.505999	0.644927	0	0	1.19007	0.810701	SPRED2;FGFR1
visual perception (GO:0007601)	2/78	0.505999	0.644927	0	0	1.19007	0.810701	RGS16;MYO7A
protein dephosphorylation (GO:0006470)	3/125	0.510326	0.649192	0	0	1.11199	0.748042	PTPRS;PTPRO;PTPRM
response to calcium ion (GO:0051592)	2/79	0.512792	0.649192	0	0	1.17456	0.784469	ADCY1;THBS1
positive regulation of protein kinase activity (GO:0045860)	4/172	0.513085	0.649192	0	0	1.07665	0.718459	DAB2IP;AZU1;GAS6;IRGM
positive regulation of adenylate cyclase activity (GO:0045762)	1/33	0.514648	0.649192	0	0	1.41312	0.938698	ADCY1
oligosaccharide biosynthetic process (GO:0009312)	1/33	0.514648	0.649192	0	0	1.41312	0.938698	B3GALNT1
neural tube closure (GO:0001843)	1/33	0.514648	0.649192	0	0	1.41312	0.938698	SEMA4C
positive regulation of calcium ion transport (GO:0051928)	1/33	0.514648	0.649192	0	0	1.41312	0.938698	CACNB2
regulation of cell-substrate adhesion (GO:0010810)	1/33	0.514648	0.649192	0	0	1.41312	0.938698	PTPRO
positive regulation of cell-matrix adhesion (GO:0001954)	1/33	0.514648	0.649192	0	0	1.41312	0.938698	CD36
platelet aggregation (GO:0070527)	1/33	0.514648	0.649192	0	0	1.41312	0.938698	GAS6
cellular response to glucose starvation (GO:0042149)	1/33	0.514648	0.649192	0	0	1.41312	0.938698	PMAIP1
mRNA stabilization (GO:0048255)	1/33	0.514648	0.649192	0	0	1.41312	0.938698	YBX3
positive regulation of nucleocytoplasmic transport (GO:0046824)	1/33	0.514648	0.649192	0	0	1.41312	0.938698	GAS6
positive regulation of Notch signaling pathway (GO:0045747)	1/33	0.514648	0.649192	0	0	1.41312	0.938698	DLL1
regulation of intracellular protein transport (GO:0033157)	1/33	0.514648	0.649192	0	0	1.41312	0.938698	RUFY3
positive regulation of organelle organization (GO:0010638)	1/33	0.514648	0.649192	0	0	1.41312	0.938698	IRGM
regulation of hydrolase activity (GO:0051336)	2/80	0.519523	0.654498	0	0	1.15944	0.759252	FGD4;DAB2IP
regulation of protein serine/threonine kinase activity (GO:0071900)	2/80	0.519523	0.654498	0	0	1.15944	0.759252	DAB2IP;IRGM
vesicle organization (GO:0016050)	3/127	0.520984	0.654991	0	0	1.09394	0.713289	SNAP47;SORT1;SNX33
negative regulation of Wnt signaling pathway (GO:0030178)	4/174	0.522169	0.654991	0	0	1.06387	0.691265	DRAXIN;NXN;PTPRO;DAB2IP
regulation of programmed cell death (GO:0043067)	6/268	0.524384	0.654991	0	0	1.03536	0.668357	LGALS1;HIP1;AMIGO2;TP53INP1;PMAIP1;TP73
epithelial tube morphogenesis (GO:0060562)	1/34	0.525173	0.654991	0	0	1.37023	0.882465	GATA3
apoptotic mitochondrial changes (GO:0008637)	1/34	0.525173	0.654991	0	0	1.37023	0.882465	IFIT2
regulation of interleukin-8 production (GO:0032677)	1/34	0.525173	0.654991	0	0	1.37023	0.882465	TLR7
positive regulation of leukocyte migration (GO:0002687)	1/34	0.525173	0.654991	0	0	1.37023	0.882465	F2RL1
regulation of wound healing (GO:0061041)	1/34	0.525173	0.654991	0	0	1.37023	0.882465	F2RL1
positive regulation of DNA binding (GO:0043388)	1/34	0.525173	0.654991	0	0	1.37023	0.882465	GATA3
positive regulation of chemokine production (GO:0032722)	1/34	0.525173	0.654991	0	0	1.37023	0.882465	TLR7
regulation of interleukin-1 beta secretion (GO:0050706)	1/34	0.525173	0.654991	0	0	1.37023	0.882465	NLRP12
response to glucagon (GO:0033762)	1/34	0.525173	0.654991	0	0	1.37023	0.882465	ADCY1
regulation of interferon-beta production (GO:0032648)	1/34	0.525173	0.654991	0	0	1.37023	0.882465	PTPRS
nervous system development (GO:0007399)	10/455	0.52567	0.654991	0	0	1.01586	0.65328	NCKAP1;MYLIP;SDK1;SEMA6A;MAL;CABLES1;NBL1;ITM2A;NPAS2;FGFR1
BMP signaling pathway (GO:0030509)	2/81	0.526191	0.654991	0	0	1.1447	0.735004	RGMB;RGMA
sensory perception of light stimulus (GO:0050953)	2/81	0.526191	0.654991	0	0	1.1447	0.735004	RGS16;MYO7A
negative regulation of cell death (GO:0060548)	2/81	0.526191	0.654991	0	0	1.1447	0.735004	AMIGO2;NPAS2
sensory perception of sound (GO:0007605)	2/81	0.526191	0.654991	0	0	1.1447	0.735004	CEMIP;MYO7A
positive regulation of NF-kappaB transcription factor activity (GO:0051092)	3/128	0.526266	0.654991	0	0	1.08513	0.696601	CD36;S100A9;S100A8
regulation of anatomical structure morphogenesis (GO:0022603)	2/82	0.532797	0.657469	0	0	1.13034	0.711677	VASH2;DLL1
DNA damage response, signal transduction by p53 class mediator (GO:0030330)	2/82	0.532797	0.657469	0	0	1.13034	0.711677	PCBP4;TP73
negative regulation of NF-kappaB transcription factor activity (GO:0032088)	2/82	0.532797	0.657469	0	0	1.13034	0.711677	NLRP12;DAB2IP
retrograde transport, endosome to Golgi (GO:0042147)	2/82	0.532797	0.657469	0	0	1.13034	0.711677	CLTC;RHOBTB3
positive regulation of DNA metabolic process (GO:0051054)	2/82	0.532797	0.657469	0	0	1.13034	0.711677	NPAS2;IGF1R
positive regulation of transmembrane receptor protein serine/threonine kinase signaling pathway (GO:0090100)	2/82	0.532797	0.657469	0	0	1.13034	0.711677	CDKN1C;THBS1
positive regulation of RNA metabolic process (GO:0051254)	1/35	0.535471	0.657469	0	0	1.32986	0.830643	PIK3R1
lipid phosphorylation (GO:0046834)	1/35	0.535471	0.657469	0	0	1.32986	0.830643	PIK3R1
regulation of cyclin-dependent protein kinase activity (GO:1904029)	1/35	0.535471	0.657469	0	0	1.32986	0.830643	CDKN1C
positive regulation of NIK/NF-kappaB signaling (GO:1901224)	1/35	0.535471	0.657469	0	0	1.32986	0.830643	PTP4A3
positive regulation of peptide secretion (GO:0002793)	1/35	0.535471	0.657469	0	0	1.32986	0.830643	EZR
anatomical structure homeostasis (GO:0060249)	1/35	0.535471	0.657469	0	0	1.32986	0.830643	TERF2
positive regulation of DNA replication (GO:0045740)	1/35	0.535471	0.657469	0	0	1.32986	0.830643	IGF1R
apical junction assembly (GO:0043297)	1/35	0.535471	0.657469	0	0	1.32986	0.830643	PATJ
regulation of mitotic spindle organization (GO:0060236)	1/35	0.535471	0.657469	0	0	1.32986	0.830643	CLTC
regulation of mitochondrial membrane potential (GO:0051881)	1/35	0.535471	0.657469	0	0	1.32986	0.830643	PMAIP1
membrane protein proteolysis (GO:0033619)	1/35	0.535471	0.657469	0	0	1.32986	0.830643	RET
regulation of cardiac muscle contraction (GO:0055117)	1/35	0.535471	0.657469	0	0	1.32986	0.830643	RGS2
carbohydrate catabolic process (GO:0016052)	1/35	0.535471	0.657469	0	0	1.32986	0.830643	PFKFB2
flagellated sperm motility (GO:0030317)	1/35	0.535471	0.657469	0	0	1.32986	0.830643	DNAH11
positive regulation of osteoblast differentiation (GO:0045669)	1/35	0.535471	0.657469	0	0	1.32986	0.830643	IFITM1
positive regulation of MAP kinase activity (GO:0043406)	4/177	0.53564	0.657469	0	0	1.04526	0.652547	DAB2IP;THBS1;ELANE;FGFR1
positive regulation of protein phosphorylation (GO:0001934)	9/412	0.53633	0.657573	0	0	1.00939	0.628855	RET;CEMIP;DAB2IP;ENPP2;AZU1;GAS6;IRGM;IGF1R;FGFR1
protein localization to plasma membrane (GO:0072659)	3/130	0.536732	0.657573	0	0	1.06794	0.66453	CACNB2;EZR;GAS6
protein glycosylation (GO:0006486)	3/130	0.536732	0.657573	0	0	1.06794	0.66453	B3GALNT1;B3GNT7;LARGE2
negative regulation of neuron death (GO:1901215)	2/83	0.539339	0.657676	0	0	1.11632	0.689231	TP73;LGMN
negative regulation of endopeptidase activity (GO:0010951)	2/83	0.539339	0.657676	0	0	1.11632	0.689231	SPINK2;CR1
positive regulation of peptidyl-serine phosphorylation (GO:0033138)	2/83	0.539339	0.657676	0	0	1.11632	0.689231	GAS6;IRGM
positive regulation of homeostatic process (GO:0032846)	2/83	0.539339	0.657676	0	0	1.11632	0.689231	SPP1;PRKCA
regulation of potassium ion transport (GO:0043266)	1/36	0.545545	0.657676	0	0	1.2918	0.782791	KCNA5
actin polymerization or depolymerization (GO:0008154)	1/36	0.545545	0.657676	0	0	1.2918	0.782791	ARHGAP6
regulation of receptor-mediated endocytosis (GO:0048259)	1/36	0.545545	0.657676	0	0	1.2918	0.782791	HIP1
muscle cell differentiation (GO:0042692)	1/36	0.545545	0.657676	0	0	1.2918	0.782791	SEMA4C
carbohydrate biosynthetic process (GO:0016051)	1/36	0.545545	0.657676	0	0	1.2918	0.782791	B3GALNT1
regulation of smoothened signaling pathway (GO:0008589)	1/36	0.545545	0.657676	0	0	1.2918	0.782791	HHIP
regulation of nitric-oxide synthase activity (GO:0050999)	1/36	0.545545	0.657676	0	0	1.2918	0.782791	TERF2
transferrin transport (GO:0033572)	1/36	0.545545	0.657676	0	0	1.2918	0.782791	CLTC
lymphocyte proliferation (GO:0046651)	1/36	0.545545	0.657676	0	0	1.2918	0.782791	CR2
positive regulation of signaling (GO:0023056)	1/36	0.545545	0.657676	0	0	1.2918	0.782791	GATA3
endoderm formation (GO:0001706)	1/36	0.545545	0.657676	0	0	1.2918	0.782791	MMP14
regulation of filopodium assembly (GO:0051489)	1/36	0.545545	0.657676	0	0	1.2918	0.782791	RAB17
regulation of response to DNA damage stimulus (GO:2001020)	1/36	0.545545	0.657676	0	0	1.2918	0.782791	NPAS2
organophosphate biosynthetic process (GO:0090407)	1/36	0.545545	0.657676	0	0	1.2918	0.782791	AGPAT4
heart looping (GO:0001947)	1/36	0.545545	0.657676	0	0	1.2918	0.782791	DLL1
vesicle-mediated transport in synapse (GO:0099003)	1/36	0.545545	0.657676	0	0	1.2918	0.782791	STON2
endosome organization (GO:0007032)	1/36	0.545545	0.657676	0	0	1.2918	0.782791	SNX33
ferric iron transport (GO:0015682)	1/36	0.545545	0.657676	0	0	1.2918	0.782791	CLTC
regulation of cell morphogenesis involved in differentiation (GO:0010769)	1/36	0.545545	0.657676	0	0	1.2918	0.782791	RUFY3
Wnt signaling pathway, calcium modulating pathway (GO:0007223)	1/36	0.545545	0.657676	0	0	1.2918	0.782791	FZD3
negative regulation of blood coagulation (GO:0030195)	1/36	0.545545	0.657676	0	0	1.2918	0.782791	TFPI
spermatid development (GO:0007286)	1/36	0.545545	0.657676	0	0	1.2918	0.782791	NECTIN2
ER to Golgi vesicle-mediated transport (GO:0006888)	4/180	0.54892	0.661338	0	0	1.02728	0.616166	DCTN4;GAS6;TMED6;SPTBN2
cellular response to organic substance (GO:0071310)	3/133	0.552182	0.664858	0	0	1.04313	0.619492	SOCS2;NLRP12;MME
negative regulation of cellular macromolecule biosynthetic process (GO:2000113)	11/512	0.553255	0.665057	0	0	0.991978	0.587188	CDKN1C;MEX3B;MEX3A;MDFIC;TNFSF4;ZNF219;ZNF703;DAB2IP;CD38;GATA3;GAS6
protein monoubiquitination (GO:0006513)	1/37	0.555402	0.665057	0	0	1.25585	0.73852	KBTBD8
myelination (GO:0042552)	1/37	0.555402	0.665057	0	0	1.25585	0.73852	MAL
regulation of DNA repair (GO:0006282)	1/37	0.555402	0.665057	0	0	1.25585	0.73852	NPAS2
phospholipid biosynthetic process (GO:0008654)	1/37	0.555402	0.665057	0	0	1.25585	0.73852	AGPAT4
positive regulation of axonogenesis (GO:0050772)	1/37	0.555402	0.665057	0	0	1.25585	0.73852	RUFY3
negative regulation of G0 to G1 transition (GO:0070317)	1/37	0.555402	0.665057	0	0	1.25585	0.73852	DAB2IP
regulation of metal ion transport (GO:0010959)	1/37	0.555402	0.665057	0	0	1.25585	0.73852	KCNA5
positive regulation of multi-organism process (GO:0043902)	1/37	0.555402	0.665057	0	0	1.25585	0.73852	PRKCA
calcium ion transmembrane transport (GO:0070588)	2/86	0.558584	0.66805	0	0	1.07629	0.626777	GAS6;SLC25A23
regulation of peptidyl-serine phosphorylation (GO:0033135)	2/86	0.558584	0.66805	0	0	1.07629	0.626777	GAS6;IRGM
Fc receptor signaling pathway (GO:0038093)	4/183	0.562	0.671677	0	0	1.00991	0.581965	IGHV3-30;IGHV3-23;IGHV1-2;PIK3R1
mitochondrial transport (GO:0006839)	3/135	0.562311	0.671677	0	0	1.02722	0.591371	PMAIP1;SLC25A23;SLC25A4
positive regulation of cellular component biogenesis (GO:0044089)	2/87	0.564871	0.671677	0	0	1.06357	0.607468	PRKCA;IL1RAP
organic substance transport (GO:0071702)	2/87	0.564871	0.671677	0	0	1.06357	0.607468	ABCA3;PLTP
positive regulation of neuron death (GO:1901216)	1/38	0.565045	0.671677	0	0	1.22185	0.69749	EFNB2
homotypic cell-cell adhesion (GO:0034109)	1/38	0.565045	0.671677	0	0	1.22185	0.69749	GAS6
positive regulation of innate immune response (GO:0045089)	1/38	0.565045	0.671677	0	0	1.22185	0.69749	GBP5
positive regulation of DNA repair (GO:0045739)	1/38	0.565045	0.671677	0	0	1.22185	0.69749	NPAS2
retina homeostasis (GO:0001895)	1/38	0.565045	0.671677	0	0	1.22185	0.69749	JCHAIN
chemical homeostasis (GO:0048878)	1/38	0.565045	0.671677	0	0	1.22185	0.69749	ABHD4
regulation of stem cell differentiation (GO:2000736)	2/88	0.571093	0.677633	0	0	1.05115	0.588858	GATA3;TP73
negative regulation of translation (GO:0017148)	2/88	0.571093	0.677633	0	0	1.05115	0.588858	MEX3B;MEX3A
Wnt signaling pathway, planar cell polarity pathway (GO:0060071)	2/88	0.571093	0.677633	0	0	1.05115	0.588858	FZD3;CLTC
signal transduction by p53 class mediator (GO:0072331)	1/39	0.57448	0.678364	0	0	1.18963	0.659401	PMAIP1
negative regulation of protein catabolic process (GO:0042177)	1/39	0.57448	0.678364	0	0	1.18963	0.659401	DAB2IP
purine ribonucleoside monophosphate biosynthetic process (GO:0009168)	1/39	0.57448	0.678364	0	0	1.18963	0.659401	AK5
purine ribonucleoside monophosphate metabolic process (GO:0009167)	1/39	0.57448	0.678364	0	0	1.18963	0.659401	AK4
regulation of G0 to G1 transition (GO:0070316)	1/39	0.57448	0.678364	0	0	1.18963	0.659401	DAB2IP
regulation of plasma membrane bounded cell projection assembly (GO:0120032)	1/39	0.57448	0.678364	0	0	1.18963	0.659401	RAB17
regulation of RNA metabolic process (GO:0051252)	1/39	0.57448	0.678364	0	0	1.18963	0.659401	PRX
mitotic DNA damage checkpoint (GO:0044773)	1/39	0.57448	0.678364	0	0	1.18963	0.659401	TP73
regulation of establishment of planar polarity (GO:0090175)	2/89	0.577251	0.680815	0	0	1.03902	0.570918	FZD3;CLTC
regulation of neuron apoptotic process (GO:0043523)	2/89	0.577251	0.680815	0	0	1.03902	0.570918	TP73;LGMN
protein tetramerization (GO:0051262)	2/90	0.583343	0.681054	0	0	1.02716	0.553617	GBP5;IGF1R
negative regulation of transport (GO:0051051)	1/40	0.58371	0.681054	0	0	1.15907	0.623985	SNX33
embryonic heart tube morphogenesis (GO:0003143)	1/40	0.58371	0.681054	0	0	1.15907	0.623985	DLL1
intraciliary transport involved in cilium assembly (GO:0035735)	1/40	0.58371	0.681054	0	0	1.15907	0.623985	DYNC2H1
negative regulation of epidermal growth factor receptor signaling pathway (GO:0042059)	1/40	0.58371	0.681054	0	0	1.15907	0.623985	DAB2IP
positive regulation of epithelial to mesenchymal transition (GO:0010718)	1/40	0.58371	0.681054	0	0	1.15907	0.623985	ZNF703
cognition (GO:0050890)	1/40	0.58371	0.681054	0	0	1.15907	0.623985	GPR155
sensory organ development (GO:0007423)	1/40	0.58371	0.681054	0	0	1.15907	0.623985	GATA3
ameboidal-type cell migration (GO:0001667)	1/40	0.58371	0.681054	0	0	1.15907	0.623985	SEMA4C
response to cAMP (GO:0051591)	1/40	0.58371	0.681054	0	0	1.15907	0.623985	EZR
androgen receptor signaling pathway (GO:0030521)	1/40	0.58371	0.681054	0	0	1.15907	0.623985	GRIP1
response to peptide hormone (GO:0043434)	1/40	0.58371	0.681054	0	0	1.15907	0.623985	SORT1
phosphatidic acid biosynthetic process (GO:0006654)	1/40	0.58371	0.681054	0	0	1.15907	0.623985	AGPAT4
regulation of release of cytochrome c from mitochondria (GO:0090199)	1/40	0.58371	0.681054	0	0	1.15907	0.623985	PMAIP1
regulation of intracellular transport (GO:0032386)	1/40	0.58371	0.681054	0	0	1.15907	0.623985	STYK1
regulation of viral transcription (GO:0046782)	1/40	0.58371	0.681054	0	0	1.15907	0.623985	MDFIC
determination of heart left/right asymmetry (GO:0061371)	1/40	0.58371	0.681054	0	0	1.15907	0.623985	DLL1
JAK-STAT cascade (GO:0007259)	1/40	0.58371	0.681054	0	0	1.15907	0.623985	SOCS2
response to lipid (GO:0033993)	3/140	0.587016	0.684502	0	0	0.989475	0.527097	SOCS2;SPP1;CD36
lipid transport (GO:0006869)	2/91	0.589371	0.685616	0	0	1.01556	0.536928	ABCA3;PLTP
positive regulation of cellular protein metabolic process (GO:0032270)	2/91	0.589371	0.685616	0	0	1.01556	0.536928	EZR;THBS1
cellular response to acid chemical (GO:0071229)	2/91	0.589371	0.685616	0	0	1.01556	0.536928	RET;WNT10B
phospholipase C-activating G-protein coupled receptor signaling pathway (GO:0007200)	2/91	0.589371	0.685616	0	0	1.01556	0.536928	GALR2;F2RL1
phosphatidic acid metabolic process (GO:0046473)	1/41	0.592741	0.687089	0	0	1.13003	0.591005	AGPAT4
calcium-dependent cell-cell adhesion via plasma membrane cell adhesion molecules (GO:0016339)	1/41	0.592741	0.687089	0	0	1.13003	0.591005	CDH24
telomere organization (GO:0032200)	1/41	0.592741	0.687089	0	0	1.13003	0.591005	TERF2
positive regulation of receptor-mediated endocytosis (GO:0048260)	1/41	0.592741	0.687089	0	0	1.13003	0.591005	HIP1
positive regulation of viral transcription (GO:0050434)	1/41	0.592741	0.687089	0	0	1.13003	0.591005	MDFIC
monocyte chemotaxis (GO:0002548)	1/41	0.592741	0.687089	0	0	1.13003	0.591005	PTPRO
positive regulation of cellular metabolic process (GO:0031325)	2/92	0.595334	0.689686	0	0	1.00423	0.520826	GATA3;THBS1
phosphorylation (GO:0016310)	8/386	0.59937	0.693951	0	0	0.955568	0.489133	RET;MEX3B;PEAK1;ADM2;PRKCA;GAS6;RBKS;FGFR1
cellular response to calcium ion (GO:0071277)	1/42	0.601576	0.695684	0	0	1.10242	0.56025	ADCY1
regulation of protein modification process (GO:0031399)	1/42	0.601576	0.695684	0	0	1.10242	0.56025	SPRED2
cellular protein metabolic process (GO:0044267)	10/484	0.60439	0.698526	0	0	0.95226	0.479496	LGALS1;ABCA3;MGAT4A;SPP1;DAB2IP;DENND3;GAS6;MFGE8;DLL1;LGMN
regulation of B cell proliferation (GO:0030888)	1/43	0.61022	0.701127	0	0	1.07611	0.53153	CD38
cardiac ventricle morphogenesis (GO:0003208)	1/43	0.61022	0.701127	0	0	1.07611	0.53153	GATA3
male gonad development (GO:0008584)	1/43	0.61022	0.701127	0	0	1.07611	0.53153	GATA3
membrane depolarization (GO:0051899)	1/43	0.61022	0.701127	0	0	1.07611	0.53153	CACNB4
RNA catabolic process (GO:0006401)	1/43	0.61022	0.701127	0	0	1.07611	0.53153	STK31
development of primary male sexual characteristics (GO:0046546)	1/43	0.61022	0.701127	0	0	1.07611	0.53153	GATA3
response to unfolded protein (GO:0006986)	1/43	0.61022	0.701127	0	0	1.07611	0.53153	HSPA7
negative regulation of DNA metabolic process (GO:0051053)	1/43	0.61022	0.701127	0	0	1.07611	0.53153	TERF2
nucleobase-containing compound catabolic process (GO:0034655)	1/43	0.61022	0.701127	0	0	1.07611	0.53153	STK31
branching morphogenesis of an epithelial tube (GO:0048754)	1/43	0.61022	0.701127	0	0	1.07611	0.53153	NRARP
peptidyl-serine phosphorylation (GO:0018105)	3/145	0.610812	0.701395	0	0	0.954389	0.470482	MAST4;PRKCA;GAS6
epithelial cell differentiation (GO:0030855)	2/96	0.618535	0.705876	0	0	0.961297	0.461809	ZNF703;GATA3
regulation of cell death (GO:0010941)	2/96	0.618535	0.705876	0	0	0.961297	0.461809	CD36;NPAS2
cholesterol transport (GO:0030301)	1/44	0.618677	0.705876	0	0	1.05103	0.504676	CD36
positive regulation of viral life cycle (GO:1903902)	1/44	0.618677	0.705876	0	0	1.05103	0.504676	LGALS1
negative regulation of immune system process (GO:0002683)	1/44	0.618677	0.705876	0	0	1.05103	0.504676	NLRP12
regulation of dendrite morphogenesis (GO:0048814)	1/44	0.618677	0.705876	0	0	1.05103	0.504676	ARHGAP44
positive regulation of intracellular transport (GO:0032388)	1/44	0.618677	0.705876	0	0	1.05103	0.504676	RUFY3
negative regulation of type I interferon production (GO:0032480)	1/44	0.618677	0.705876	0	0	1.05103	0.504676	PTPRS
mitotic nuclear envelope disassembly (GO:0007077)	1/44	0.618677	0.705876	0	0	1.05103	0.504676	PRKCA
negative regulation of immune response (GO:0050777)	1/44	0.618677	0.705876	0	0	1.05103	0.504676	NLRP12
positive regulation of viral process (GO:0048524)	1/44	0.618677	0.705876	0	0	1.05103	0.504676	MDFIC
negative regulation of canonical Wnt signaling pathway (GO:0090090)	3/148	0.624643	0.712267	0	0	0.934499	0.439752	DRAXIN;PTPRO;DAB2IP
negative regulation of nucleic acid-templated transcription (GO:1903507)	9/444	0.62624	0.713673	0	0	0.933572	0.436932	CDKN1C;MDFIC;TNFSF4;ZNF219;ZNF703;DAB2IP;CD38;GATA3;GAS6
protein complex subunit organization (GO:0071822)	1/45	0.626951	0.714068	0	0	1.02709	0.479536	LOXL4
cellular response to interleukin-1 (GO:0071347)	3/150	0.633674	0.719523	0	0	0.92169	0.420493	DAB2IP;IL1RAP;ADAMTS7
intraciliary transport (GO:0042073)	1/46	0.635046	0.719523	0	0	1.00422	0.455973	DYNC2H1
negative regulation of protein modification by small protein conjugation or removal (GO:1903321)	1/46	0.635046	0.719523	0	0	1.00422	0.455973	NXN
nuclear envelope disassembly (GO:0051081)	1/46	0.635046	0.719523	0	0	1.00422	0.455973	PRKCA
cartilage development (GO:0051216)	1/46	0.635046	0.719523	0	0	1.00422	0.455973	WNT10B
pyruvate metabolic process (GO:0006090)	1/46	0.635046	0.719523	0	0	1.00422	0.455973	PFKFB2
positive regulation of ion transport (GO:0043270)	1/46	0.635046	0.719523	0	0	1.00422	0.455973	CACNB2
icosanoid metabolic process (GO:0006690)	1/46	0.635046	0.719523	0	0	1.00422	0.455973	ALOX5
regulation of DNA metabolic process (GO:0051052)	1/46	0.635046	0.719523	0	0	1.00422	0.455973	TERF2
regulation of lipid metabolic process (GO:0019216)	2/100	0.6407	0.72551	0	0	0.921871	0.410411	CD36;NPAS2
polyol metabolic process (GO:0019751)	1/47	0.642965	0.726395	0	0	0.982337	0.433863	ITPKA
negative regulation of cellular biosynthetic process (GO:0031327)	1/47	0.642965	0.726395	0	0	0.982337	0.433863	CLTC
regulation of organelle assembly (GO:1902115)	1/47	0.642965	0.726395	0	0	0.982337	0.433863	EZR
inositol phosphate metabolic process (GO:0043647)	1/47	0.642965	0.726395	0	0	0.982337	0.433863	ITPKA
regulation of MAPK cascade (GO:0043408)	4/203	0.643572	0.726661	0	0	0.907474	0.399943	RET;DAB2IP;IGF1R;FGFR1
regulation of I-kappaB kinase/NF-kappaB signaling (GO:0043122)	4/204	0.647378	0.730538	0	0	0.90289	0.392599	NLRP12;LGALS1;DAB2IP;F2RL1
cytoplasmic microtubule organization (GO:0031122)	1/48	0.650713	0.732613	0	0	0.961387	0.413095	EZR
glycoprotein metabolic process (GO:0009100)	1/48	0.650713	0.732613	0	0	0.961387	0.413095	MGAT4A
intrinsic apoptotic signaling pathway in response to DNA damage (GO:0008630)	1/48	0.650713	0.732613	0	0	0.961387	0.413095	TP73
cellular response to mechanical stimulus (GO:0071260)	1/48	0.650713	0.732613	0	0	0.961387	0.413095	TLR7
regulation of reactive oxygen species metabolic process (GO:2000377)	1/49	0.658293	0.739024	0	0	0.94131	0.393566	THBS1
cilium movement (GO:0003341)	1/49	0.658293	0.739024	0	0	0.94131	0.393566	DNAH11
gonad development (GO:0008406)	1/49	0.658293	0.739024	0	0	0.94131	0.393566	GATA3
lipid homeostasis (GO:0055088)	1/49	0.658293	0.739024	0	0	0.94131	0.393566	ABHD4
regulation of release of sequestered calcium ion into cytosol (GO:0051279)	1/49	0.658293	0.739024	0	0	0.94131	0.393566	CEMIP
peptide metabolic process (GO:0006518)	2/104	0.661841	0.742581	0	0	0.885538	0.365488	MME;GAS6
myeloid leukocyte differentiation (GO:0002573)	1/50	0.66571	0.745214	0	0	0.922052	0.375185	F2RL1
wound healing (GO:0042060)	1/50	0.66571	0.745214	0	0	0.922052	0.375185	TRIM72
negative regulation of protein ubiquitination (GO:0031397)	1/50	0.66571	0.745214	0	0	0.922052	0.375185	NXN
negative regulation of viral genome replication (GO:0045071)	1/50	0.66571	0.745214	0	0	0.922052	0.375185	IFITM1
peptidyl-tyrosine modification (GO:0018212)	1/51	0.672965	0.752047	0	0	0.903565	0.357868	FGFR1
regulation of telomere maintenance via telomerase (GO:0032210)	1/51	0.672965	0.752047	0	0	0.903565	0.357868	TERF2
telomere maintenance (GO:0000723)	1/51	0.672965	0.752047	0	0	0.903565	0.357868	TERF2
protein localization to membrane (GO:0072657)	3/160	0.676548	0.755299	0	0	0.862539	0.337039	CACNB2;EZR;GAS6
viral life cycle (GO:0019058)	2/107	0.677032	0.755299	0	0	0.860104	0.335472	GAS6;NECTIN1
positive regulation of cell cycle process (GO:0090068)	2/107	0.677032	0.755299	0	0	0.860104	0.335472	DAB2IP;TP73
positive regulation of proteolysis (GO:0045862)	1/52	0.680063	0.756098	0	0	0.885802	0.341538	SNX33
positive regulation of ossification (GO:0045778)	1/52	0.680063	0.756098	0	0	0.885802	0.341538	IFITM1
B cell differentiation (GO:0030183)	1/52	0.680063	0.756098	0	0	0.885802	0.341538	CR2
positive regulation of cell-substrate adhesion (GO:0010811)	1/52	0.680063	0.756098	0	0	0.885802	0.341538	CD36
positive regulation of mitotic cell cycle (GO:0045931)	1/52	0.680063	0.756098	0	0	0.885802	0.341538	PRKCA
positive regulation of secretion by cell (GO:1903532)	1/52	0.680063	0.756098	0	0	0.885802	0.341538	EZR
negative regulation of intracellular signal transduction (GO:1902532)	3/161	0.680625	0.756293	0	0	0.857036	0.329739	NLRP12;DAB2IP;THBS1
circulatory system development (GO:0072359)	2/109	0.686848	0.762089	0	0	0.84394	0.317019	NXN;GATA3
positive regulation of protein import into nucleus (GO:0042307)	1/53	0.687008	0.762089	0	0	0.868723	0.326127	PIK3R1
embryonic organ development (GO:0048568)	1/53	0.687008	0.762089	0	0	0.868723	0.326127	TEAD3
negative regulation of transcription, DNA-templated (GO:0045892)	16/813	0.687924	0.762673	0	0	0.903628	0.338027	CDKN1C;DAB2IP;GATA3;ETS2;NR4A2;NR4A3;MDFIC;TNFSF4;ZNF219;ZNF703;CD38;GAS6;EZR;RCOR2;ELANE;TP73
positive regulation of I-kappaB kinase/NF-kappaB signaling (GO:0043123)	3/163	0.688664	0.763062	0	0	0.846235	0.315647	LGALS1;F2RL1;TLR7
negative regulation of gene expression (GO:0010629)	12/618	0.690254	0.764391	0	0	0.891842	0.330602	CDKN1C;MEX3B;MEX3A;MDFIC;TNFSF4;ZNF219;ZNF703;DAB2IP;CD38;GATA3;GAS6;TERF2
glycerophospholipid biosynthetic process (GO:0046474)	3/164	0.692627	0.766155	0	0	0.840936	0.308845	ETNK2;PIK3R1;AGPAT4
negative regulation of cellular component organization (GO:0051129)	1/54	0.693802	0.766155	0	0	0.852289	0.31157	SNX33
positive regulation of response to stimulus (GO:0048584)	1/54	0.693802	0.766155	0	0	0.852289	0.31157	GATA3
membrane fusion (GO:0061025)	1/54	0.693802	0.766155	0	0	0.852289	0.31157	VASH2
glycosphingolipid metabolic process (GO:0006687)	1/54	0.693802	0.766155	0	0	0.852289	0.31157	B3GALNT1
positive regulation of cysteine-type endopeptidase activity (GO:2001056)	1/55	0.700449	0.773059	0	0	0.836463	0.297808	PMAIP1
Golgi vesicle transport (GO:0048193)	5/271	0.701397	0.773669	0	0	0.847665	0.300651	DCTN4;GAS6;TMED6;ATP9A;SPTBN2
positive regulation of developmental process (GO:0051094)	2/113	0.705746	0.776736	0	0	0.813361	0.283457	ZNF703;ENPP2
regulation of secretion by cell (GO:1903530)	1/56	0.706953	0.776736	0	0	0.821212	0.28479	RHBDF1
regulation of BMP signaling pathway (GO:0030510)	1/56	0.706953	0.776736	0	0	0.821212	0.28479	NBL1
protein import (GO:0017038)	1/56	0.706953	0.776736	0	0	0.821212	0.28479	SNX33
negative regulation of cellular catabolic process (GO:0031330)	1/56	0.706953	0.776736	0	0	0.821212	0.28479	DAB2IP
ATP metabolic process (GO:0046034)	1/56	0.706953	0.776736	0	0	0.821212	0.28479	AK4
glycosaminoglycan catabolic process (GO:0006027)	1/56	0.706953	0.776736	0	0	0.821212	0.28479	CEMIP
regulation of glycolytic process (GO:0006110)	1/57	0.713315	0.781972	0	0	0.806506	0.272464	PFKFB2
regulation of neurogenesis (GO:0050767)	1/57	0.713315	0.781972	0	0	0.806506	0.272464	DLL1
cellular respiration (GO:0045333)	1/57	0.713315	0.781972	0	0	0.806506	0.272464	NR4A3
protein homotetramerization (GO:0051289)	1/57	0.713315	0.781972	0	0	0.806506	0.272464	GBP5
negative regulation of cell growth (GO:0030308)	2/115	0.714833	0.783198	0	0	0.798883	0.26819	RTN4R;PTPRS
peptidyl-serine modification (GO:0018209)	3/170	0.715606	0.783607	0	0	0.810472	0.271204	MAST4;PRKCA;GAS6
positive regulation of peptidyl-tyrosine phosphorylation (GO:0050731)	2/116	0.719288	0.786595	0	0	0.791835	0.260904	ENPP2;GAS6
response to light stimulus (GO:0009416)	1/58	0.719539	0.786595	0	0	0.792316	0.260786	ELANE
post-Golgi vesicle-mediated transport (GO:0006892)	1/58	0.719539	0.786595	0	0	0.792316	0.260786	SORT1
negative regulation of cellular process (GO:0048523)	10/534	0.723239	0.790198	0	0	0.85914	0.278375	BTG3;NR4A1;IFITM1;ADGRG1;TP53INP1;DAB2IP;GATA3;MYBL1;DLL1;NPAS2
mitotic cytokinesis (GO:0000281)	1/59	0.725629	0.791485	0	0	0.778616	0.249715	SNX33
keratinocyte differentiation (GO:0030216)	1/59	0.725629	0.791485	0	0	0.778616	0.249715	EVPL
dicarboxylic acid metabolic process (GO:0043648)	1/59	0.725629	0.791485	0	0	0.778616	0.249715	GPT2
calcium ion transport (GO:0006816)	2/118	0.728022	0.793653	0	0	0.778102	0.246988	CACNB2;GAS6
regulation of stress fiber assembly (GO:0051492)	1/60	0.731587	0.797096	0	0	0.76538	0.239212	ARHGAP6
regulation of transcription from RNA polymerase II promoter (GO:0006357)	29/1478	0.737289	0.800774	0	0	0.89755	0.273551	KDM5B;AIRE;GATA3;PIK3R1;DLL1;NPAS2;MED12L;ETS2;DDN;SPIB;GALR2;MYBL1;ELANE;ZNF300;TEAD3;DAB2IP;RGMB;FOSL2;RGMA;FOSL1;NR4A2;NR4A1;NR4A3;ZNF219;F2RL1;ITGA6;EZR;RCOR2;TP73
potassium ion transport (GO:0006813)	1/61	0.737415	0.800774	0	0	0.752585	0.229241	KCNA5
regulation of vesicle fusion (GO:0031338)	1/61	0.737415	0.800774	0	0	0.752585	0.229241	ADPRHL1
glycosaminoglycan metabolic process (GO:0030203)	1/61	0.737415	0.800774	0	0	0.752585	0.229241	EXT1
regulation of DNA replication (GO:0006275)	1/61	0.737415	0.800774	0	0	0.752585	0.229241	IGF1R
positive regulation of cellular amide metabolic process (GO:0034250)	1/61	0.737415	0.800774	0	0	0.752585	0.229241	THBS1
regulation of cell differentiation (GO:0045595)	2/121	0.740691	0.803886	0	0	0.758369	0.227641	DLL1;FGFR1
positive regulation of catabolic process (GO:0009896)	1/62	0.743117	0.804291	0	0	0.740209	0.219769	DAB2IP
negative regulation of intrinsic apoptotic signaling pathway (GO:2001243)	1/62	0.743117	0.804291	0	0	0.740209	0.219769	YBX3
cellular amide metabolic process (GO:0043603)	1/62	0.743117	0.804291	0	0	0.740209	0.219769	MME
DNA damage response, signal transduction by p53 class mediator resulting in cell cycle arrest (GO:0006977)	1/62	0.743117	0.804291	0	0	0.740209	0.219769	PCBP4
regulation of T cell proliferation (GO:0042129)	1/62	0.743117	0.804291	0	0	0.740209	0.219769	TNFSF4
activation of protein kinase activity (GO:0032147)	4/233	0.745883	0.806838	0	0	0.78737	0.230847	DAB2IP;ADCY1;GAS6;THBS1
synapse assembly (GO:0007416)	1/63	0.748696	0.806934	0	0	0.728233	0.210767	SDK1
negative regulation of protein modification process (GO:0031400)	1/63	0.748696	0.806934	0	0	0.728233	0.210767	DAB2IP
oligosaccharide metabolic process (GO:0009311)	1/63	0.748696	0.806934	0	0	0.728233	0.210767	B3GALNT1
regulation of viral genome replication (GO:0045069)	1/63	0.748696	0.806934	0	0	0.728233	0.210767	IFITM1
negative regulation of dephosphorylation (GO:0035305)	1/63	0.748696	0.806934	0	0	0.728233	0.210767	ELFN2
signal transduction involved in mitotic G1 DNA damage checkpoint (GO:0072431)	1/63	0.748696	0.806934	0	0	0.728233	0.210767	PCBP4
tumor necrosis factor-mediated signaling pathway (GO:0033209)	2/123	0.748855	0.806934	0	0	0.745758	0.215681	TNFSF4;LTB
organic anion transport (GO:0015711)	2/124	0.752853	0.810797	0	0	0.739607	0.209963	PLTP;SLC25A4
cellular response to decreased oxygen levels (GO:0036294)	1/64	0.754154	0.811752	0	0	0.716637	0.202205	PMAIP1
G-protein coupled receptor signaling pathway, coupled to cyclic nucleotide second messenger (GO:0007187)	2/125	0.756797	0.814149	0	0	0.733556	0.204413	GALR2;PTGDR2
O-glycan processing (GO:0016266)	1/65	0.759494	0.814813	0	0	0.705404	0.194059	B3GNT7
glycolipid metabolic process (GO:0006664)	1/65	0.759494	0.814813	0	0	0.705404	0.194059	B3GALNT1
regulation of cell division (GO:0051302)	1/65	0.759494	0.814813	0	0	0.705404	0.194059	DLL1
defense response to Gram-positive bacterium (GO:0050830)	1/65	0.759494	0.814813	0	0	0.705404	0.194059	DEFA1
negative regulation of cell adhesion (GO:0007162)	1/65	0.759494	0.814813	0	0	0.705404	0.194059	PTPRO
non-canonical Wnt signaling pathway (GO:0035567)	2/127	0.764521	0.819072	0	0	0.721745	0.193793	FZD3;CLTC
cellular response to light stimulus (GO:0071482)	1/66	0.764718	0.819072	0	0	0.694516	0.186303	TP73
purine ribonucleotide metabolic process (GO:0009150)	1/66	0.764718	0.819072	0	0	0.694516	0.186303	AK4
intracellular protein transport (GO:0006886)	6/347	0.76531	0.819258	0	0	0.792242	0.211905	RAB30;ADPRHL1;CLTC;RAB19;RAB17;TMED6
anterograde trans-synaptic signaling (GO:0098916)	4/240	0.766231	0.819796	0	0	0.763739	0.203362	CACNB2;CACNB4;PTGDR2;SLC1A2
regulation of mRNA stability (GO:0043488)	2/128	0.768303	0.821116	0	0	0.71598	0.188712	PCBP4;PRKCA
positive regulation of mitochondrion organization (GO:0010822)	2/128	0.768303	0.821116	0	0	0.71598	0.188712	PMAIP1;IL9R
epidermal cell differentiation (GO:0009913)	1/67	0.769828	0.821402	0	0	0.683958	0.178915	EVPL
negative regulation of protein binding (GO:0032091)	1/67	0.769828	0.821402	0	0	0.683958	0.178915	IFIT2
regulation of TOR signaling (GO:0032006)	1/67	0.769828	0.821402	0	0	0.683958	0.178915	GAS6
negative regulation of phosphatase activity (GO:0010923)	1/68	0.774828	0.825388	0	0	0.673715	0.171874	ELFN2
monocarboxylic acid biosynthetic process (GO:0072330)	1/68	0.774828	0.825388	0	0	0.673715	0.171874	UST
response to interferon-gamma (GO:0034341)	1/68	0.774828	0.825388	0	0	0.673715	0.171874	IFITM1
regulation of osteoblast differentiation (GO:0045667)	1/69	0.77972	0.830147	0	0	0.663773	0.16516	IFITM1
protein homooligomerization (GO:0051260)	3/190	0.782637	0.8328	0	0	0.723044	0.177208	GBP5;TRIM72;SLC1A2
positive regulation of proteasomal ubiquitin-dependent protein catabolic process (GO:0032436)	1/70	0.784505	0.833431	0	0	0.65412	0.158756	LONRF3
cytoskeleton-dependent cytokinesis (GO:0061640)	1/70	0.784505	0.833431	0	0	0.65412	0.158756	SNX33
protein ubiquitination involved in ubiquitin-dependent protein catabolic process (GO:0042787)	1/70	0.784505	0.833431	0	0	0.65412	0.158756	MYLIP
cilium organization (GO:0044782)	3/192	0.788565	0.837043	0	0	0.715319	0.169918	DYNC2H1;B9D1;RAB17
regulation of cell communication (GO:0010646)	1/71	0.789187	0.837043	0	0	0.644742	0.152644	SOCS2
organelle membrane fusion (GO:0090174)	1/71	0.789187	0.837043	0	0	0.644742	0.152644	SNAP47
lipid biosynthetic process (GO:0008610)	1/72	0.793768	0.840081	0	0	0.635629	0.146808	AGPAT4
regulation of neuron death (GO:1901214)	1/72	0.793768	0.840081	0	0	0.635629	0.146808	EFNB2
response to metal ion (GO:0010038)	1/72	0.793768	0.840081	0	0	0.635629	0.146808	THBS1
regulation of phosphatase activity (GO:0010921)	1/72	0.793768	0.840081	0	0	0.635629	0.146808	ELFN2
positive regulation of cell differentiation (GO:0045597)	3/194	0.794358	0.840252	0	0	0.707756	0.162941	IFITM1;ZNF703;CD36
B cell activation (GO:0042113)	1/73	0.798249	0.843002	0	0	0.626768	0.141233	CR2
protein N-linked glycosylation (GO:0006487)	1/73	0.798249	0.843002	0	0	0.626768	0.141233	B3GALNT1
lymphocyte differentiation (GO:0030098)	1/73	0.798249	0.843002	0	0	0.626768	0.141233	CR2
glucose homeostasis (GO:0042593)	1/74	0.802632	0.847175	0	0	0.618151	0.135906	PIK3R1
regulation of signal transduction by p53 class mediator (GO:1901796)	2/138	0.803297	0.84742	0	0	0.662993	0.145216	TP53INP1;TP73
regulation of primary metabolic process (GO:0080090)	2/139	0.806526	0.850327	0	0	0.65812	0.141509	CD36;NPAS2
C-terminal protein lipidation (GO:0006501)	1/75	0.806921	0.850327	0	0	0.609766	0.130813	IRGM
hemopoiesis (GO:0030097)	1/76	0.811117	0.854289	0	0	0.601605	0.125942	DLL1
negative regulation of transmembrane receptor protein serine/threonine kinase signaling pathway (GO:0090101)	1/77	0.815222	0.857691	0	0	0.593659	0.121281	NBL1
response to ionizing radiation (GO:0010212)	1/77	0.815222	0.857691	0	0	0.593659	0.121281	TP73
regulation of transcription, DNA-templated (GO:0006355)	30/1598	0.818531	0.86071	0	0	0.854513	0.171111	CDKN1C;RET;KDM5B;AIRE;GATA3;NPAS2;MED12L;ETS2;SPIB;GRIP1;TP53INP1;ZNF703;SPP1;CD38;MYBL1;ZNF300;TEAD3;HES6;DAB2IP;RGMB;FOSL2;FOSL1;PTP4A3;MDFIC;TNFSF4;ZNF219;ZNF711;GAS6;RCOR2;TP73
regulation of protein phosphorylation (GO:0001932)	4/261	0.819677	0.861453	0	0	0.700571	0.139305	MOB1B;DAB2IP;GAS6;IRGM
cellular protein complex assembly (GO:0043623)	2/144	0.821971	0.862475	0	0	0.634783	0.12445	HIP1;CLTC
neuron development (GO:0048666)	2/144	0.821971	0.862475	0	0	0.634783	0.12445	PTPRM;HDGFL3
transmembrane receptor protein serine/threonine kinase signaling pathway (GO:0007178)	2/144	0.821971	0.862475	0	0	0.634783	0.12445	RGMB;RGMA
retrograde vesicle-mediated transport, Golgi to ER (GO:0006890)	1/80	0.82701	0.867298	0	0	0.571027	0.10846	ATP9A
positive regulation of protein targeting to mitochondrion (GO:1903955)	1/81	0.83077	0.869845	0	0	0.56386	0.104541	IL9R
negative regulation of cell cycle process (GO:0010948)	1/81	0.83077	0.869845	0	0	0.56386	0.104541	DAB2IP
positive regulation of binding (GO:0051099)	1/81	0.83077	0.869845	0	0	0.56386	0.104541	GPSM1
positive regulation of cell cycle (GO:0045787)	1/82	0.834449	0.872298	0	0	0.55687	0.100784	PRKCA
ephrin receptor signaling pathway (GO:0048013)	1/82	0.834449	0.872298	0	0	0.55687	0.100784	EFNB2
negative regulation of binding (GO:0051100)	1/82	0.834449	0.872298	0	0	0.55687	0.100784	IFIT2
positive regulation of protein ubiquitination (GO:0031398)	1/83	0.838048	0.875593	0	0	0.550051	0.0971829	ARRDC3
activation of GTPase activity (GO:0090630)	1/84	0.841569	0.878802	0	0	0.543396	0.0937289	ADPRHL1
regulation of translation (GO:0006417)	3/213	0.843043	0.879873	0	0	0.64309	0.109799	MEX3B;MEX3A;THBS1
regulation of peptidyl-tyrosine phosphorylation (GO:0050730)	1/85	0.845013	0.88146	0	0	0.536899	0.0904154	ENPP2
positive regulation of sequence-specific DNA binding transcription factor activity (GO:0051091)	3/215	0.847539	0.883624	0	0	0.636957	0.105365	CD36;S100A9;S100A8
calcium ion homeostasis (GO:0055074)	1/87	0.85168	0.887468	0	0	0.524359	0.0841831	ELANE
regulation of proteasomal ubiquitin-dependent protein catabolic process (GO:0032434)	1/88	0.854905	0.889729	0	0	0.518306	0.0812522	LONRF3
regulation of protein targeting to mitochondrion (GO:1903214)	1/88	0.854905	0.889729	0	0	0.518306	0.0812522	IL9R
MAPK cascade (GO:0000165)	4/278	0.855211	0.889729	0	0	0.656526	0.102685	RET;DAB2IP;SPTBN2;FGFR1
regulation of cytokine-mediated signaling pathway (GO:0001959)	1/90	0.861147	0.895428	0	0	0.506606	0.0757328	GAS6
regulation of protein catabolic process (GO:0042176)	1/91	0.864166	0.898091	0	0	0.500952	0.0731339	DAB2IP
negative regulation of transcription from RNA polymerase II promoter (GO:0000122)	9/565	0.86603	0.89955	0	0	0.725783	0.104394	NR4A2;NR4A3;ZNF219;DAB2IP;EZR;RCOR2;ELANE;ETS2;TP73
positive regulation of protein modification process (GO:0031401)	2/163	0.871044	0.903801	0	0	0.559323	0.0772216	GAS6;IRGM
T cell receptor signaling pathway (GO:0050852)	2/163	0.871044	0.903801	0	0	0.559323	0.0772216	PIK3R1;GATA3
vesicle fusion (GO:0006906)	1/94	0.872838	0.904704	0	0	0.484717	0.0659241	SNAP47
axon development (GO:0061564)	1/94	0.872838	0.904704	0	0	0.484717	0.0659241	ECM2
chemical synaptic transmission (GO:0007268)	4/289	0.874892	0.906353	0	0	0.630826	0.0843129	CACNB2;CACNB4;PTGDR2;SLC1A2
interleukin-1-mediated signaling pathway (GO:0070498)	1/95	0.875604	0.906611	0	0	0.479536	0.0637021	IL1RAP
positive regulation of protein metabolic process (GO:0051247)	1/96	0.87831	0.907973	0	0	0.474464	0.0615643	DAB2IP
ciliary basal body-plasma membrane docking (GO:0097711)	1/96	0.87831	0.907973	0	0	0.474464	0.0615643	B9D1
cellular metal ion homeostasis (GO:0006875)	1/96	0.87831	0.907973	0	0	0.474464	0.0615643	ELANE
mitochondrion organization (GO:0007005)	2/167	0.879649	0.908878	0	0	0.545651	0.0699702	SLC25A4;IFIT2
cell morphogenesis involved in neuron differentiation (GO:0048667)	1/97	0.880957	0.909271	0	0	0.469497	0.0595069	ECM2
cellular response to organonitrogen compound (GO:0071417)	1/97	0.880957	0.909271	0	0	0.469497	0.0595069	EZR
phosphatidylinositol biosynthetic process (GO:0006661)	1/98	0.883547	0.911463	0	0	0.464633	0.0575265	PIK3R1
steroid metabolic process (GO:0008202)	1/99	0.886081	0.913596	0	0	0.459869	0.0556198	LGMN
cellular response to metal ion (GO:0071248)	1/100	0.888559	0.91567	0	0	0.4552	0.0537837	ADCY1
cellular divalent inorganic cation homeostasis (GO:0072503)	1/101	0.890984	0.916722	0	0	0.450625	0.0520151	ELANE
regulation of protein ubiquitination (GO:0031396)	1/101	0.890984	0.916722	0	0	0.450625	0.0520151	NXN
metal ion transport (GO:0030001)	1/101	0.890984	0.916722	0	0	0.450625	0.0520151	KCNA5
regulation of cellular response to stress (GO:0080135)	1/104	0.897947	0.922916	0	0	0.437433	0.047087	NPAS2
monovalent inorganic cation transport (GO:0015672)	1/104	0.897947	0.922916	0	0	0.437433	0.047087	KCNA5
fatty acid metabolic process (GO:0006631)	1/106	0.902341	0.926946	0	0	0.429056	0.0440911	ALOX5
transcription from RNA polymerase II promoter (GO:0006366)	7/485	0.903666	0.927821	0	0	0.656211	0.0664709	FOSL1;NR4A2;NR4A1;NR4A3;GATA3;TEAD3;NR3C2
cellular response to starvation (GO:0009267)	1/107	0.904466	0.928156	0	0	0.424987	0.042673	PMAIP1
regulation of gene expression (GO:0010468)	17/1037	0.908394	0.931699	0	0	0.743069	0.0713917	HES6;AIRE;SORT1;AZU1;TERF2;PTP4A3;NLRP12;ADM2;ZNF219;ZNF703;PRX;STAP1;CD36;GAS6;EZR;ZNF300;TP73
phosphate-containing compound metabolic process (GO:0006796)	2/183	0.909025	0.931858	0	0	0.497007	0.0474058	ITPKA;ENPP2
organelle assembly (GO:0070925)	5/376	0.912582	0.935015	0	0	0.604454	0.0552936	DYNC2H1;TP53INP1;B9D1;RAB17;IRGM
phosphatidylinositol metabolic process (GO:0046488)	1/112	0.914421	0.93641	0	0	0.405739	0.036299	PIK3R1
positive regulation of canonical Wnt signaling pathway (GO:0090263)	1/113	0.916285	0.937827	0	0	0.402096	0.0351546	NRARP
peptidyl-lysine modification (GO:0018205)	1/115	0.91989	0.940044	0	0	0.395001	0.0329829	LOXL4
epithelium development (GO:0060429)	1/115	0.91989	0.940044	0	0	0.395001	0.0329829	DLL1
cellular response to oxidative stress (GO:0034599)	1/115	0.91989	0.940044	0	0	0.395001	0.0329829	NCF2
RNA metabolic process (GO:0016070)	2/191	0.921061	0.940355	0	0	0.475773	0.0391223	STK31;DHX32
regulation of macroautophagy (GO:0016241)	1/116	0.921635	0.940355	0	0	0.391546	0.0319526	GPSM1
sphingolipid metabolic process (GO:0006665)	1/116	0.921635	0.940355	0	0	0.391546	0.0319526	B3GALNT1
macromolecular complex assembly (GO:0065003)	1/120	0.928241	0.946603	0	0	0.378307	0.0281701	IL1RAP
cellular calcium ion homeostasis (GO:0006874)	1/123	0.932829	0.950787	0	0	0.368947	0.0256542	ELANE
innate immune response activating cell surface receptor signaling pathway (GO:0002220)	1/124	0.934292	0.951288	0	0	0.365929	0.0248708	FCN1
negative regulation of macromolecule metabolic process (GO:0010605)	1/124	0.934292	0.951288	0	0	0.365929	0.0248708	TERF2
regulation of autophagy (GO:0010506)	2/203	0.936341	0.952878	0	0	0.447092	0.0294079	TP53INP1;IRGM
cellular response to hypoxia (GO:0071456)	1/132	0.944909	0.961099	0	0	0.343441	0.0194617	PMAIP1
cilium assembly (GO:0060271)	3/288	0.950621	0.965911	0	0	0.47202	0.0239032	DYNC2H1;B9D1;RAB17
protein oligomerization (GO:0051259)	2/217	0.950626	0.965911	0	0	0.417677	0.0211489	TRIM72;IGF1R
transcription, DNA-templated (GO:0006351)	4/356	0.951589	0.966388	0	0	0.50898	0.0252567	FOSL1;NR4A2;ZNF219;GATA3
positive regulation of Wnt signaling pathway (GO:0030177)	1/140	0.953814	0.967644	0	0	0.323541	0.0152993	NRARP
inorganic cation transmembrane transport (GO:0098662)	1/140	0.953814	0.967644	0	0	0.323541	0.0152993	GAS6
heart development (GO:0007507)	1/149	0.962126	0.975572	0	0	0.303726	0.0117268	GATA3
spermatogenesis (GO:0007283)	1/153	0.965324	0.978063	0	0	0.295672	0.0104347	MYBL1
proteasomal protein catabolic process (GO:0010498)	2/237	0.965837	0.978063	0	0	0.381735	0.0132691	TRIM9;PMAIP1
male gamete generation (GO:0048232)	1/154	0.966081	0.978063	0	0	0.293724	0.0101358	MYBL1
protein modification by small protein conjugation (GO:0032446)	4/398	0.974443	0.986019	0	0	0.453729	0.0117469	MYLIP;KLHL2;KLHDC7B;KBTBD8
organonitrogen compound biosynthetic process (GO:1901566)	1/181	0.981309	0.992454	0	0	0.249318	0.00470411	GPT2
protein polyubiquitination (GO:0000209)	2/283	0.985641	0.995748	0	0	0.318485	0.00460625	MYLIP;LONRF3
RNA processing (GO:0006396)	1/193	0.985662	0.995748	0	0	0.233591	0.00337353	DHX32
protein ubiquitination (GO:0016567)	5/506	0.98609	0.995748	0	0	0.444578	0.00622746	MYLIP;KLHL2;LONRF3;KLHDC7B;KBTBD8
cellular macromolecule biosynthetic process (GO:0034645)	3/367	0.986944	0.99584	0	0	0.368062	0.0048369	EXT1;NR4A2;ZNF219
ion transport (GO:0006811)	2/289	0.987198	0.99584	0	0	0.311729	0.00401639	SLC1A2;ATP10A
regulation of nucleic acid-templated transcription (GO:1903506)	6/607	0.991515	0.999249	0	0	0.44343	0.00377861	HES6;PTP4A3;AIRE;ZNF219;ZNF703;ZNF300
ion transmembrane transport (GO:0034220)	1/219	0.991931	0.999249	0	0	0.205456	0.00166452	ATP10A
viral process (GO:0016032)	1/220	0.992108	0.999249	0	0	0.204507	0.00162043	GAS6
gene expression (GO:0010467)	3/411	0.993995	0.999295	0	0	0.327616	0.00197311	NR4A2;DHX32;ZNF219
regulation of cellular macromolecule biosynthetic process (GO:2000112)	6/631	0.994072	0.999295	0	0	0.425862	0.0025319	HES6;PTP4A3;AIRE;ZNF219;ZNF703;ZNF300
RNA splicing, via transesterification reactions with bulged adenosine as nucleophile (GO:0000377)	1/236	0.994461	0.999295	0	0	0.190426	0.00105763	DHX32
ubiquitin-dependent protein catabolic process (GO:0006511)	2/341	0.995332	0.999295	0	0	0.263201	0.00123147	TRIM9;MYLIP
protein deubiquitination (GO:0016579)	1/257	0.996521	0.999295	0	0	0.174615	0.000608465	GATA3
mRNA splicing, via spliceosome (GO:0000398)	1/261	0.996817	0.999295	0	0	0.171893	0.000548093	DHX32
protein modification by small protein removal (GO:0070646)	1/261	0.996817	0.999295	0	0	0.171893	0.000548093	GATA3
transmembrane transport (GO:0055085)	2/378	0.997752	0.999295	0	0	0.236844	0.000533009	ABCA3;ATP10A
mRNA processing (GO:0006397)	1/283	0.998045	0.999295	0	0	0.158302	0.00030976	DHX32
DNA repair (GO:0006281)	1/288	0.99825	0.999295	0	0	0.155504	0.000272325	TP73
proteasome-mediated ubiquitin-dependent protein catabolic process (GO:0043161)	1/291	0.998363	0.999295	0	0	0.153871	0.00025211	TRIM9
DNA metabolic process (GO:0006259)	1/314	0.999017	0.999295	0	0	0.142394	0.000140052	TERF2
sensory perception of chemical stimulus (GO:0007606)	1/327	0.999263	0.999295	0	0	0.136624	0.000100719	CD36
cellular response to DNA damage stimulus (GO:0006974)	1/329	0.999295	0.999295	0	0	0.135777	9.57531e-05	TP73

## Sheet: DUX4
GeneID	Symbol	baseMean	log2FoldChange	lfcSE	stat	pvalue	padj
ENSG00000161912	ADCY10P1	298.817	1.76003	0.250246	66.3537	3.76842e-16	6.34451e-12
ENSG00000119917	IFIT3	6221.41	3.5012	0.436761	62.8735	2.20413e-15	1.85544e-11
ENSG00000260018	AC040169.1	37.9813	2.35915	0.347699	58.146	2.43367e-14	1.36578e-10
ENSG00000143369	ECM1	2817.29	-5.6359	0.51117	55.327	1.02055e-13	3.43641e-10
ENSG00000279964	AC009949.1	80.2174	2.61175	0.344195	55.3895	9.88625e-14	3.43641e-10
ENSG00000118785	SPP1	366.673	3.72384	0.628789	52.1163	5.2308e-13	1.46776e-09
ENSG00000129595	EPB41L4A	69.2988	2.31174	0.363983	48.8586	2.75095e-12	6.61642e-09
ENSG00000115415	STAT1	13986.8	2.42669	0.354057	47.3766	5.85773e-12	1.23276e-08
ENSG00000178445	GLDC	1021.34	2.65208	0.475704	46.8699	7.58586e-12	1.41906e-08
ENSG00000141367	CLTC	78132	2.75805	0.495133	46.6294	8.57641e-12	1.44392e-08
ENSG00000119922	IFIT2	5548.54	2.60551	0.424175	45.1891	1.78897e-11	2.7381e-08
ENSG00000274979	AC020656.2	192.707	2.73404	0.467401	42.8601	5.87963e-11	8.24913e-08
ENSG00000185745	IFIT1	1336.37	3.29382	0.498924	41.0777	1.46298e-10	1.89467e-07
ENSG00000163606	CD200R1	271.422	2.81087	0.545227	39.9275	2.63565e-10	3.16956e-07
ENSG00000137965	IFI44	3714.48	2.73898	0.457392	38.6491	5.07254e-10	5.69342e-07
ENSG00000035720	STAP1	5079.3	2.87152	0.567617	37.9242	7.35472e-10	7.73901e-07
ENSG00000174136	RGMB	847.864	2.93174	0.604982	37.4397	9.42849e-10	9.33753e-07
ENSG00000007944	MYLIP	21053.2	1.73471	0.341885	36.2644	1.72281e-09	1.6114e-06
ENSG00000078596	ITM2A	2751.8	2.4613	0.501006	35.7735	2.21645e-09	1.96401e-06
ENSG00000107443	CCNJ	2433.26	1.85412	0.335871	35.6207	2.39725e-09	2.01801e-06
ENSG00000175906	ARL4D	451.653	2.22344	0.442726	35.1557	3.04374e-09	2.44021e-06
ENSG00000161547	SRSF2	34396.1	1.16857	0.216446	34.3686	4.56027e-09	3.48985e-06
ENSG00000123146	ADGRE5	13340.6	-2.02102	0.2984	33.7252	6.34736e-09	4.64626e-06
ENSG00000135540	NHSL1	268.456	1.79839	0.354735	33.6068	6.74568e-09	4.73209e-06
ENSG00000262370	AC108134.3	536.137	-2.61169	0.373493	33.3853	7.55934e-09	5.09076e-06
ENSG00000248473	LINC01962	120.617	1.93868	0.397943	32.9553	9.43044e-09	6.10657e-06
ENSG00000082397	EPB41L3	347.137	3.28668	0.631964	32.6637	1.09562e-08	6.14865e-06
ENSG00000100979	PLTP	273.772	1.96351	0.416091	32.7087	1.07055e-08	6.14865e-06
ENSG00000258733	LINC02328	77.4821	1.41271	0.286743	32.6714	1.09132e-08	6.14865e-06
ENSG00000284734	AC099063.4	37.5933	1.40675	0.260916	32.7479	1.04921e-08	6.14865e-06
ENSG00000132849	PATJ	889.644	2.30826	0.481673	32.1976	1.39264e-08	7.56338e-06
ENSG00000105339	DENND3	17535.8	-2.42765	0.35435	32.068	1.4887e-08	7.83243e-06
ENSG00000164742	ADCY1	320.721	2.70508	0.601023	31.9348	1.59433e-08	8.13399e-06
ENSG00000179088	C12orf42	192.441	2.16633	0.46254	31.8442	1.67051e-08	8.27197e-06
ENSG00000205336	ADGRG1	2758.94	-3.15902	0.44164	31.7719	1.73385e-08	8.34034e-06
ENSG00000246273	SBF2-AS1	309.616	-1.67519	0.264191	31.5393	1.95444e-08	9.14027e-06
ENSG00000163328	GPR155	2089.42	2.45609	0.547173	31.0857	2.46884e-08	1.09383e-05
ENSG00000277511	AC116407.2	57.1466	1.42321	0.264136	31.1007	2.44981e-08	1.09383e-05
ENSG00000002586	CD99	11472.9	-2.31966	0.349913	30.7528	2.93087e-08	1.2631e-05
ENSG00000131697	NPHP4	1091.79	1.37844	0.27829	30.7069	3.00094e-08	1.2631e-05
ENSG00000167693	NXN	1301.79	2.97227	0.645492	30.542	3.26715e-08	1.3416e-05
ENSG00000183690	EFHC2	235.575	1.96816	0.434932	30.4002	3.51497e-08	1.409e-05
ENSG00000130300	PLVAP	684.83	-4.94104	0.634589	30.1069	4.08874e-08	1.60088e-05
ENSG00000115504	EHBP1	1307.74	1.29594	0.267602	29.6015	5.30625e-08	2.00766e-05
ENSG00000133065	SLC41A1	4236.33	1.21387	0.251343	29.5569	5.42976e-08	2.00766e-05
ENSG00000198771	RCSD1	52888.2	1.84109	0.361717	29.5372	5.48542e-08	2.00766e-05
ENSG00000203799	CCDC162P	337.732	2.54877	0.536837	29.4043	5.87486e-08	2.10445e-05
ENSG00000279930	AL032819.2	119.332	2.57737	0.545395	29.2408	6.39199e-08	2.24199e-05
ENSG00000183134	PTGDR2	137.751	2.173	0.488212	29.168	6.6366e-08	2.28028e-05
ENSG00000146426	TIAM2	2431.28	-3.00891	0.440608	28.9713	7.34577e-08	2.47347e-05
ENSG00000173482	PTPRM	6298.65	4.25316	0.85285	28.8668	7.75323e-08	2.55948e-05
ENSG00000226963	AC078883.2	217.385	2.68351	0.614483	28.821	7.93838e-08	2.5702e-05
ENSG00000138646	HERC5	3127.46	1.59506	0.316287	28.5417	9.17038e-08	2.91307e-05
ENSG00000205413	SAMD9	7808.1	1.412	0.274924	28.4759	9.48733e-08	2.95794e-05
ENSG00000251323	LINC02728	671.507	1.52386	0.323956	28.3133	1.03184e-07	3.15856e-05
ENSG00000182162	P2RY8	9448.66	-1.86331	0.303908	27.9119	1.26967e-07	3.81717e-05
ENSG00000225422	RBMS1P1	147.048	-2.73359	0.430093	27.5604	1.52264e-07	4.41984e-05
ENSG00000157985	AGAP1	2994.37	3.05564	0.69825	27.3245	1.72016e-07	4.90858e-05
ENSG00000155760	FZD7	163.373	2.33684	0.512272	26.785	2.27394e-07	6.38066e-05
ENSG00000259529	AL136295.5	527.506	1.22424	0.238926	26.4957	2.64123e-07	7.2898e-05
ENSG00000135114	OASL	593.894	2.43138	0.465416	26.4098	2.76137e-07	7.49844e-05
ENSG00000136816	TOR1B	1633.91	1.14084	0.246147	26.2784	2.95573e-07	7.56476e-05
ENSG00000139971	ARMH4	258.969	2.12955	0.506587	26.3005	2.92213e-07	7.56476e-05
ENSG00000169239	CA5B	1521.03	-1.43912	0.251033	26.272	2.96551e-07	7.56476e-05
ENSG00000175928	LRRN1	106.052	2.31612	0.506984	26.3325	2.87411e-07	7.56476e-05
ENSG00000270409	AC090950.1	64.8002	-2.33217	0.39151	26.016	3.38594e-07	8.50832e-05
ENSG00000065923	SLC9A7	14699.1	1.33787	0.301225	25.9013	3.59328e-07	8.7676e-05
ENSG00000285897	AC004687.2	59.6358	-1.42685	0.25468	25.9047	3.58698e-07	8.7676e-05
ENSG00000162543	UBXN10	589.3	-2.33057	0.382022	25.8694	3.65314e-07	8.78633e-05
ENSG00000103966	EHD4	2156.44	1.49081	0.346995	25.4527	4.53373e-07	0.000107507
ENSG00000147119	CHST7	583.815	2.07494	0.497825	25.3577	4.76257e-07	0.000111365
ENSG00000169994	MYO7B	841.698	-3.37802	0.520532	25.2438	5.05223e-07	0.00011652
ENSG00000105717	PBX4	174.447	-3.01252	0.481782	25.1725	5.24245e-07	0.000117683
ENSG00000253210	AC040970.1	759.539	-2.53833	0.413248	25.1747	5.23635e-07	0.000117683
ENSG00000134508	CABLES1	875.139	2.26433	0.524031	24.8818	6.09558e-07	0.000135033
ENSG00000162654	GBP4	15782.4	1.48674	0.332309	24.5032	7.41856e-07	0.000162206
ENSG00000108370	RGS9	1035.12	1.92366	0.444584	24.3393	8.07761e-07	0.000174352
ENSG00000145990	GFOD1	6715.03	1.58713	0.365488	24.1349	8.98161e-07	0.000191411
ENSG00000145675	PIK3R1	42800.7	1.93964	0.396713	24.003	9.61868e-07	0.000202425
ENSG00000230587	LINC02580	417.019	-3.3205	0.521808	23.8853	1.02249e-06	0.000212526
ENSG00000147872	PLIN2	11068.3	-2.09596	0.370918	23.7637	1.0892e-06	0.000220767
ENSG00000169860	P2RY1	233.464	2.37313	0.533528	23.7498	1.09709e-06	0.000220767
ENSG00000228157	AC007952.2	124.388	-2.75092	0.4601	23.7421	1.10148e-06	0.000220767
ENSG00000169258	GPRIN1	1089.47	-2.13644	0.374884	23.582	1.19701e-06	0.000237093
ENSG00000220517	ASS1P1	148.735	-2.84234	0.466448	23.5374	1.22507e-06	0.000239829
ENSG00000175040	CHST2	5718.64	2.08225	0.51766	23.47	1.26876e-06	0.000242736
ENSG00000206560	ANKRD28	13748.5	-1.5739	0.293068	23.4737	1.26635e-06	0.000242736
ENSG00000126016	AMOT	1440.38	1.52013	0.364271	23.4348	1.29223e-06	0.000244449
ENSG00000160360	GPSM1	4467.1	1.60695	0.396299	23.0918	1.5445e-06	0.000288925
ENSG00000176871	WSB2	2716.16	-1.07237	0.207627	23.0227	1.60098e-06	0.0002962
ENSG00000186105	LRRC70	1436.43	-2.24729	0.397545	22.8707	1.73277e-06	0.000317097
ENSG00000213468	FIRRE	2709.16	1.16777	0.275762	22.6929	1.90072e-06	0.00034043
ENSG00000274213	AC015912.3	88.5537	1.60915	0.334946	22.7113	1.88256e-06	0.00034043
ENSG00000124374	PAIP2B	227.031	1.42981	0.339835	22.6408	1.95296e-06	0.000344633
ENSG00000260101	AC008074.2	191.862	1.3881	0.300696	22.6288	1.96512e-06	0.000344633
ENSG00000002549	LAP3	5215.74	1.04064	0.230812	22.5444	2.05338e-06	0.000356399
ENSG00000066294	CD84	2205.34	1.6932	0.40388	22.3262	2.30048e-06	0.00038436
ENSG00000134326	CMPK2	2117.56	1.4798	0.326938	22.3406	2.28325e-06	0.00038436
ENSG00000140932	CMTM2	288.092	-3.20878	0.533591	22.3353	2.2896e-06	0.00038436
ENSG00000256235	SMIM3	15561.7	-2.09938	0.377431	22.3218	2.3058e-06	0.00038436
ENSG00000283268	TEX54	40.9263	1.98161	0.398718	22.1682	2.4978e-06	0.000412284
ENSG00000189152	GRAPL	684.936	-1.55511	0.294934	22.1162	2.56629e-06	0.000419477
ENSG00000132530	XAF1	5075.09	1.69549	0.377497	22.033	2.68005e-06	0.000433859
ENSG00000182022	CHST15	8324.23	-2.14452	0.385696	21.8423	2.96009e-06	0.000474629
ENSG00000119139	TJP2	3953.76	-1.67978	0.311494	21.8058	3.01692e-06	0.000479178
ENSG00000075399	VPS9D1	462.243	-1.20289	0.233656	21.763	3.08499e-06	0.000484207
ENSG00000163827	LRRC2	423.808	1.72372	0.430153	21.7499	3.1061e-06	0.000484207
ENSG00000262292	AC007952.5	59.4744	-2.76798	0.483553	21.7064	3.17723e-06	0.000490751
ENSG00000287454	AC008149.2	370.511	-1.95208	0.36734	21.6566	3.26084e-06	0.000499087
ENSG00000001167	NFYA	5919.84	1.05546	0.252148	21.6276	3.31046e-06	0.000502116
ENSG00000069020	MAST4	1270.4	1.78793	0.463084	21.5263	3.4901e-06	0.000510951
ENSG00000111249	CUX2	102.547	-3.81426	0.628546	21.536	3.47243e-06	0.000510951
ENSG00000167077	MEI1	603.375	-1.53363	0.28865	21.5518	3.44402e-06	0.000510951
ENSG00000251034	AC087854.1	1203.38	-1.38393	0.270045	21.5653	3.41985e-06	0.000510951
ENSG00000165959	CLMN	1702.63	1.33101	0.315599	21.343	3.84013e-06	0.000557349
ENSG00000121060	TRIM25	4866.54	1.00328	0.222462	21.2932	3.94137e-06	0.000559313
ENSG00000128815	WDFY4	14896.5	1.12014	0.269063	21.2873	3.95333e-06	0.000559313
ENSG00000280155	AL021408.2	557.646	-2.68612	0.477844	21.3146	3.89761e-06	0.000559313
ENSG00000160285	LSS	2032.15	1.37188	0.323036	21.166	4.21176e-06	0.000587225
ENSG00000005379	TSPOAP1	7294.72	-1.63959	0.311754	21.082	4.40035e-06	0.000603857
ENSG00000105963	ADAP1	413.905	-1.98734	0.372844	21.0309	4.51924e-06	0.000603857
ENSG00000143847	PPFIA4	484.21	1.73093	0.428661	21.0576	4.45671e-06	0.000603857
ENSG00000163162	RNF149	4696.29	-1.18517	0.234885	21.0457	4.48452e-06	0.000603857
ENSG00000183784	DOCK8-AS1	120.157	-2.147	0.392751	21.0534	4.46665e-06	0.000603857
ENSG00000145358	DDIT4L	1936.74	2.48511	0.615607	21.0068	4.57646e-06	0.000606687
ENSG00000082438	COBLL1	431.189	1.92212	0.449867	20.9597	4.69052e-06	0.00061695
ENSG00000138172	CALHM2	511.883	-1.90535	0.362725	20.7232	5.30689e-06	0.000692611
ENSG00000205622	AP001042.1	241.417	-1.4797	0.293858	20.603	5.65085e-06	0.000731829
ENSG00000183742	MACC1	154.597	1.77296	0.426792	20.5739	5.73728e-06	0.000737349
ENSG00000175899	A2M	563.437	-3.28531	0.571331	20.4327	6.17666e-06	0.000781881
ENSG00000100320	RBFOX2	461.2	2.26502	0.608367	20.3871	6.32543e-06	0.000794738
ENSG00000163704	PRRT3	255.543	-1.31751	0.265885	20.3545	6.43426e-06	0.000802423
ENSG00000143786	CNIH3	85.222	1.19599	0.292979	20.3224	6.54292e-06	0.000809975
ENSG00000070961	ATP2B1	5373.59	-1.42504	0.281801	20.2878	6.66258e-06	0.000810838
ENSG00000162772	ATF3	6118.1	1.41782	0.354047	20.2801	6.68945e-06	0.000810838
ENSG00000246334	PRR7-AS1	179.1	-1.59059	0.312803	20.2701	6.72441e-06	0.000810838
ENSG00000265625	AC104564.5	217.323	-1.70637	0.333921	20.2649	6.74254e-06	0.000810838
ENSG00000258177	AC008149.1	113.793	-2.03561	0.396972	20.1959	6.99041e-06	0.000828807
ENSG00000132465	JCHAIN	86447	-6.40151	0.920564	20.1449	7.17911e-06	0.000843923
ENSG00000197705	KLHL14	434.064	1.90709	0.481184	20.1345	7.21816e-06	0.000843923
ENSG00000172878	METAP1D	278.276	1.26808	0.326086	20.0094	7.70608e-06	0.000888627
ENSG00000204420	MPIG6B	453.402	1.20723	0.301176	19.9507	7.94638e-06	0.000910104
ENSG00000137880	GCHFR	378.441	-2.3455	0.435646	19.9318	8.02546e-06	0.00091295
ENSG00000120899	PTK2B	14477.1	-1.07724	0.222813	19.8484	8.3834e-06	0.00092225
ENSG00000135926	TMBIM1	3798.02	-1.32955	0.268254	19.8364	8.43588e-06	0.00092225
ENSG00000138795	LEF1	18008.1	-2.2406	0.417659	19.8931	8.18962e-06	0.00092225
ENSG00000163833	FBXO40	45.2095	-1.68684	0.338255	19.8729	8.27665e-06	0.00092225
ENSG00000171877	FRMD5	206.19	-1.80725	0.356867	19.8716	8.2821e-06	0.00092225
ENSG00000233334	FAM53B-AS1	140.93	-1.86733	0.364775	19.8489	8.38099e-06	0.00092225
ENSG00000111335	OAS2	2651.17	1.48068	0.345485	19.7556	8.80019e-06	0.000943695
ENSG00000173517	PEAK1	2925.53	-2.15677	0.409501	19.7562	8.79749e-06	0.000943695
ENSG00000163564	PYHIN1	1084.25	-2.51098	0.47197	19.7109	9.0088e-06	0.000947951
ENSG00000163975	MELTF	499.069	-2.19627	0.419242	19.7118	9.00441e-06	0.000947951
ENSG00000173705	SUSD5	66.4843	1.51255	0.372646	19.7196	8.96765e-06	0.000947951
ENSG00000270402	AC011458.1	23.1189	-1.1655	0.248263	19.6916	9.10011e-06	0.000951611
ENSG00000135535	CD164	28110.1	1.28491	0.326456	19.6632	9.23613e-06	0.000959873
ENSG00000090376	IRAK3	5453.75	-2.22139	0.423691	19.6017	9.53847e-06	0.000973271
ENSG00000241984	RPL7AP2	18.5012	-1.61992	0.338402	19.6018	9.53796e-06	0.000973271
ENSG00000279825	AC003957.1	1473.18	-1.3193	0.271898	19.6158	9.46833e-06	0.000973271
ENSG00000136848	DAB2IP	514.252	2.36608	0.601205	19.5815	9.6399e-06	0.000977695
ENSG00000115267	IFIH1	2313.74	1.12801	0.256112	19.5219	9.94531e-06	0.000996662
ENSG00000136379	ABHD17C	1089.68	-2.8832	0.526182	19.5289	9.90913e-06	0.000996662
ENSG00000122641	INHBA	275.929	2.18339	0.518721	19.3609	1.08201e-05	0.00107791
ENSG00000245552	AP000787.1	898.7	1.10097	0.276277	19.2995	1.11734e-05	0.00110656
ENSG00000103888	CEMIP	480.146	-2.95973	0.543785	19.2238	1.16255e-05	0.00113975
ENSG00000159958	TNFRSF13C	3459.06	-1.92326	0.37085	19.2208	1.16439e-05	0.00113975
ENSG00000248099	INSL3	42.5126	-1.95841	0.394969	19.1561	1.20451e-05	0.0011722
ENSG00000145730	PAM	1289.73	1.80352	0.451264	19.1321	1.21976e-05	0.00118022
ENSG00000183496	MEX3B	1336.29	1.69864	0.436995	19.1201	1.22748e-05	0.0011809
ENSG00000229839	AC018462.1	230.954	-2.85338	0.510894	19.1002	1.24033e-05	0.00118649
ENSG00000105227	PRX	1725.25	-3.41084	0.596863	19.0844	1.25063e-05	0.00118958
ENSG00000072201	LNX1	385.472	2.27819	0.536265	19.0687	1.26094e-05	0.00119265
ENSG00000164929	BAALC	2625.69	-2.77305	0.515145	19.0405	1.27972e-05	0.00120366
ENSG00000278231	AL133342.1	139.148	-1.33852	0.28357	19.0178	1.29505e-05	0.0012113
ENSG00000118849	RARRES1	14.0317	-1.51101	0.330068	18.9554	1.3381e-05	0.00124466
ENSG00000141298	SSH2	13698.2	-1.39701	0.288924	18.8756	1.39524e-05	0.00128362
ENSG00000235145	RPSAP16	125.439	-1.38332	0.287728	18.8798	1.39218e-05	0.00128362
ENSG00000007062	PROM1	1459.44	-4.31881	0.721322	18.7977	1.45341e-05	0.00129612
ENSG00000023171	GRAMD1B	3259.55	1.01983	0.247776	18.7909	1.45858e-05	0.00129612
ENSG00000106546	AHR	8895.02	-2.44558	0.466971	18.7994	1.45215e-05	0.00129612
ENSG00000107537	PHYH	1575.84	1.38172	0.355855	18.8232	1.43413e-05	0.00129612
ENSG00000176597	B3GNT5	2063.5	-1.95282	0.389673	18.8443	1.41838e-05	0.00129612
ENSG00000226791	LINC02611	228.986	-2.634	0.504274	18.793	1.457e-05	0.00129612
ENSG00000279706	AL353608.4	30.9636	-1.38312	0.296665	18.7855	1.46271e-05	0.00129612
ENSG00000215045	GRID2IP	309.242	-2.10989	0.410828	18.7376	1.49994e-05	0.00132092
ENSG00000234028	EIF2AK3-DT	1802.04	1.16518	0.301145	18.7294	1.5064e-05	0.00132092
ENSG00000117122	MFAP2	104.695	-2.91175	0.54487	18.7098	1.522e-05	0.00132768
ENSG00000147138	GPR174	2355.23	1.46229	0.382101	18.6989	1.53073e-05	0.00132842
ENSG00000164976	MYORG	70.7824	-1.9326	0.391327	18.6048	1.60816e-05	0.00138846
ENSG00000064012	CASP8	6439.11	-1.38656	0.287233	18.5744	1.63404e-05	0.00140361
ENSG00000135679	MDM2	26323.6	-1.78367	0.35647	18.5174	1.68364e-05	0.00143268
ENSG00000236670	KRT18P5	53.0262	-1.74621	0.354487	18.5159	1.6849e-05	0.00143268
ENSG00000277739	5_8S_rRNA	1153.58	2.02555	0.453207	18.4084	1.78266e-05	0.00150818
ENSG00000170011	MYRIP	675.389	-3.56808	0.636553	18.3873	1.80255e-05	0.00151738
ENSG00000160796	NBEAL2	8772.95	-1.1934	0.254184	18.3466	1.84146e-05	0.00154238
ENSG00000040531	CTNS	1033.16	1.29319	0.336686	18.2904	1.89659e-05	0.00157041
ENSG00000272892	AL133551.1	74.3005	1.18195	0.286186	18.2841	1.90285e-05	0.00157041
ENSG00000164251	F2RL1	98.4903	-2.59923	0.502347	18.2643	1.9228e-05	0.00157913
ENSG00000044574	HSPA5	18096.7	1.05858	0.274866	18.2347	1.95284e-05	0.00158831
ENSG00000131242	RAB11FIP4	2735.66	-1.38135	0.286737	18.2404	1.94705e-05	0.00158831
ENSG00000101187	SLCO4A1	193.639	-2.14464	0.426295	18.1703	2.02009e-05	0.0016351
ENSG00000137825	ITPKA	73.7903	-2.45799	0.482932	18.139	2.05352e-05	0.00163854
ENSG00000174059	CD34	10100.9	2.04456	0.578918	18.1419	2.05042e-05	0.00163854
ENSG00000236514	AL135791.1	38.1233	1.43333	0.354361	18.1541	2.03735e-05	0.00163854
ENSG00000185507	IRF7	2470.72	1.20078	0.288328	18.1128	2.08196e-05	0.00165339
ENSG00000138031	ADCY3	2444.67	-1.32918	0.281113	18.0817	2.11625e-05	0.00166492
ENSG00000185015	CA13	105.38	1.23398	0.314478	18.0862	2.11125e-05	0.00166492
ENSG00000274737	AC004466.2	76.1905	-1.59751	0.33082	17.8556	2.38321e-05	0.00184054
ENSG00000197670	AL157838.1	274.938	-1.11939	0.243796	17.8133	2.43677e-05	0.00187331
ENSG00000172738	TMEM217	591.129	-1.5101	0.314758	17.7132	2.56837e-05	0.00195661
ENSG00000254272	BTF3P3	27.3775	-1.87265	0.391683	17.7157	2.565e-05	0.00195661
ENSG00000163297	ANTXR2	2573.55	-1.66916	0.346169	17.6493	2.65617e-05	0.0020074
ENSG00000240373	SEC62-AS1	18.1008	-1.24757	0.28342	17.6473	2.65889e-05	0.0020074
ENSG00000163755	HPS3	1889.8	1.14077	0.299673	17.6329	2.67916e-05	0.00201367
ENSG00000108551	RASD1	7991.44	1.36889	0.368763	17.4954	2.88005e-05	0.00210373
ENSG00000134986	NREP	6375.41	1.42831	0.375212	17.5313	2.82614e-05	0.00210373
ENSG00000156299	TIAM1	1318.11	-1.41202	0.306801	17.5303	2.8277e-05	0.00210373
ENSG00000179840	PIK3CD-AS1	329.901	-1.46558	0.307758	17.5139	2.85208e-05	0.00210373
ENSG00000182158	CREB3L2	1463.6	-1.07183	0.236393	17.4784	2.90591e-05	0.00210373
ENSG00000187808	SOWAHD	295.762	-2.26165	0.441323	17.48	2.90349e-05	0.00210373
ENSG00000234788	HSPA8P3	18.6144	-1.95683	0.418008	17.4896	2.88879e-05	0.00210373
ENSG00000258302	AC025034.1	148.027	-1.08352	0.242336	17.4837	2.89786e-05	0.00210373
ENSG00000286018	AF129075.3	113.483	-1.19764	0.265632	17.4748	2.91143e-05	0.00210373
ENSG00000270019	AC110769.2	221.631	1.28312	0.310897	17.4194	2.99754e-05	0.00215669
ENSG00000109689	STIM2	4771.5	-1.73088	0.361608	17.3947	3.03679e-05	0.00216641
ENSG00000182687	GALR2	60.0009	1.69004	0.476208	17.3974	3.03233e-05	0.00216641
ENSG00000257181	AC025423.4	1389.04	-1.61643	0.33719	17.3709	3.07496e-05	0.00218439
ENSG00000270761	AL355353.1	41.287	1.31316	0.344256	17.3231	3.15334e-05	0.00223065
ENSG00000166949	SMAD3	4187.99	-1.72115	0.358335	17.2733	3.23708e-05	0.00227374
ENSG00000223773	CD99P1	548.318	-1.1102	0.244909	17.2708	3.24125e-05	0.00227374
ENSG00000117868	ESYT2	25475.8	-1.42173	0.307161	17.2423	3.29037e-05	0.00229862
ENSG00000107742	SPOCK2	9446.61	-1.75345	0.363159	17.2022	3.36047e-05	0.00232827
ENSG00000183837	PNMA3	185.533	1.55956	0.433575	17.2048	3.35586e-05	0.00232827
ENSG00000065809	FAM107B	14372.5	-1.24743	0.265979	17.0963	3.55324e-05	0.00243642
ENSG00000178199	ZC3H12D	6241.61	-1.50726	0.328707	17.094	3.55738e-05	0.00243642
ENSG00000286742	AC000065.1	1213.6	-3.13653	0.586916	17.0927	3.55998e-05	0.00243642
ENSG00000100379	KCTD17	797.373	1.06533	0.277446	17.0314	3.67672e-05	0.00247605
ENSG00000249931	GOLGA8K	63.2455	-2.22158	0.459669	17.0462	3.64809e-05	0.00247605
ENSG00000008323	PLEKHG6	35.7993	-1.93627	0.408891	16.958	3.82157e-05	0.00256334
ENSG00000140443	IGF1R	2430.93	1.31114	0.354814	16.9159	3.90724e-05	0.00261041
ENSG00000120278	PLEKHG1	4531.1	-2.09937	0.439076	16.8348	4.0778e-05	0.00269231
ENSG00000264448	MIR378D2HG	21.4326	1.61801	0.410486	16.8406	4.06533e-05	0.00269231
ENSG00000196937	FAM3C	2335.64	-1.72986	0.365564	16.8243	4.10048e-05	0.00269671
ENSG00000075275	CELSR1	1548.72	-2.51366	0.505826	16.7287	4.31239e-05	0.00271903
ENSG00000099250	NRP1	1229.43	-3.28157	0.614883	16.7241	4.32292e-05	0.00271903
ENSG00000108448	TRIM16L	103.816	1.21225	0.340393	16.7308	4.30762e-05	0.00271903
ENSG00000116717	GADD45A	2501.38	1.12652	0.304934	16.7217	4.32822e-05	0.00271903
ENSG00000132640	BTBD3	6621.62	1.72331	0.409723	16.7582	4.24585e-05	0.00271903
ENSG00000140450	ARRDC4	4646.51	1.47374	0.403759	16.7527	4.25813e-05	0.00271903
ENSG00000152784	PRDM8	590.774	-1.75927	0.376767	16.7438	4.27812e-05	0.00271903
ENSG00000163492	CCDC141	1590.78	-2.66648	0.520672	16.7497	4.26498e-05	0.00271903
ENSG00000178695	KCTD12	2215.22	-1.93742	0.410402	16.7807	4.19569e-05	0.00271903
ENSG00000230747	AC021188.1	286.223	-1.43346	0.318633	16.7661	4.22812e-05	0.00271903
ENSG00000237181	PRKAR1B-AS1	58.2033	-1.58239	0.349563	16.7332	4.30222e-05	0.00271903
ENSG00000275441	AC020765.2	31.4912	1.15389	0.291223	16.7584	4.24546e-05	0.00271903
ENSG00000052344	PRSS8	20.8234	-1.24086	0.277265	16.6807	4.42282e-05	0.00273927
ENSG00000100600	LGMN	1368.16	-2.1165	0.446575	16.6763	4.43323e-05	0.00273927
ENSG00000122188	LAX1	1193.23	-1.49753	0.321812	16.6726	4.4418e-05	0.00273927
ENSG00000228109	MELTF-AS1	34.7775	-1.72365	0.377782	16.6731	4.44073e-05	0.00273927
ENSG00000266708	AP001793.1	20.6335	-1.65641	0.356018	16.6963	4.38673e-05	0.00273927
ENSG00000125430	HS3ST3B1	950.666	1.3781	0.388691	16.6293	4.5444e-05	0.00279232
ENSG00000157303	SUSD3	1274.37	-1.74517	0.377322	16.5721	4.68359e-05	0.00286738
ENSG00000165905	LARGE2	643.897	-2.30558	0.475492	16.4953	4.87698e-05	0.00294727
ENSG00000256664	AC025423.2	1308.39	-1.56695	0.336347	16.4926	4.88411e-05	0.00294727
ENSG00000225092	AL355336.1	95.9433	-1.09674	0.249069	16.435	5.03476e-05	0.00302733
ENSG00000270986	HMGB1P51	48.528	-1.06748	0.245801	16.4225	5.068e-05	0.00303647
ENSG00000157557	ETS2	35438.9	-1.71134	0.373526	16.3848	5.16993e-05	0.00307565
ENSG00000182197	EXT1	1273.91	1.84007	0.534294	16.357	5.24617e-05	0.00309911
ENSG00000260942	CAPN10-DT	639.58	1.1001	0.276784	16.3614	5.23411e-05	0.00309911
ENSG00000225217	HSPA7	185.131	2.10208	0.613012	16.3196	5.35069e-05	0.0031498
ENSG00000101400	SNTA1	351.221	-1.72313	0.369462	16.3084	5.38246e-05	0.00315746
ENSG00000089127	OAS1	865.413	1.81919	0.461448	16.2876	5.44195e-05	0.00316532
ENSG00000149970	CNKSR2	399.944	-2.23549	0.463818	16.2971	5.41478e-05	0.00316532
ENSG00000231125	AF129075.1	48.2291	-1.12246	0.264063	16.284	5.45227e-05	0.00316532
ENSG00000136856	SLC2A8	107.977	1.76056	0.51341	16.2598	5.52241e-05	0.00318387
ENSG00000158321	AUTS2	4663.53	-1.19019	0.264137	16.2534	5.54094e-05	0.00318387
ENSG00000175518	UBQLNL	38.0792	1.3148	0.345843	16.2568	5.53111e-05	0.00318387
ENSG00000276757	RN7SL192P	28.3621	-1.22823	0.288763	16.2277	5.61657e-05	0.00321634
ENSG00000125827	TMX4	9219.19	-1.00721	0.23045	16.1998	5.70001e-05	0.00324265
ENSG00000159200	RCAN1	6364.85	-2.12171	0.444377	16.1475	5.8596e-05	0.00329941
ENSG00000276533	AC018926.2	98.1221	-1.55323	0.341945	16.1491	5.85458e-05	0.00329941
ENSG00000140995	DEF8	1820.38	-1.79336	0.388501	16.0626	6.12814e-05	0.00341634
ENSG00000156738	MS4A1	8029.21	-3.12367	0.61029	16.064	6.1238e-05	0.00341634
ENSG00000286546	AL079338.1	1165.51	2.13776	0.633426	16.0492	6.17172e-05	0.00342928
ENSG00000215014	AL645728.1	462.97	1.06674	0.276564	16.0367	6.21272e-05	0.0034407
ENSG00000104970	KIR3DX1	347.944	-3.0954	0.612625	16.0013	6.32984e-05	0.00347293
ENSG00000226979	LTA	160.126	-1.93719	0.419312	16.0004	6.3328e-05	0.00347293
ENSG00000010327	STAB1	3874.4	-3.62956	0.694738	15.9289	6.57661e-05	0.00356025
ENSG00000160209	PDXK	2250.22	-1.47708	0.331313	15.9311	6.56919e-05	0.00356025
ENSG00000164105	SAP30	1712.48	-1.5827	0.350643	15.941	6.53463e-05	0.00356025
ENSG00000239998	LILRA2	4734.02	-1.31379	0.299892	15.9407	6.53575e-05	0.00356025
ENSG00000148700	ADD3	12472.2	-1.52138	0.33368	15.9209	6.60469e-05	0.00356399
ENSG00000183250	LINC01547	138.295	-2.49674	0.512435	15.8642	6.80552e-05	0.00362588
ENSG00000256723	AP003717.3	232.475	-2.17424	0.462226	15.8699	6.78509e-05	0.00362588
ENSG00000080618	CPB2	18.6956	1.02102	0.276546	15.8426	6.88365e-05	0.00365594
ENSG00000204257	HLA-DMA	11572.4	1.02923	0.28368	15.7425	7.25732e-05	0.00383023
ENSG00000170542	SERPINB9	3380.24	-1.27844	0.292099	15.6985	7.42845e-05	0.00389722
ENSG00000255398	HCAR3	749.628	-2.37659	0.497397	15.6979	7.43054e-05	0.00389722
ENSG00000237836	PHKA2-AS1	23.1849	-1.74746	0.39196	15.6863	7.47619e-05	0.00390898
ENSG00000053747	LAMA3	777.299	-3.07139	0.611223	15.6781	7.50885e-05	0.0039139
ENSG00000175782	SLC35E3	6876.58	-1.81949	0.393794	15.6575	7.59128e-05	0.00393519
ENSG00000046653	GPM6B	1880.1	-2.17719	0.464391	15.6037	7.81001e-05	0.00398554
ENSG00000050767	COL23A1	258.74	-2.71508	0.54585	15.6119	7.77652e-05	0.00398554
ENSG00000072163	LIMS2	242.031	-2.19734	0.469849	15.6033	7.812e-05	0.00398554
ENSG00000138131	LOXL4	174.161	1.57477	0.424024	15.6226	7.73239e-05	0.00398554
ENSG00000143479	DYRK3	7767.31	-1.39571	0.314279	15.6167	7.75685e-05	0.00398554
ENSG00000236021	AL591043.2	22.85	1.07765	0.282008	15.5897	7.86803e-05	0.004002
ENSG00000028137	TNFRSF1B	3867.82	-1.52711	0.343751	15.5633	7.97881e-05	0.00402756
ENSG00000047365	ARAP2	34608.1	-1.65608	0.374054	15.5597	7.99424e-05	0.00402756
ENSG00000100473	COCH	766.119	-2.34277	0.496213	15.555	8.01397e-05	0.00402756
ENSG00000181418	DDN	719.04	1.98937	0.554979	15.5637	7.97695e-05	0.00402756
ENSG00000162511	LAPTM5	147874	-1.81662	0.40418	15.4047	8.67721e-05	0.00430943
ENSG00000197712	FAM114A1	70.1881	-1.60733	0.364156	15.4078	8.66291e-05	0.00430943
ENSG00000187240	DYNC2H1	620.527	-2.67036	0.55885	15.3897	8.74618e-05	0.0043309
ENSG00000148180	GSN	13818.7	-1.58215	0.354688	15.3689	8.84305e-05	0.00435327
ENSG00000176160	HSF5	128.323	-1.61617	0.366466	15.3726	8.82576e-05	0.00435327
ENSG00000124570	SERPINB6	2131.19	-1.40689	0.322471	15.3625	8.87314e-05	0.00435534
ENSG00000167895	TMC8	5314.93	-1.21059	0.284601	15.3494	8.93497e-05	0.00437294
ENSG00000288032	AC104472.5	53.6685	-1.06399	0.256381	15.3222	9.06442e-05	0.00442344
ENSG00000145365	TIFA	3999.97	-1.32675	0.302732	15.2923	9.2092e-05	0.00446819
ENSG00000141458	NPC1	3965.83	-1.0043	0.236067	15.2559	9.38834e-05	0.004529
ENSG00000145936	KCNMB1	124.073	-1.90313	0.419956	15.2366	9.48482e-05	0.00456247
ENSG00000176595	KBTBD11	2938.86	-1.75077	0.387508	15.2043	9.64812e-05	0.00461465
ENSG00000118200	CAMSAP2	264.407	-2.4542	0.525471	15.1727	9.8112e-05	0.00467936
ENSG00000151729	SLC25A4	171.754	1.23706	0.356498	15.1441	9.96068e-05	0.00473723
ENSG00000159231	CBR3	121.867	-2.04622	0.446654	15.0809	0.000103001	0.00485839
ENSG00000261371	PECAM1	4040.75	-1.51621	0.349888	15.0805	0.00010302	0.00485839
ENSG00000143162	CREG1	4205.72	1.15397	0.328594	15.0141	0.00010671	0.00497665
ENSG00000198498	TMA16	682.896	1.08066	0.309863	15.0206	0.000106343	0.00497665
ENSG00000198520	ARMH1	5727.92	-1.36688	0.315507	15.0189	0.00010644	0.00497665
ENSG00000076662	ICAM3	4375.75	-1.3377	0.308568	14.9852	0.00010836	0.00501197
ENSG00000145685	LHFPL2	1224.13	1.44767	0.423745	14.9876	0.000108221	0.00501197
ENSG00000174130	TLR6	1322.16	-1.75422	0.396446	14.9877	0.000108215	0.00501197
ENSG00000122378	PRXL2A	2679.08	1.01322	0.295469	14.9676	0.000109374	0.00504291
ENSG00000125810	CD93	2282.37	-1.63602	0.373412	14.9567	0.000110005	0.00504645
ENSG00000117906	RCN2	5113.77	-1.16145	0.278228	14.9512	0.000110327	0.00504744
ENSG00000166483	WEE1	2632.41	-1.24227	0.29327	14.9399	0.000110989	0.005064
ENSG00000223984	HNRNPRP1	84.6869	-1.37139	0.318205	14.9292	0.00011162	0.00507491
ENSG00000254703	SENCR	93.3723	1.57536	0.417716	14.9257	0.000111831	0.00507491
ENSG00000213090	SCYL2P1	118.146	-1.06045	0.254401	14.9153	0.000112448	0.00508918
ENSG00000233924	RPSAP13	23.3178	-1.53915	0.363187	14.8721	0.000115053	0.0051695
ENSG00000091513	TF	90.1514	1.29574	0.379507	14.8596	0.000115816	0.00517283
ENSG00000162496	DHRS3	3445.55	-1.88066	0.42769	14.8593	0.000115832	0.00517283
ENSG00000270112	AC090241.2	96.3539	-1.79498	0.412588	14.8324	0.000117502	0.00521969
ENSG00000138119	MYOF	343.744	1.80523	0.497519	14.8269	0.000117841	0.005221
ENSG00000236065	AL020995.1	33.2671	-1.43823	0.338004	14.7897	0.00012019	0.00530836
ENSG00000180537	RNF182	255.555	-3.13224	0.62888	14.7714	0.000121362	0.00532597
ENSG00000249207	AC079921.1	229.444	-1.46204	0.344381	14.7696	0.000121476	0.00532597
ENSG00000284237	LINC02767	607.364	1.96683	0.634075	14.7548	0.000122438	0.0053542
ENSG00000139725	RHOF	1327.91	-1.09175	0.261277	14.7255	0.000124354	0.0054099
ENSG00000116106	EPHA4	1429.6	1.91139	0.55697	14.7043	0.00012576	0.00545693
ENSG00000137877	SPTBN5	226.933	1.37195	0.397631	14.684	0.000127118	0.00548757
ENSG00000184489	PTP4A3	2288.98	-2.12897	0.47375	14.6845	0.00012709	0.00548757
ENSG00000144824	PHLDB2	1309.45	-2.4161	0.510741	14.664	0.00012848	0.00550598
ENSG00000200913	SNORD46	28.3644	1.0825	0.306714	14.6674	0.000128243	0.00550598
ENSG00000091409	ITGA6	36753.2	1.85655	0.569958	14.6251	0.000131157	0.00560448
ENSG00000175305	CCNE2	825.334	-1.21394	0.292094	14.6087	0.000132304	0.00563917
ENSG00000075651	PLD1	1281.01	-3.19062	0.643827	14.5647	0.000135426	0.00574314
ENSG00000225423	TNPO1P1	39.4524	-1.42694	0.337906	14.5299	0.000137954	0.00583565
ENSG00000101384	JAG1	788.653	-2.19944	0.485259	14.4819	0.000141515	0.0059614
ENSG00000279665	AC012100.2	42.6393	-1.32403	0.319917	14.4724	0.000142225	0.00597133
ENSG00000167549	CORO6	479.965	-1.54746	0.359312	14.464	0.000142864	0.0059832
ENSG00000214359	RPL18P10	32.8204	-1.29002	0.314021	14.4593	0.000143219	0.0059832
ENSG00000137628	DDX60	2420.54	1.31971	0.357276	14.4375	0.000144892	0.00601472
ENSG00000149269	PAK1	3310.87	-1.04432	0.249161	14.4337	0.000145178	0.00601472
ENSG00000232891	AL450344.3	53.8898	-1.4921	0.361033	14.4348	0.000145094	0.00601472
ENSG00000120162	MOB3B	670.36	-1.69799	0.395295	14.4117	0.000146888	0.00606129
ENSG00000148339	SLC25A25	5256.28	-1.2693	0.303286	14.3808	0.000149315	0.00614639
ENSG00000170962	PDGFD	146.352	-2.22497	0.502326	14.3675	0.000150376	0.00615994
ENSG00000286688	AP002748.6	49.9643	-1.15658	0.280612	14.3678	0.000150349	0.00615994
ENSG00000164466	SFXN1	6034.51	-1.4748	0.349937	14.3591	0.000151048	0.00617243
ENSG00000135083	CCNJL	1045.19	1.91384	0.577067	14.3525	0.000151581	0.00617924
ENSG00000244682	FCGR2C	466.034	1.81264	0.561538	14.3445	0.00015222	0.00619027
ENSG00000010278	CD9	9930.19	-1.96504	0.430549	14.3118	0.000154888	0.00623851
ENSG00000259319	AF111167.2	151.706	-1.61822	0.368885	14.3157	0.000154567	0.00623851
ENSG00000187608	ISG15	1129.68	1.43876	0.388349	14.2923	0.000156501	0.00627347
ENSG00000261135	AL137802.2	118.734	1.31782	0.34503	14.2849	0.000157116	0.00628316
ENSG00000215493	AC007731.1	40.9691	-1.5244	0.353894	14.2533	0.00015978	0.00636544
ENSG00000224464	PGAM1P6	28.9789	-1.21572	0.302404	14.2261	0.000162104	0.00642162
ENSG00000249087	ZNF436-AS1	171.733	1.01923	0.265588	14.2112	0.000163393	0.00644234
ENSG00000156273	BACH1	16715.9	-1.04295	0.261347	14.1948	0.000164824	0.00648361
ENSG00000167664	TMIGD2	186.67	1.57777	0.48755	14.1893	0.000165305	0.00648735
ENSG00000122707	RECK	1095.28	-1.56944	0.371274	14.1456	0.000169193	0.00660914
ENSG00000141506	PIK3R5	3802.69	-1.15325	0.284332	14.1116	0.000172277	0.0066985
ENSG00000140564	FURIN	6083.94	-1.02825	0.254917	14.1001	0.000173332	0.00672401
ENSG00000198648	STK39	3219.29	-1.30309	0.308029	14.0781	0.000175373	0.00678753
ENSG00000175471	MCTP1	876.643	-1.63565	0.38216	14.0335	0.000179583	0.00691867
ENSG00000228817	BACH1-IT2	30.938	-1.28212	0.317622	14.0111	0.000181734	0.00698556
ENSG00000119703	ZC2HC1C	96.582	-1.06265	0.261165	13.9988	0.000182927	0.00701539
ENSG00000163016	ALMS1P1	29.0971	1.07498	0.306827	13.9651	0.000186238	0.00706179
ENSG00000163354	DCST2	20.9117	-1.21554	0.299003	13.9624	0.000186498	0.00706179
ENSG00000205740	AL359878.1	107.283	1.00447	0.272353	13.9509	0.000187649	0.00706769
ENSG00000226159	LINC01375	254.693	-1.93446	0.447686	13.934	0.000189342	0.00711553
ENSG00000147044	CASK	2206.7	1.10487	0.332075	13.9271	0.000190044	0.007126
ENSG00000157601	MX1	12456.7	1.42998	0.369153	13.9185	0.000190913	0.00714269
ENSG00000140199	SLC12A6	9923.19	-1.06006	0.262286	13.9054	0.000192242	0.00717551
ENSG00000247081	BAALC-AS1	1007.46	-2.03857	0.466095	13.9015	0.000192642	0.00717551
ENSG00000225300	AL591623.1	46.582	-1.32693	0.321196	13.8932	0.000193499	0.00717566
ENSG00000138756	BMP2K	5134.74	-1.2827	0.311428	13.8375	0.000199317	0.00735192
ENSG00000170801	HTRA3	918.195	-3.27353	0.6879	13.827	0.000200432	0.00735192
ENSG00000213003	BTF3P12	44.9144	-1.26908	0.310561	13.8264	0.000200498	0.00735192
ENSG00000238160	LINC02863	283.868	-1.36304	0.32184	13.8243	0.000200723	0.00735192
ENSG00000286341	AP002762.3	686.09	-1.58701	0.374474	13.8126	0.000201975	0.0073603
ENSG00000022267	FHL1	6088.27	-1.38545	0.341246	13.8075	0.000202527	0.00736445
ENSG00000166165	CKB	221.159	1.43319	0.396862	13.7671	0.000206933	0.00748575
ENSG00000196083	IL1RAP	1273.76	-1.70158	0.394611	13.7615	0.000207546	0.00748575
ENSG00000287643	AC004825.3	100.739	-1.09001	0.266456	13.7392	0.000210024	0.00755549
ENSG00000182568	SATB1	17703.7	1.01686	0.309298	13.7329	0.000210733	0.00756483
ENSG00000258337	AC130895.1	50.1476	-1.22187	0.302296	13.7257	0.000211541	0.00757089
ENSG00000275342	PRAG1	1696.85	1.07152	0.324028	13.7162	0.00021261	0.0075837
ENSG00000262380	AC026401.2	50.5541	-1.28302	0.312472	13.7033	0.000214074	0.00761978
ENSG00000099204	ABLIM1	3328.98	-1.46192	0.348172	13.6846	0.000216217	0.00764917
ENSG00000214900	LINC01588	255.111	-1.16214	0.286968	13.6842	0.000216263	0.00764917
ENSG00000286159	AL035106.1	137.417	-1.3663	0.338007	13.6895	0.000215661	0.00764917
ENSG00000230536	AL360268.1	85.8552	-1.40767	0.341299	13.6795	0.000216814	0.00765258
ENSG00000163376	KBTBD8	1293.99	-1.64053	0.396484	13.6552	0.000219633	0.00771508
ENSG00000234281	LANCL1-AS1	16.7888	-1.07772	0.281135	13.6524	0.00021996	0.00771508
ENSG00000134470	IL15RA	363.827	-1.13612	0.2836	13.636	0.000221888	0.00776655
ENSG00000286672	AL096712.2	55.9555	-1.25983	0.308374	13.6101	0.000224968	0.00784173
ENSG00000184271	POU6F1	269.69	-1.42671	0.343376	13.5828	0.000228262	0.00792471
ENSG00000258413	AL158801.2	35.2797	1.43629	0.377127	13.5826	0.00022829	0.00792471
ENSG00000286864	AC012076.1	461.499	-1.04333	0.26219	13.5765	0.000229038	0.00793434
ENSG00000266936	AC011442.1	46.2815	-1.15931	0.295376	13.5578	0.000231324	0.00798068
ENSG00000125245	GPR18	737.887	-1.46287	0.349968	13.5483	0.000232506	0.00798871
ENSG00000116701	NCF2	3334.1	-1.56548	0.373621	13.5394	0.000233604	0.00801008
ENSG00000271991	AC013400.1	90.2142	1.11551	0.319258	13.5314	0.000234605	0.00802008
ENSG00000186469	GNG2	7247.69	-1.08195	0.272109	13.5165	0.000236479	0.00802913
ENSG00000219881	GAPDHP42	228.339	-1.0438	0.260892	13.5214	0.00023586	0.00802913
ENSG00000229948	B3GALNT1P1	28.9861	-1.29127	0.320432	13.516	0.000236544	0.00802913
ENSG00000261202	Z83847.1	266.383	1.04526	0.295007	13.5108	0.000237192	0.00803495
ENSG00000091490	SEL1L3	2221.79	-1.97534	0.458176	13.499	0.000238693	0.00806956
ENSG00000278233	RNA5-8SN2	1109.25	1.6964	0.445866	13.4523	0.000244702	0.0082396
ENSG00000187922	LCN10	1530.66	-2.32978	0.532995	13.4463	0.000245493	0.00824973
ENSG00000180509	KCNE1	97.3142	-1.73916	0.412496	13.4344	0.000247052	0.00828561
ENSG00000127824	TUBA4A	3710.17	-1.23505	0.304144	13.4104	0.000250233	0.00830456
ENSG00000145349	CAMK2D	2727.62	-2.01987	0.469688	13.4108	0.000250184	0.00830456
ENSG00000234465	PINLYP	148.983	-1.62507	0.38276	13.415	0.000249615	0.00830456
ENSG00000279080	AL022322.2	168.88	-1.02969	0.259066	13.4078	0.000250577	0.00830456
ENSG00000115414	FN1	126.225	1.22122	0.36785	13.3598	0.000257076	0.00846994
ENSG00000132359	RAP1GAP2	5069.85	-1.10268	0.276763	13.343	0.00025939	0.00852949
ENSG00000171992	SYNPO	236.195	-2.71482	0.602825	13.3379	0.00026009	0.00853581
ENSG00000141013	GAS8	399.962	-1.4484	0.355028	13.3002	0.000265373	0.00865857
ENSG00000203362	POLH-AS1	26.5263	-1.11411	0.289409	13.2751	0.000268958	0.00875857
ENSG00000123066	MED13L	43565	-1.18985	0.297641	13.2014	0.000279735	0.00892097
ENSG00000213347	MXD3	1615.51	-1.05599	0.264892	13.2114	0.000278244	0.00892097
ENSG00000256108	AC135586.1	14.1456	-1.14167	0.301247	13.2083	0.000278705	0.00892097
ENSG00000258701	LINC00638	39.7181	1.59428	0.439398	13.2025	0.000279576	0.00892097
ENSG00000273702	AC091271.1	273.514	1.05738	0.310544	13.2126	0.000278072	0.00892097
ENSG00000279753	AC011558.1	329.651	-1.78543	0.425802	13.2078	0.00027878	0.00892097
ENSG00000072422	RHOBTB1	563.511	1.93961	0.578981	13.1789	0.000283125	0.00895995
ENSG00000154102	C16orf74	163.803	-2.26564	0.527412	13.1842	0.000282316	0.00895995
ENSG00000229623	METTL21AP1	32.4541	-1.31996	0.336944	13.1894	0.000281532	0.00895995
ENSG00000230322	AL136320.1	185.208	-1.078	0.271494	13.1822	0.000282623	0.00895995
ENSG00000064666	CNN2	4641.89	-1.3513	0.335002	13.169	0.000284618	0.00897707
ENSG00000228839	PIK3IP1-DT	23.9234	-1.29123	0.331176	13.1683	0.000284732	0.00897707
ENSG00000054690	PLEKHH1	142.599	1.17639	0.352736	13.1301	0.000290588	0.00912751
ENSG00000139626	ITGB7	2562.59	-1.80868	0.435198	13.0581	0.000301975	0.00939751
ENSG00000237672	KRR1P1	39.0869	-1.03908	0.268452	13.0624	0.000301282	0.00939751
ENSG00000148803	FUOM	312.652	1.01431	0.302935	13.0382	0.000305203	0.00946298
ENSG00000105737	GRIK5	891.096	-1.5343	0.377327	13.0321	0.000306203	0.00947219
ENSG00000287959	AC021236.1	69.6225	-1.18845	0.301481	13.0295	0.000306625	0.00947219
ENSG00000173208	ABCD2	199.329	-1.72832	0.420502	13.0032	0.000310958	0.00957091
ENSG00000185862	EVI2B	1912.82	-1.25685	0.30641	13.005	0.00031066	0.00957091
ENSG00000147650	LRP12	107.841	-2.18053	0.517352	12.967	0.000317037	0.00972247
ENSG00000258917	ZMYND19P1	30.265	-1.16616	0.305951	12.9688	0.000316724	0.00972247
ENSG00000274677	AC040169.3	110.264	1.02571	0.298283	12.9436	0.000321009	0.00980854
ENSG00000287932	AC000065.2	511.363	-1.98334	0.461276	12.9391	0.000321795	0.00981475
ENSG00000255647	AC093510.1	105.677	1.19451	0.356888	12.9342	0.000322626	0.00982229
ENSG00000005249	PRKAR2B	1259.9	-1.82102	0.435339	12.9271	0.000323867	0.00984228
ENSG00000282100	HSP90AB4P	67.2818	-1.26959	0.322407	12.8845	0.00033132	0.0100506
ENSG00000149564	ESAM	556.73	2.13643	0.668017	12.8803	0.00033205	0.0100547
ENSG00000041353	RAB27B	125.728	1.391	0.437228	12.841	0.000339106	0.0102315
ENSG00000204186	ZDBF2	821.461	1.6685	0.445138	12.8293	0.000341241	0.0102449
ENSG00000237693	IRGM	538.732	-1.86204	0.437436	12.8252	0.000341984	0.0102449
ENSG00000267412	AC092068.2	33.3603	-1.92274	0.456959	12.8313	0.000340873	0.0102449
ENSG00000280486	AC005329.3	170.665	-1.11189	0.28846	12.8276	0.000341546	0.0102449
ENSG00000136514	RTP4	138.601	1.02739	0.281029	12.7942	0.000347699	0.0103425
ENSG00000116544	DLGAP3	147.292	1.87953	0.635936	12.7732	0.000351622	0.0104407
ENSG00000168904	LRRC28	1186.86	1.27121	0.400842	12.7435	0.00035725	0.0105609
ENSG00000162522	KIAA1522	135.526	-1.35149	0.339621	12.7268	0.000360452	0.010628
ENSG00000160318	CLDND2	34.6236	-1.12977	0.294059	12.7022	0.000365228	0.0107409
ENSG00000285909	AP002762.2	229.981	-1.65808	0.403548	12.7005	0.000365557	0.0107409
ENSG00000235613	NSRP1P1	31.3952	-1.117	0.28892	12.655	0.000374561	0.0109481
ENSG00000253720	AC022973.3	84.875	-1.31733	0.332498	12.6505	0.000375471	0.0109557
ENSG00000154025	SLC5A10	539.565	-1.13222	0.2929	12.6454	0.000376495	0.0109666
ENSG00000118298	CA14	177.637	-1.17674	0.302478	12.6417	0.000377238	0.0109692
ENSG00000100100	PIK3IP1	8926.19	-1.28222	0.323402	12.6326	0.000379085	0.0109804
ENSG00000213145	CRIP1	1245.65	-1.43883	0.359075	12.633	0.000378993	0.0109804
ENSG00000076706	MCAM	4003.01	2.1537	0.688402	12.6068	0.000384341	0.0110423
ENSG00000142583	SLC2A5	6579.36	-1.61786	0.406173	12.6112	0.000383442	0.0110423
ENSG00000148908	RGS10	824.53	-1.48886	0.368243	12.6116	0.000383351	0.0110423
ENSG00000230022	FNTAP2	25.486	-1.15354	0.304888	12.6072	0.000384271	0.0110423
ENSG00000287195	AC131568.1	245.284	-1.12812	0.287941	12.5955	0.00038668	0.0110529
ENSG00000229046	HMGN1P2	31.7806	-1.32212	0.347554	12.5762	0.00039069	0.0111486
ENSG00000074276	CDHR2	33.9151	-1.3587	0.349563	12.5694	0.000392114	0.0111703
ENSG00000108797	CNTNAP1	147.312	-1.37685	0.352906	12.5478	0.000396673	0.011262
ENSG00000285938	AC072022.2	80.56	-1.63071	0.406541	12.5331	0.000399808	0.0113319
ENSG00000159788	RGS12	2375.4	-1.03815	0.270887	12.5147	0.000403755	0.0114054
ENSG00000167996	FTH1	50214.9	1.44077	0.383222	12.5176	0.000403143	0.0114054
ENSG00000288050	AC010727.1	120.662	-1.1739	0.307754	12.4914	0.000408839	0.0115104
ENSG00000224660	SH3BP5-AS1	1653.28	-1.23425	0.322007	12.4796	0.00041142	0.0115637
ENSG00000121764	HCRTR1	68.4413	1.02811	0.315635	12.4601	0.000415729	0.0116098
ENSG00000185477	GPRIN3	3339.86	-2.44413	0.570035	12.4633	0.000415027	0.0116098
ENSG00000206190	ATP10A	1976.04	-1.82746	0.447974	12.4518	0.00041759	0.0116098
ENSG00000250722	SELENOP	469.278	-2.00853	0.495433	12.4589	0.000416002	0.0116098
ENSG00000261242	AL136038.3	108.832	1.08783	0.323301	12.4589	0.000416013	0.0116098
ENSG00000177383	MAGEF1	461.148	-1.71834	0.421464	12.4461	0.000418858	0.0116176
ENSG00000173890	GPR160	1129.15	-1.5167	0.373466	12.4412	0.00041996	0.011629
ENSG00000131773	KHDRBS3	1796.99	-2.45559	0.547368	12.4084	0.000427417	0.0117967
ENSG00000113916	BCL6	4456.08	-1.19289	0.311746	12.3882	0.000432044	0.0118394
ENSG00000149289	ZC3H12C	267.96	-2.41749	0.579403	12.3941	0.000430699	0.0118394
ENSG00000215867	KRT18P57	102.691	-1.27667	0.334306	12.3864	0.000432481	0.0118394
ENSG00000259926	AC007342.1	29.753	-1.12524	0.299569	12.3897	0.000431717	0.0118394
ENSG00000125648	SLC25A23	157.089	1.45478	0.483074	12.3799	0.000433971	0.0118531
ENSG00000228599	RPL7P52	61.3204	-1.20191	0.311634	12.3781	0.000434388	0.0118531
ENSG00000089177	KIF16B	2510.22	-1.03735	0.276382	12.3714	0.000435959	0.0118575
ENSG00000138642	HERC6	884.086	1.02161	0.300381	12.3546	0.000439904	0.0119455
ENSG00000107719	PALD1	1808.33	-1.55824	0.391965	12.3461	0.000441898	0.0119611
ENSG00000165804	ZNF219	410.25	1.33132	0.413988	12.3482	0.000441409	0.0119611
ENSG00000257979	SNRPGP18	15.8262	-1.21757	0.326134	12.3153	0.000449258	0.0121408
ENSG00000280036	AC020661.4	70.84	-1.17361	0.308144	12.3049	0.000451762	0.0121694
ENSG00000257599	OVCH1-AS1	472.328	-3.66751	0.775779	12.2646	0.000461638	0.0123714
ENSG00000110237	ARHGEF17	1513.66	-2.05121	0.491252	12.2446	0.000466619	0.0124364
ENSG00000226174	TEX22	86.5303	1.10805	0.332918	12.2382	0.00046822	0.0124364
ENSG00000147166	ITGB1BP2	82.2261	-1.05887	0.285553	12.2308	0.000470067	0.0124631
ENSG00000163517	HDAC11	263.817	1.15628	0.358625	12.2255	0.000471405	0.0124789
ENSG00000163602	RYBP	3675.33	-1.01891	0.268859	12.2113	0.000475015	0.0125367
ENSG00000052126	PLEKHA5	1011.95	-1.98193	0.474814	12.184	0.000482	0.0126598
ENSG00000279968	CCDC28A-AS1	27.1366	1.00815	0.310085	12.1716	0.000485216	0.0127207
ENSG00000149201	CCDC81	234.109	-1.80192	0.444949	12.1392	0.000493737	0.0129077
ENSG00000163701	IL17RE	125.259	-2.54448	0.601301	12.1241	0.000497737	0.012972
ENSG00000134070	IRAK2	511.565	-1.44279	0.367835	12.1195	0.000498968	0.012984
ENSG00000287620	AC092053.4	48.8897	1.371	0.393141	12.116	0.000499913	0.0129885
ENSG00000067182	TNFRSF1A	1712.11	-1.008	0.265453	12.1011	0.000503927	0.0130313
ENSG00000229894	GK3P	344.274	-1.44576	0.371267	12.1025	0.000503533	0.0130313
ENSG00000265666	RARA-AS1	357.006	1.22954	0.365051	12.0984	0.000504658	0.0130313
ENSG00000177311	ZBTB38	839.017	-1.45711	0.371197	12.0758	0.000510811	0.0131098
ENSG00000281189	GHET1	29.1889	1.10033	0.328122	12.0604	0.000515043	0.0131782
ENSG00000277147	LINC00869	510.705	-1.10241	0.289283	12.0561	0.000516233	0.0131886
ENSG00000091129	NRCAM	45.8901	1.44426	0.417769	12.0347	0.000522193	0.0132804
ENSG00000197965	MPZL1	5165.74	1.05772	0.33881	12.0222	0.000525719	0.0133499
ENSG00000282164	PEG13	387.807	-1.45081	0.374081	12.0096	0.000529285	0.0134202
ENSG00000259161	NPM1P20	32.602	-1.28337	0.33129	11.9974	0.00053274	0.0134673
ENSG00000258655	ARHGAP5-AS1	37.3988	1.0462	0.327377	11.9903	0.000534795	0.0134788
ENSG00000160233	LRRC3	234.193	-1.34546	0.353303	11.9843	0.000536519	0.013502
ENSG00000106823	ECM2	271.511	-1.83815	0.46315	11.9684	0.00054111	0.0135769
ENSG00000225442	MPRIP-AS1	96.7948	-1.27204	0.33525	11.9401	0.000549381	0.013764
ENSG00000163694	RBM47	711.324	-1.71984	0.433542	11.9299	0.000552403	0.0137787
ENSG00000228107	AP000692.1	40.3691	-1.05896	0.287856	11.9335	0.000551348	0.0137787
ENSG00000150782	IL18	161.036	-1.53039	0.396146	11.9198	0.000555392	0.0138322
ENSG00000111145	ELK3	3840.33	-1.16371	0.311326	11.9056	0.00055964	0.0138894
ENSG00000122642	FKBP9	251.92	-2.164	0.541658	11.9039	0.000560164	0.0138894
ENSG00000137193	PIM1	9868.05	-1.21518	0.31817	11.9091	0.000558612	0.0138894
ENSG00000146592	CREB5	531.242	-2.18167	0.532487	11.8872	0.000565221	0.0139942
ENSG00000146192	FGD2	1462.62	-1.75341	0.439527	11.8637	0.000572387	0.0140887
ENSG00000186265	BTLA	262.042	-2.13212	0.523966	11.8646	0.000572101	0.0140887
ENSG00000146555	SDK1	846.648	1.96541	0.666098	11.86	0.000573513	0.0140959
ENSG00000105173	CCNE1	471.985	-1.05338	0.284169	11.8357	0.000581074	0.0141619
ENSG00000158715	SLC45A3	284.122	-2.05669	0.51048	11.8478	0.000577291	0.0141619
ENSG00000167889	MGAT5B	404.916	1.391	0.466937	11.8374	0.000580534	0.0141619
ENSG00000237054	PRMT5-AS1	220.831	1.08324	0.309367	11.8351	0.000581246	0.0141619
ENSG00000255458	AC108471.2	54.2548	1.02311	0.308632	11.8448	0.000578237	0.0141619
ENSG00000181741	FDX1P1	32.6332	-1.07134	0.294333	11.8189	0.000586331	0.0142651
ENSG00000136378	ADAMTS7	367.596	1.9133	0.610984	11.814	0.00058786	0.0142817
ENSG00000171476	HOPX	284.447	-2.04848	0.518296	11.791	0.000595184	0.014418
ENSG00000229023	RAB1AP1	23.4674	1.1601	0.338942	11.7802	0.000598652	0.0144397
ENSG00000270300	PHACTR2P1	60.9661	-1.22326	0.329631	11.7835	0.000597578	0.0144397
ENSG00000107201	DDX58	1514.68	1.10002	0.322961	11.7706	0.000601751	0.0144937
ENSG00000140044	JDP2	799	-1.36451	0.354272	11.7287	0.000615432	0.0147809
ENSG00000127947	PTPN12	1860.82	-1.0542	0.28309	11.7075	0.000622481	0.0148654
ENSG00000048342	CC2D2A	126.18	-1.26626	0.334069	11.6886	0.000628836	0.014888
ENSG00000069974	RAB27A	1233.58	-1.137	0.299829	11.6759	0.000633157	0.014888
ENSG00000091879	ANGPT2	1079.41	1.49761	0.498348	11.6762	0.000633033	0.014888
ENSG00000091972	CD200	1824.05	-1.41913	0.371225	11.6886	0.000628847	0.014888
ENSG00000160216	AGPAT3	2060.68	-1.19775	0.318225	11.696	0.000626363	0.014888
ENSG00000235109	ZSCAN31	412.977	1.02582	0.299295	11.6854	0.000629915	0.014888
ENSG00000270392	PFN1P2	92.9798	-1.03337	0.278787	11.6923	0.000627588	0.014888
ENSG00000276744	AC105137.2	235.995	1.06908	0.308515	11.6767	0.000632875	0.014888
ENSG00000177409	SAMD9L	3606.75	1.26532	0.368334	11.6731	0.000634096	0.0148882
ENSG00000176533	GNG7	3273.55	-1.19621	0.316195	11.6402	0.000645419	0.0150711
ENSG00000133401	PDZD2	144.064	1.15502	0.358466	11.6354	0.000647098	0.0150894
ENSG00000285781	AL117340.1	214.5	-1.7599	0.448784	11.6214	0.000651988	0.0151614
ENSG00000188522	FAM83G	269.403	-1.94239	0.471618	11.6132	0.000654852	0.015207
ENSG00000228981	AC097658.1	203.506	-1.46761	0.378563	11.5953	0.000661176	0.0153325
ENSG00000050327	ARHGEF5	305.696	-1.85978	0.460635	11.5737	0.000668925	0.0154486
ENSG00000170899	GSTA4	130.522	1.12765	0.377775	11.5685	0.000670793	0.0154574
ENSG00000277496	AL357033.4	101.239	-1.59749	0.410287	11.5624	0.00067298	0.0154574
ENSG00000105639	JAK3	3577.71	-1.0246	0.277652	11.5378	0.000681936	0.0155993
ENSG00000136111	TBC1D4	3039.52	1.16247	0.373013	11.5117	0.000691605	0.0156295
ENSG00000165030	NFIL3	9524.8	1.1094	0.371021	11.5139	0.000690769	0.0156295
ENSG00000237773	AC073332.1	45.733	-1.35946	0.360556	11.512	0.000691477	0.0156295
ENSG00000279345	Z98885.3	235.599	-1.05497	0.288522	11.5117	0.00069161	0.0156295
ENSG00000287419	AL121929.3	67.9669	-1.68138	0.434041	11.5181	0.000689232	0.0156295
ENSG00000172819	RARG	279.905	-1.15303	0.314302	11.5077	0.000693087	0.0156418
ENSG00000185339	TCN2	180.421	-1.64057	0.426877	11.4913	0.000699216	0.015738
ENSG00000075886	TUBA3D	22.8096	-1.04857	0.29557	11.4828	0.000702451	0.0157686
ENSG00000137843	PAK6	71.4226	-1.48929	0.391469	11.456	0.000712617	0.0158909
ENSG00000230399	RBBP8P1	51.6627	-1.07593	0.298495	11.4428	0.000717721	0.0159449
ENSG00000249180	AC020900.1	35.6751	-1.3735	0.368181	11.4171	0.000727704	0.0160782
ENSG00000133138	TBC1D8B	172.622	-1.2589	0.336768	11.3724	0.000745427	0.016312
ENSG00000119508	NR4A3	5301.73	1.61965	0.557197	11.3495	0.000754695	0.0164345
ENSG00000134321	RSAD2	2012.98	1.56895	0.467785	11.3469	0.00075575	0.0164345
ENSG00000145623	OSMR	220.344	-1.83889	0.480911	11.3494	0.000754741	0.0164345
ENSG00000164465	DCBLD1	163.904	-1.45544	0.384303	11.3426	0.000757495	0.0164345
ENSG00000278982	AL139125.1	120.058	-2.39799	0.601396	11.3446	0.000756684	0.0164345
ENSG00000159164	SV2A	1081.49	-1.16153	0.318982	11.3191	0.00076715	0.0165991
ENSG00000182782	HCAR2	496.719	-1.91102	0.485813	11.3169	0.000768038	0.0165991
ENSG00000285947	AC127029.3	115.47	1.19779	0.364874	11.3183	0.00076748	0.0165991
ENSG00000163053	SLC16A14	719.991	-1.68354	0.436958	11.2647	0.00078994	0.0168989
ENSG00000277873	AC131159.2	40.8307	-1.22001	0.332175	11.2658	0.000789488	0.0168989
ENSG00000279020	C18orf15	193.888	-1.75838	0.449324	11.2602	0.00079185	0.0169182
ENSG00000262312	AC004494.1	98.9086	-1.05083	0.291263	11.2338	0.000803216	0.0170644
ENSG00000272043	AC016405.2	114.46	1.19619	0.347972	11.2327	0.000803685	0.0170644
ENSG00000213055	EEF1B2P7	21.1894	-1.19718	0.330327	11.2095	0.000813775	0.0172119
ENSG00000263327	TAPT1-AS1	448.194	1.11062	0.356134	11.2055	0.000815573	0.0172284
ENSG00000259950	AC034105.3	43.3787	-1.11403	0.308505	11.2013	0.000817397	0.0172452
ENSG00000184206	GOLGA6L4	221.335	-1.20493	0.324086	11.1627	0.000834603	0.0175642
ENSG00000225177	AL590617.2	45.7603	1.2278	0.404713	11.1563	0.000837446	0.0175862
ENSG00000141441	GAREM1	429.1	1.62697	0.518691	11.1482	0.000841141	0.0175937
ENSG00000244730	AC139451.1	44.5391	-1.17058	0.31846	11.148	0.000841229	0.0175937
ENSG00000172508	CARNS1	419.067	-1.27447	0.342549	11.1455	0.000842339	0.0175951
ENSG00000075240	GRAMD4	5356.14	-1.12107	0.311528	11.123	0.000852647	0.0177519
ENSG00000124019	FAM124B	381.197	-2.13388	0.541962	11.1222	0.000853008	0.0177519
ENSG00000234883	MIR155HG	700.236	-1.31663	0.365399	11.1252	0.000851612	0.0177519
ENSG00000267882	AL031666.2	61.2869	-1.51668	0.394671	11.1115	0.000857936	0.0178104
ENSG00000169255	B3GALNT1	383.988	1.43926	0.497315	11.1086	0.000859294	0.0178166
ENSG00000180712	LINC02363	1096.27	-2.55758	0.592489	11.1009	0.000862846	0.0178682
ENSG00000151136	BTBD11	1758.08	-1.46148	0.381433	11.0908	0.000867591	0.0179224
ENSG00000187229	AC100800.1	98.0531	-1.50143	0.397855	11.0734	0.000875733	0.0180463
ENSG00000125170	DOK4	1133.33	-1.28619	0.350652	11.0708	0.000877001	0.0180503
ENSG00000229207	SERPINH1P1	22.0977	-1.41577	0.389937	11.0685	0.000878071	0.0180503
ENSG00000248967	AC022493.2	12.4992	-1.22396	0.351128	11.0593	0.000882414	0.0180954
ENSG00000236703	MYB-AS1	78.561	-1.33306	0.365774	11.0433	0.000890081	0.0181421
ENSG00000234509	AP000253.1	25.9987	-1.47698	0.401811	11.0324	0.000895334	0.0182051
ENSG00000092421	SEMA6A	3144.32	-2.10432	0.522653	11.0015	0.000910392	0.0184065
ENSG00000237424	FOXD2-AS1	64.9565	-1.62431	0.429223	10.9834	0.000919296	0.0185357
ENSG00000155657	TTN	23137.9	-2.07319	0.522599	10.9651	0.00092842	0.0186594
ENSG00000279430	AL590560.4	40.1476	-1.21731	0.331636	10.9645	0.000928759	0.0186594
ENSG00000178803	ADORA2A-AS1	239.724	-1.07399	0.298305	10.9259	0.000948307	0.0189616
ENSG00000279404	AC008739.5	44.9671	-1.09725	0.30702	10.9268	0.000947844	0.0189616
ENSG00000158106	RHPN1	1857.7	1.00408	0.325909	10.9195	0.000951568	0.0190043
ENSG00000213152	RPL7AP60	34.8061	-1.09358	0.301419	10.9113	0.000955809	0.0190663
ENSG00000076356	PLXNA2	197.337	1.34236	0.46744	10.9075	0.000957773	0.0190829
ENSG00000081189	MEF2C	26148.8	-1.49715	0.406832	10.9001	0.00096157	0.019093
ENSG00000160213	CSTB	957.7	-1.13667	0.319026	10.8999	0.000961684	0.019093
ENSG00000166927	MS4A7	396.929	-1.5397	0.41636	10.8804	0.000971877	0.0192048
ENSG00000233010	RPEP4	31.7067	-1.0546	0.294033	10.8752	0.00097461	0.0192363
ENSG00000047648	ARHGAP6	70.7713	1.56032	0.508634	10.8511	0.000987354	0.0192617
ENSG00000115232	ITGA4	41191.9	1.09949	0.356782	10.8597	0.000982773	0.0192617
ENSG00000121895	TMEM156	1473.94	-1.70009	0.458155	10.847	0.000989578	0.0192617
ENSG00000128262	POM121L9P	78.5274	-1.33443	0.365238	10.8587	0.00098334	0.0192617
ENSG00000157315	TMED6	314.289	-1.62577	0.430946	10.8666	0.000979166	0.0192617
ENSG00000178814	OPLAH	179.68	-2.14415	0.561529	10.8545	0.000985569	0.0192617
ENSG00000180694	TMEM64	1610.71	-1.36193	0.364202	10.8426	0.000991914	0.0192617
ENSG00000183091	NEB	514.387	1.15609	0.365751	10.844	0.000991183	0.0192617
ENSG00000213047	DENND1B	2012.09	-1.31777	0.356213	10.8458	0.000990211	0.0192617
ENSG00000235286	AP000925.1	28.1219	-1.16102	0.328156	10.8505	0.000987707	0.0192617
ENSG00000149218	ENDOD1	3237.02	-1.15229	0.309948	10.8365	0.000995194	0.0192877
ENSG00000182463	TSHZ2	346.64	-2.40444	0.601659	10.8358	0.000995545	0.0192877
ENSG00000079263	SP140	811.811	-1.68463	0.440829	10.8276	0.000999992	0.0193233
ENSG00000181523	SGSH	598.961	-1.39276	0.376101	10.8228	0.00100259	0.0193233
ENSG00000271614	ATP2B1-AS1	524.913	-1.02454	0.288775	10.8236	0.00100212	0.0193233
ENSG00000275756	AL354751.3	47.5795	-1.07286	0.299685	10.828	0.000999757	0.0193233
ENSG00000124203	ZNF831	1531.07	1.14796	0.396329	10.8119	0.00100851	0.0193683
ENSG00000145908	ZNF300	378.202	-2.14367	0.539921	10.8088	0.00101017	0.0193705
ENSG00000279637	AC018445.3	53.9521	-1.45898	0.399804	10.8057	0.00101186	0.0193807
ENSG00000182487	NCF1B	694.726	-1.51321	0.400398	10.8034	0.00101313	0.019383
ENSG00000235865	GSN-AS1	321.957	-1.42995	0.381642	10.7982	0.00101596	0.0194151
ENSG00000141337	ARSG	246.657	-1.32291	0.359449	10.7892	0.00102095	0.0194416
ENSG00000171617	ENC1	3222.1	1.07172	0.357003	10.7852	0.00102312	0.0194416
ENSG00000088992	TESC	1130.12	-1.84458	0.478988	10.779	0.00102658	0.0194854
ENSG00000060140	STYK1	191.995	-1.76588	0.474898	10.7621	0.001036	0.0196199
ENSG00000141682	PMAIP1	28780.8	1.2939	0.437654	10.7498	0.00104291	0.0196402
ENSG00000164106	SCRG1	39.2206	-1.39202	0.379309	10.7536	0.00104079	0.0196402
ENSG00000274591	AC025031.3	23.8696	-1.0415	0.299763	10.7549	0.00104004	0.0196402
ENSG00000067445	TRO	391.84	1.76304	0.60528	10.7402	0.00104831	0.0196604
ENSG00000244198	ARHGEF35-AS1	506.516	-1.96054	0.50696	10.7376	0.00104981	0.0196604
ENSG00000247011	AC005920.1	13.8522	-1.35712	0.39038	10.7347	0.00105146	0.0196693
ENSG00000049759	NEDD4L	646.161	1.08721	0.37509	10.7275	0.00105552	0.0197234
ENSG00000104450	SPAG1	327.335	-1.26908	0.352611	10.711	0.00106501	0.0198346
ENSG00000232926	AC000078.1	74.7122	-1.49511	0.390328	10.7124	0.00106419	0.0198346
ENSG00000175505	CLCF1	272.641	-2.09544	0.537677	10.6961	0.00107361	0.0199727
ENSG00000284830	AL049557.1	94.0578	1.13644	0.371532	10.6797	0.00108317	0.0201283
ENSG00000006534	ALDH3B1	1002.33	-1.35116	0.37173	10.6638	0.00109253	0.0201838
ENSG00000130702	LAMA5	377.712	-1.91454	0.491537	10.664	0.00109239	0.0201838
ENSG00000140368	PSTPIP1	832.857	-1.26149	0.345747	10.6624	0.00109335	0.0201838
ENSG00000257221	AC007569.1	249.191	1.46001	0.479396	10.6682	0.00108996	0.0201838
ENSG00000157800	SLC37A3	1629.76	-1.16329	0.326644	10.6591	0.00109533	0.020188
ENSG00000184979	USP18	1089.39	1.27686	0.415014	10.633	0.00111086	0.0204176
ENSG00000244242	IFITM10	109.498	-1.7953	0.482622	10.6153	0.00112155	0.0205691
ENSG00000204482	LST1	3058.5	-1.30403	0.365573	10.5953	0.00113376	0.0207253
ENSG00000174944	P2RY14	1314.12	-2.43213	0.612038	10.5895	0.00113734	0.0207682
ENSG00000227953	LINC01341	251.831	-1.61638	0.445107	10.573	0.00114752	0.0208861
ENSG00000109339	MAPK10	125.867	1.26391	0.438605	10.562	0.00115433	0.0209196
ENSG00000170385	SLC30A1	2856.49	-1.24537	0.346555	10.5664	0.00115164	0.0209196
ENSG00000232163	RPLP1P13	19.8037	-1.19499	0.347145	10.5657	0.00115204	0.0209196
ENSG00000064687	ABCA7	2492.83	-1.02514	0.289891	10.5479	0.00116318	0.0209224
ENSG00000235947	EGOT	115.202	-1.33409	0.369927	10.5585	0.00115652	0.0209224
ENSG00000211679	IGLC3	2058.01	1.74845	0.558814	10.5426	0.00116655	0.0209606
ENSG00000123080	CDKN2C	1066.31	-1.2848	0.346473	10.5309	0.00117394	0.0210261
ENSG00000234624	AC016894.1	15.9414	-1.18383	0.342808	10.5111	0.00118661	0.0211854
ENSG00000162804	SNED1	613.017	-1.01415	0.286955	10.5077	0.00118878	0.0212015
ENSG00000163534	FCRL1	830.541	-2.06345	0.541225	10.4798	0.00120688	0.0214336
ENSG00000155749	FLACC1	112.772	-1.10451	0.310473	10.4725	0.00121165	0.021473
ENSG00000198113	TOR4A	325.62	-1.40439	0.383132	10.4592	0.00122041	0.021515
ENSG00000286196	AL162586.2	86.8277	-1.39194	0.380053	10.4625	0.00121821	0.021515
ENSG00000196735	HLA-DQA1	7329.62	1.45281	0.454883	10.4548	0.00122328	0.021543
ENSG00000213694	S1PR3	306.225	1.46269	0.497077	10.4225	0.00124489	0.0218551
ENSG00000102265	TIMP1	867.079	-1.3207	0.366853	10.3969	0.00126228	0.0221124
ENSG00000232027	AL671986.1	50.0826	-1.08508	0.31193	10.3628	0.00128583	0.02248
ENSG00000162924	REL	8938.85	-1.02477	0.292913	10.3604	0.0012875	0.0224812
ENSG00000172667	ZMAT3	6559.76	1.18346	0.415673	10.3485	0.0012958	0.0225605
ENSG00000135269	TES	1730.57	-2.07599	0.536232	10.3355	0.00130497	0.0226968
ENSG00000122025	FLT3	13968.1	-1.82884	0.483982	10.3269	0.00131108	0.0227795
ENSG00000205593	DENND6B	708.695	-1.22557	0.340801	10.3241	0.00131301	0.0227895
ENSG00000203876	ADD3-AS1	20.5816	-1.11059	0.318924	10.3177	0.00131761	0.0228459
ENSG00000122547	EEPD1	1210.78	-1.14796	0.331396	10.3085	0.00132422	0.0229133
ENSG00000261971	MMP25-AS1	278.118	-1.15268	0.328081	10.3085	0.00132417	0.0229133
ENSG00000279569	AC020763.4	203.513	1.26533	0.445798	10.3028	0.00132826	0.0229595
ENSG00000248340	PIMREGP4	187.465	-1.42257	0.390154	10.2902	0.00133736	0.023032
ENSG00000287277	AL392086.3	85.7136	-1.77318	0.483473	10.2873	0.00133951	0.0230357
ENSG00000266709	AC005224.3	638.056	1.19897	0.419396	10.2615	0.00135835	0.0232883
ENSG00000129116	PALLD	154.235	-1.50059	0.413694	10.2437	0.00137156	0.0234493
ENSG00000174500	GCSAM	1717.29	1.3877	0.45776	10.2432	0.00137191	0.0234493
ENSG00000239291	AC002558.1	137.755	-1.04485	0.303321	10.241	0.00137355	0.0234535
ENSG00000138336	TET1	473.506	1.09736	0.371995	10.2284	0.00138293	0.0235896
ENSG00000136732	GYPC	10905.5	-1.16113	0.332092	10.2177	0.00139099	0.0236553
ENSG00000215244	LINC02649	103.766	-1.1869	0.328121	10.219	0.00138998	0.0236553
ENSG00000111796	KLRB1	400.518	-1.6275	0.442286	10.1845	0.00141626	0.0239397
ENSG00000065717	TLE2	138.768	1.49015	0.509333	10.1675	0.00142934	0.0240672
ENSG00000108001	EBF3	248.699	1.43549	0.505426	10.1613	0.00143419	0.0240672
ENSG00000287595	AC097369.2	76.5201	-1.94094	0.509189	10.1634	0.0014326	0.0240672
ENSG00000271270	TMCC1-AS1	369.684	1.14043	0.405973	10.1341	0.00145551	0.0243106
ENSG00000197329	PELI1	5980.18	-1.50725	0.424344	10.1217	0.00146534	0.0243468
ENSG00000018510	AGPS	12044.2	-1.74918	0.477916	10.0997	0.00148296	0.0245739
ENSG00000198363	ASPH	887.935	-1.80341	0.488096	10.0951	0.0014866	0.0246101
ENSG00000143382	ADAMTSL4	190.176	-1.34701	0.384038	10.0906	0.00149025	0.0246463
ENSG00000132357	CARD6	793.859	-1.21922	0.355471	10.0857	0.00149426	0.0246831
ENSG00000260805	AC092803.1	115.31	1.05915	0.352231	10.0639	0.00151205	0.0248118
ENSG00000118523	CCN2	4117.66	-2.31818	0.595638	10.0616	0.00151392	0.0248163
ENSG00000130590	SAMD10	214.028	1.3033	0.454169	10.0545	0.00151974	0.0248163
ENSG00000167371	PRRT2	48.6286	-1.97805	0.539108	10.0552	0.00151916	0.0248163
ENSG00000180354	MTURN	2825.18	-1.09593	0.320303	10.0543	0.00151992	0.0248163
ENSG00000238121	LINC00426	3394.26	-1.30848	0.369121	10.0515	0.0015222	0.0248163
ENSG00000245888	NSMCE1-DT	127.875	1.10583	0.353246	10.051	0.00152265	0.0248163
ENSG00000168646	AXIN2	899.174	-1.61922	0.444309	10.0298	0.00154026	0.0250308
ENSG00000196664	TLR7	660.917	-2.48572	0.608246	10.0117	0.00155548	0.0252294
ENSG00000235138	AL445931.1	97.3661	-1.11952	0.324376	10.0005	0.00156496	0.0252791
ENSG00000285600	AC023593.1	70.2498	-1.1612	0.33898	9.99923	0.00156606	0.0252791
ENSG00000205542	TMSB4X	109297	-1.38462	0.395526	9.99572	0.00156904	0.0253031
ENSG00000136167	LCP1	74205.4	-1.39367	0.395125	9.98958	0.00157428	0.025339
ENSG00000286771	AC097658.3	299.319	-1.12064	0.318124	9.99056	0.00157345	0.025339
ENSG00000280560	LINC01374	237.516	-1.43629	0.411485	9.98255	0.00158031	0.0253875
ENSG00000245532	NEAT1	46627.4	-1.54643	0.427074	9.97686	0.0015852	0.0253933
ENSG00000241163	LINC00877	123.195	-1.82668	0.494624	9.97152	0.0015898	0.0254429
ENSG00000171241	SHCBP1	1496.77	-1.01986	0.296254	9.96484	0.00159558	0.0254639
ENSG00000163520	FBLN2	317.091	1.64616	0.604823	9.94973	0.00160873	0.0255696
ENSG00000237758	BANF1P3	23.0427	-1.01957	0.305929	9.94904	0.00160934	0.0255696
ENSG00000242445	RPL7AP11	31.1379	-1.21293	0.360366	9.94843	0.00160987	0.0255696
ENSG00000142694	EVA1B	125.123	-1.73579	0.487024	9.93565	0.00162108	0.0256409
ENSG00000226784	PGAM4	24.4826	-1.27092	0.363614	9.93747	0.00161948	0.0256409
ENSG00000272382	AC025171.5	85.1364	-1.54857	0.42536	9.93119	0.00162502	0.0256409
ENSG00000272426	BX284668.5	51.6894	1.11268	0.339329	9.93259	0.00162378	0.0256409
ENSG00000270799	AC013467.1	25.6606	-1.18813	0.349434	9.92765	0.00162815	0.0256422
ENSG00000279281	AC015883.1	294.06	-1.09566	0.309993	9.92492	0.00163056	0.0256562
ENSG00000151135	TMEM263	7336.04	-1.11668	0.320622	9.90798	0.00164564	0.0258372
ENSG00000159640	ACE	61.0625	-1.82022	0.50599	9.90222	0.00165079	0.0258778
ENSG00000072682	P4HA2	1007.28	-1.76767	0.485566	9.86683	0.00168285	0.0262338
ENSG00000272384	AC016405.3	240.005	1.18232	0.363134	9.85759	0.00169132	0.0263414
ENSG00000214193	SH3D21	322.411	-1.181	0.343825	9.83496	0.00171226	0.0266182
ENSG00000071205	ARHGAP10	380.623	-1.56658	0.434878	9.82672	0.00171995	0.026649
ENSG00000104081	BMF	11863.1	-1.26383	0.361451	9.82606	0.00172056	0.026649
ENSG00000171621	SPSB1	714.391	-1.49199	0.416836	9.78694	0.00175755	0.0270918
ENSG00000258928	AL358333.2	51.7946	-1.29452	0.383182	9.78563	0.00175881	0.0270918
ENSG00000178573	MAF	377.49	1.1405	0.403728	9.78156	0.00176271	0.027127
ENSG00000106952	TNFSF8	581.785	-1.50584	0.42008	9.73938	0.00180362	0.0275551
ENSG00000152229	PSTPIP2	1075.91	-1.32509	0.381838	9.73587	0.00180706	0.0275827
ENSG00000073712	FERMT2	312.839	-1.93475	0.532508	9.72443	0.00181835	0.0276475
ENSG00000163412	EIF4E3	1248.09	-1.28395	0.361872	9.72313	0.00181963	0.0276475
ENSG00000237263	MAPK6P3	34.4234	-1.14031	0.344627	9.7205	0.00182224	0.0276475
ENSG00000110076	NRXN2	554.911	-1.83299	0.504107	9.71125	0.00183144	0.0276798
ENSG00000179104	TMTC2	55.8235	1.23792	0.396206	9.71118	0.00183151	0.0276798
ENSG00000111266	DUSP16	1289.4	-1.03657	0.299606	9.7075	0.00183517	0.0277102
ENSG00000116991	SIPA1L2	7241.88	1.16397	0.411839	9.70198	0.0018407	0.0277688
ENSG00000206127	GOLGA8O	1029.9	-1.46905	0.421933	9.69027	0.00185246	0.0278665
ENSG00000228495	LINC01013	2411.11	-2.36803	0.616269	9.66642	0.00187667	0.0281526
ENSG00000262703	AC009121.2	35.5211	-1.23985	0.365697	9.66527	0.00187784	0.0281526
ENSG00000243770	RN7SL65P	14.6583	-1.03261	0.318603	9.66192	0.00188127	0.0281789
ENSG00000186810	CXCR3	240.501	-2.0266	0.544706	9.65118	0.0018923	0.0282188
ENSG00000198873	GRK5	923.36	-1.62749	0.459301	9.65411	0.00188928	0.0282188
ENSG00000043591	ADRB1	155.955	1.50888	0.518929	9.64799	0.00189559	0.0282426
ENSG00000278999	AC008985.1	27.5669	-1.23996	0.360153	9.63398	0.00191011	0.0283835
ENSG00000235128	AC013474.1	85.3511	-1.32738	0.388492	9.62341	0.00192112	0.0284718
ENSG00000072954	TMEM38A	129.301	-1.45545	0.425232	9.59223	0.00195403	0.0287851
ENSG00000131634	TMEM204	115.258	-1.84034	0.518372	9.59204	0.00195422	0.0287851
ENSG00000154783	FGD5	157.341	-2.63618	0.683429	9.57998	0.0019671	0.0289494
ENSG00000108932	SLC16A6	222.561	-1.34852	0.392265	9.5677	0.00198031	0.029093
ENSG00000229358	DPY19L1P1	189.352	-1.27376	0.37355	9.56273	0.00198568	0.0291464
ENSG00000170873	MTSS1	1429.94	-1.17691	0.343626	9.53869	0.00201186	0.0294012
ENSG00000214049	UCA1	53.499	1.21376	0.40673	9.53898	0.00201154	0.0294012
ENSG00000243508	DNAJB6P7	31.6529	-1.15129	0.338563	9.54106	0.00200925	0.0294012
ENSG00000233006	MIR3936HG	100.432	-1.23405	0.365345	9.53185	0.00201936	0.029461
ENSG00000154874	CCDC144B	1017.11	-1.83911	0.506942	9.51496	0.00203803	0.0296563
ENSG00000263120	AC004584.3	20.4694	-1.23598	0.377021	9.50912	0.00204454	0.0297252
ENSG00000216490	IFI30	2414.53	-1.26713	0.372542	9.47436	0.00208363	0.0301634
ENSG00000285994	AL731559.1	145.225	-1.19354	0.342888	9.47572	0.00208209	0.0301634
ENSG00000110042	DTX4	2671.91	-1.47175	0.421668	9.46359	0.0020959	0.0302327
ENSG00000176834	VSIG10	3334.55	-1.07755	0.326749	9.46228	0.0020974	0.0302327
ENSG00000248714	AC091180.2	98.0044	-1.11682	0.330353	9.46321	0.00209634	0.0302327
ENSG00000259834	AL365361.1	823.237	-1.2383	0.363644	9.46407	0.00209536	0.0302327
ENSG00000179862	CITED4	491.394	-1.22635	0.35893	9.4499	0.0021116	0.0303595
ENSG00000267136	AP005131.1	1302.3	-1.13654	0.337079	9.42136	0.00214473	0.0306265
ENSG00000167964	RAB26	277.15	1.23302	0.434566	9.41727	0.00214951	0.0306688
ENSG00000239636	TFAP2E-AS1	184.991	-1.37978	0.410594	9.4002	0.00216962	0.0308771
ENSG00000071073	MGAT4A	6031.05	-1.11733	0.338808	9.39634	0.00217419	0.0308936
ENSG00000174946	GPR171	178.887	-1.69542	0.486442	9.38409	0.00218877	0.031071
ENSG00000198053	SIRPA	753.103	-1.34233	0.396459	9.36116	0.00221632	0.0312774
ENSG00000136048	DRAM1	1628.24	-1.16382	0.341182	9.34091	0.00224094	0.0314666
ENSG00000219712	AL357054.1	29.795	-1.1225	0.339613	9.33439	0.00224893	0.0315
ENSG00000180846	CSNK1G2-AS1	41.0731	-1.58101	0.455805	9.32066	0.00226584	0.0316568
ENSG00000272754	AL133245.1	47.3925	-1.14438	0.34164	9.31921	0.00226764	0.0316568
ENSG00000120594	PLXDC2	2004.45	1.65899	0.631605	9.31579	0.00227187	0.0316724
ENSG00000233829	RPL26P15	19.0131	-1.07882	0.328101	9.28877	0.00230562	0.0320276
ENSG00000242889	RN7SL449P	55.5783	-1.05681	0.318637	9.27441	0.00232378	0.0321472
ENSG00000171045	TSNARE1	188.215	1.27311	0.47051	9.26706	0.00233312	0.0322499
ENSG00000010319	SEMA3G	52.5782	-1.66995	0.490947	9.26232	0.00233916	0.0323069
ENSG00000276842	AC023510.2	831.592	-1.26062	0.369444	9.25577	0.00234754	0.0323961
ENSG00000130021	PUDP	262.923	-1.00677	0.307069	9.2521	0.00235226	0.0324346
ENSG00000164938	TP53INP1	91162.6	-2.05864	0.570878	9.24169	0.00236566	0.0325927
ENSG00000169750	RAC3	159.863	-1.12511	0.341786	9.23318	0.00237668	0.0327156
ENSG00000235621	LINC00494	404.04	-2.35848	0.59265	9.21823	0.00239617	0.0328517
ENSG00000287377	AC090948.4	65.4357	-1.1354	0.336447	9.21011	0.00240682	0.032893
ENSG00000167123	CERCAM	427.811	-1.19793	0.362288	9.20056	0.00241942	0.033025
ENSG00000163453	IGFBP7	1934.71	-1.55204	0.448914	9.18284	0.00244295	0.0332494
ENSG00000107954	NEURL1	112.254	-1.56118	0.461394	9.17699	0.00245076	0.0333288
ENSG00000273335	AP005432.2	33.6626	1.10188	0.351699	9.15789	0.00247648	0.0335431
ENSG00000234709	UPF3AP3	36.7299	-1.03794	0.316834	9.13948	0.00250153	0.0337836
ENSG00000256705	AL137779.1	27.8325	-1.03504	0.314206	9.13522	0.00250735	0.0338251
ENSG00000227507	LTB	2444.96	-1.37039	0.415923	9.09425	0.00256415	0.0344808
ENSG00000275888	AC132872.3	65.3673	-1.0844	0.330819	9.08161	0.00258193	0.0346094
ENSG00000273391	AC083880.1	193.672	1.11267	0.367175	9.07701	0.00258842	0.0346413
ENSG00000057704	TMCC3	2318.05	1.82621	0.649857	9.07392	0.0025928	0.0346723
ENSG00000131188	PRR7	150.709	-1.1901	0.358144	9.05998	0.00261265	0.0348823
ENSG00000160207	HSF2BP	23.7228	-1.06124	0.336063	9.05712	0.00261674	0.0349093
ENSG00000095303	PTGS1	723.147	-1.22292	0.366417	9.04806	0.00262973	0.0350548
ENSG00000109466	KLHL2	3422.12	-1.33988	0.390329	9.04137	0.00263938	0.0351528
ENSG00000068137	PLEKHH3	72.7091	-1.49644	0.432095	9.03821	0.00264395	0.0351607
ENSG00000170006	TMEM154	2300.11	-1.58128	0.460523	9.03539	0.00264802	0.0351871
ENSG00000260314	MRC1	1658.03	-2.04293	0.576522	9.0065	0.00269022	0.0356353
ENSG00000184368	MAP7D2	56.619	-1.2235	0.370853	8.97467	0.00273748	0.0361476
ENSG00000212743	LINC02656	59.7062	-1.04195	0.316418	8.95913	0.00276086	0.0363708
ENSG00000067840	PDZD4	105.03	-1.58852	0.468297	8.95393	0.00276873	0.036446
ENSG00000279821	AC145098.2	45.1227	-1.18594	0.365592	8.92808	0.0028082	0.0368502
ENSG00000029153	ARNTL2	404.817	-1.30254	0.39018	8.91291	0.00283162	0.0371286
ENSG00000173080	RXFP4	172.187	-1.34172	0.387067	8.9008	0.00285046	0.0373175
ENSG00000229502	AL391863.1	93.9458	-1.20602	0.373458	8.88475	0.00287563	0.0375501
ENSG00000253882	AC099548.2	439.099	-1.01549	0.311454	8.88378	0.00287715	0.0375501
ENSG00000008300	CELSR3	157.92	-1.03408	0.319153	8.87256	0.00289489	0.0376649
ENSG00000131196	NFATC1	937.5	-1.02103	0.315115	8.87338	0.00289359	0.0376649
ENSG00000142227	EMP3	3973.87	-1.00906	0.307993	8.874	0.0028926	0.0376649
ENSG00000273521	AL162274.1	51.3647	1.14639	0.403998	8.87377	0.00289296	0.0376649
ENSG00000254726	MEX3A	385.117	1.4648	0.555545	8.86022	0.00291453	0.0378036
ENSG00000229388	LINC01715	38.2217	1.17626	0.389577	8.85604	0.0029212	0.0378162
ENSG00000125731	SH2D3A	221.26	-1.05861	0.323442	8.85365	0.00292503	0.0378232
ENSG00000135898	GPR55	58.9647	-1.29759	0.393777	8.84756	0.00293481	0.0378915
ENSG00000169508	GPR183	2342.75	-1.60382	0.46514	8.84782	0.00293439	0.0378915
ENSG00000232653	GOLGA8N	1173.51	-1.27701	0.391198	8.84039	0.00294637	0.0379124
ENSG00000277443	MARCKS	1512.53	-1.60237	0.473689	8.84045	0.00294627	0.0379124
ENSG00000130830	MPP1	10704	-1.0345	0.321598	8.83097	0.00296161	0.0380333
ENSG00000165801	ARHGEF40	952.748	1.12193	0.412218	8.82829	0.00296596	0.038042
ENSG00000198064	NPIPB13	96.8338	-1.0687	0.32651	8.80535	0.00300348	0.0381568
ENSG00000211459	MT-RNR1	74848	2.06399	0.671924	8.80429	0.00300522	0.0381568
ENSG00000186998	EMID1	212.809	-2.03794	0.585953	8.78976	0.00302927	0.0382889
ENSG00000087253	LPCAT2	1616.99	-1.44466	0.422664	8.78574	0.00303594	0.0383443
ENSG00000247473	CARS1-AS1	40.0731	-1.13782	0.349207	8.77717	0.00305024	0.0384673
ENSG00000238251	NSA2P7	35.2007	-1.00175	0.319939	8.77371	0.00305603	0.0384835
ENSG00000278949	AC127070.4	118.067	-1.16713	0.360495	8.76742	0.00306659	0.0385868
ENSG00000128805	ARHGAP22	149.479	-2.46663	0.689787	8.72825	0.00313317	0.0392194
ENSG00000105711	SCN1B	464.473	-1.0647	0.334999	8.72435	0.00313988	0.039245
ENSG00000163947	ARHGEF3	914.488	-1.11103	0.341341	8.71373	0.00315822	0.0392992
ENSG00000169398	PTK2	2717.03	-1.1315	0.354899	8.70789	0.00316836	0.0393962
ENSG00000151176	PLBD2	134.589	-1.09986	0.337596	8.7025	0.00317775	0.0394818
ENSG00000135436	FAM186B	61.9863	-1.08854	0.342852	8.64821	0.00327383	0.0403205
ENSG00000142552	RCN3	155.195	-1.59976	0.469531	8.65054	0.00326965	0.0403205
ENSG00000255141	HNRNPA1P76	21.8081	-1.2502	0.385281	8.64894	0.00327252	0.0403205
ENSG00000107485	GATA3	383.785	1.3797	0.530004	8.6279	0.00331053	0.0405059
ENSG00000069493	CLEC2D	5474.99	-1.2384	0.368549	8.61813	0.00332833	0.0406023
ENSG00000130340	SNX9	3483.8	-1.44536	0.427066	8.6125	0.00333863	0.0406724
ENSG00000172260	NEGR1	2125.25	-2.43732	0.691635	8.58869	0.00338257	0.0411381
ENSG00000183087	GAS6	534.099	-2.08252	0.600973	8.58885	0.00338228	0.0411381
ENSG00000100036	SLC35E4	77.3247	-1.13268	0.35506	8.57756	0.00340332	0.0411883
ENSG00000170293	CMTM8	478.424	-1.29981	0.400242	8.58245	0.00339418	0.0411883
ENSG00000130202	NECTIN2	2565.01	1.19855	0.466088	8.55251	0.00345046	0.041643
ENSG00000227039	ITGB2-AS1	637.343	-1.50514	0.456355	8.54362	0.00346736	0.0417827
ENSG00000255031	AP002807.1	196.71	-1.07032	0.328577	8.54023	0.00347383	0.0418051
ENSG00000111846	GCNT2	296.381	-1.57447	0.473782	8.52686	0.00349944	0.0419815
ENSG00000197375	SLC22A5	270.618	-1.04488	0.32727	8.52776	0.0034977	0.0419815
ENSG00000205784	ARRDC5	205.887	-1.0546	0.325702	8.52186	0.00350905	0.0420487
ENSG00000229337	AC079305.2	845.7	1.06225	0.372869	8.51249	0.00352718	0.0422058
ENSG00000092445	TYRO3	173.505	-1.57612	0.476222	8.48678	0.00357736	0.042607
ENSG00000125821	DTD1	152.979	-1.26305	0.392077	8.4864	0.00357811	0.042607
ENSG00000187266	EPOR	422.682	-1.65738	0.487688	8.48496	0.00358095	0.042607
ENSG00000132932	ATP8A2	206.889	-2.19237	0.611824	8.47592	0.00359878	0.042663
ENSG00000166126	AMN	103.454	1.31025	0.475644	8.47487	0.00360086	0.042663
ENSG00000174791	RIN1	96.816	-1.34029	0.415799	8.47796	0.00359475	0.042663
ENSG00000196666	FAM180B	45.7023	-1.36532	0.412501	8.46431	0.00362182	0.0427477
ENSG00000279019	AC009090.4	448.103	-1.03985	0.327707	8.44706	0.00365634	0.0430175
ENSG00000100154	TTC28	1857.79	1.70497	0.707171	8.43187	0.003687	0.0432574
ENSG00000125898	FAM110A	254.452	-1.31523	0.395519	8.4294	0.00369202	0.0432861
ENSG00000124942	AHNAK	73888.1	-1.71803	0.500378	8.42409	0.00370282	0.0433825
ENSG00000160179	ABCG1	3020.98	1.1264	0.418234	8.41226	0.00372698	0.0435594
ENSG00000188060	RAB42	29.4135	-1.46426	0.435354	8.41238	0.00372674	0.0435594
ENSG00000150672	DLG2	110.6	1.26159	0.444503	8.3969	0.00375862	0.0437622
ENSG00000157978	LDLRAP1	1111.37	-1.04429	0.332461	8.35273	0.00385109	0.0444702
ENSG00000057019	DCBLD2	326.387	1.16367	0.444364	8.34331	0.00387111	0.0445786
ENSG00000147465	STAR	76.7793	-1.17441	0.362846	8.33925	0.00387976	0.0446377
ENSG00000165178	NCF1C	931.405	-1.29751	0.402637	8.3378	0.00388286	0.0446377
ENSG00000117020	AKT3	2197.03	1.16173	0.454857	8.32887	0.003902	0.0447812
ENSG00000138639	ARHGAP24	2480.58	1.41904	0.556525	8.31428	0.00393347	0.0450112
ENSG00000156011	PSD3	13137	-1.15716	0.360023	8.31462	0.00393272	0.0450112
ENSG00000158528	PPP1R9A	131.705	-2.0077	0.583992	8.31148	0.00393952	0.0450277
ENSG00000204396	VWA7	41.7551	-1.31674	0.417832	8.30325	0.00395742	0.0452016
ENSG00000180340	FZD2	217.198	1.24184	0.468171	8.29662	0.0039719	0.0453362
ENSG00000164855	TMEM184A	252.366	-1.17782	0.364314	8.27088	0.00402859	0.0458279
ENSG00000125538	IL1B	1484.81	-1.12917	0.358861	8.26269	0.00404681	0.0459111
ENSG00000214212	C19orf38	702.853	-1.00303	0.321924	8.24828	0.00407907	0.0461217
ENSG00000119535	CSF3R	4465.87	-1.25195	0.388214	8.23896	0.00410006	0.0461526
ENSG00000183307	TMEM121B	263.149	-1.75635	0.522289	8.23733	0.00410374	0.0461526
ENSG00000237872	POU5F1P4	37.8675	-1.06599	0.340208	8.23835	0.00410145	0.0461526
ENSG00000128271	ADORA2A	1012.27	-1.00078	0.32459	8.22662	0.00412804	0.0463382
ENSG00000172164	SNTB1	1369.07	1.41176	0.498733	8.22521	0.00413124	0.0463382
ENSG00000279149	AL356750.1	491.835	-1.3075	0.401331	8.22125	0.00414027	0.0463742
ENSG00000170160	CCDC144A	595.059	-1.84383	0.551555	8.21684	0.00415035	0.0464288
ENSG00000231393	AL357874.2	54.7335	-1.1977	0.377421	8.21396	0.00415692	0.0464406
ENSG00000162999	DUSP19	139.383	1.09265	0.421846	8.20971	0.00416667	0.0465186
ENSG00000205045	SLFN12L	188.125	-1.44675	0.446951	8.20112	0.00418645	0.0465542
ENSG00000169129	AFAP1L2	643.639	-1.52556	0.470195	8.1997	0.00418972	0.0465598
ENSG00000072832	CRMP1	1236.8	-2.48539	0.686758	8.18781	0.00421728	0.0467387
ENSG00000226067	LINC00623	153.668	-1.07842	0.340248	8.18574	0.00422209	0.0467387
ENSG00000136158	SPRY2	5422.47	-1.33053	0.417503	8.16936	0.0042604	0.0470966
ENSG00000233836	AC139769.1	1834.39	-1.2688	0.393103	8.16436	0.00427216	0.0471956
ENSG00000235641	LINC00484	786.118	1.13397	0.436491	8.16167	0.00427849	0.0472345
ENSG00000237604	AP001056.1	41.7718	-1.35937	0.430745	8.1321	0.00434884	0.0476054
ENSG00000115850	LCT	113.936	-1.7159	0.527589	8.13039	0.00435294	0.0476193
ENSG00000053524	MCF2L2	347.913	1.07589	0.424737	8.11485	0.0043904	0.0478426
ENSG00000037042	TUBG2	84.3084	-1.31506	0.423218	8.09505	0.00443864	0.0482122
ENSG00000234737	KRT18P15	88.2057	-1.28457	0.408065	8.0794	0.00447713	0.0483778
ENSG00000117322	CR2	355.189	-2.00203	0.590902	8.06148	0.00452162	0.048457
ENSG00000166289	PLEKHF1	80.8877	-1.45642	0.445636	8.06303	0.00451775	0.048457
ENSG00000185664	PMEL	94.5892	-1.05904	0.346955	8.06511	0.00451256	0.048457
ENSG00000217555	CKLF	939.59	-1.02503	0.337632	8.06725	0.00450725	0.048457
ENSG00000182791	CCDC87	46.041	1.33707	0.471332	8.05695	0.00453296	0.0485324
ENSG00000235027	AC068580.3	182.189	-1.45545	0.447544	8.04013	0.00457523	0.0487523
ENSG00000132912	DCTN4	12062.3	-1.03503	0.338294	8.03173	0.00459649	0.048852
ENSG00000134531	EMP1	2362.93	-1.6193	0.49513	8.0307	0.0045991	0.048852
ENSG00000188277	C15orf62	1147.14	-1.0064	0.330088	8.01558	0.00463766	0.0491753
ENSG00000006432	MAP3K9	317.003	-1.34771	0.415642	7.99125	0.00470039	0.0496772
ENSG00000090097	PCBP4	755.352	1.02057	0.385849	7.98697	0.00471151	0.0497323
ENSG00000187260	WDR86	290.544	-1.53442	0.463756	7.98412	0.00471895	0.0497355
ENSG00000159733	ZFYVE28	133.319	1.26842	0.464364	7.97746	0.00473634	0.049807
ENSG00000188227	ZNF793	806.41	-1.49338	0.465336	7.97243	0.0047495	0.0498674
ENSG00000104951	IL4I1	55.436	-1.47286	0.461485	7.96508	0.00476883	0.0499925

## Sheet: DUX4 - pathw
Term	Overlap	P-value	Adjusted P-value	Old P-value	Old Adjusted P-value	Odds Ratio	Combined Score	Genes
Interferon alpha/beta signaling	12/64	4.64784e-05	0.0414996	0	0	4.61198	46.0116	OAS1;OAS2;STAT1;MX1;IRF7;ISG15;IFIT1;XAF1;USP18;IFIT3;IFIT2;OASL
Immune system signaling by interferons, interleukins, prolactin, and growth hormones	29/280	8.94387e-05	0.0414996	0	0	2.32648	21.6874	CAMK2D;EIF4E3;PIK3R1;IL1RAP;IFI30;IFIT1;USP18;IFIT3;IFIT2;OASL;HERC5;IRAK2;TRIM25;PTK2B;JAK3;HLA-DQA1;GBP4;STAT1;DDX58;MX1;IL18;ISG15;IRAK3;OAS1;OAS2;IL1B;PELI1;IRF7;XAF1
Interferon signaling	20/168	0.000171981	0.0531994	0	0	2.70988	23.4895	CAMK2D;EIF4E3;DDX58;STAT1;MX1;ISG15;IFI30;IFIT1;USP18;IFIT3;IFIT2;OASL;HERC5;OAS1;OAS2;IRF7;TRIM25;XAF1;HLA-DQA1;GBP4
TGF-beta regulation of extracellular matrix	46/565	0.000360639	0.0836682	0	0	1.79189	14.2055	CNTNAP1;CAMK2D;KHDRBS3;ECM2;GYPC;AHR;PIK3R1;IFIT1;ARHGAP6;IFIT3;ETS2;PTGS1;GRK5;PDGFD;CREG1;PIM1;NRCAM;CKB;FAM3C;A2M;CD34;GPM6B;B3GALNT1;JAG1;ANGPT2;SMAD3;FZD7;FN1;BTBD11;LHFPL2;INHBA;AXIN2;EPOR;TNFRSF1A;EXT1;RCAN1;TF;WEE1;IL1B;ARHGEF3;PLIN2;EVI2B;SCRG1;CKLF;ATF3;ABCG1
Apoptosis	24/242	0.000656994	0.102269	0	0	2.20888	16.1863	GSN;SATB1;ENDOD1;IRAK3;PIK3R1;IL1RAP;TNFRSF1B;PTK2;PIK3R5;IGF1R;TNFRSF1A;MAPK10;ARHGAP10;CASP8;PRKAR2B;IRAK2;IL1B;AKT3;MDM2;IRF7;LTA;PMAIP1;BMF;TJP2
Cell adhesion molecules (CAMs)	16/133	0.000661221	0.102269	0	0	2.73519	20.0255	CNTNAP1;ITGA4;NEGR1;ICAM3;PTPRM;NRXN2;HLA-DMA;PECAM1;NRCAM;ESAM;ITGB7;ITGA6;CD34;CD99;HLA-DQA1;MPZL1
NF-kappaB activation through FADD/RIP-1 pathway	4/12	0.00193024	0.220694	0	0	9.93215	62.0771	IFIH1;CASP8;DDX58;TRIM25
Response to elevated platelet cytosolic calcium	11/83	0.00204143	0.220694	0	0	3.04688	18.8727	TF;HSPA5;TMSB4X;PECAM1;FN1;CD9;TIMP1;GAS6;A2M;TUBA4A;TTN
GATA3-mediated activation of Th2 cytokine expression	5/20	0.00215753	0.220694	0	0	6.62591	40.6751	MAF;PRKAR2B;NFATC1;ADCY1;GATA3
Rho GTPase cycle	14/123	0.00237817	0.220694	0	0	2.56461	15.4939	ARHGEF17;ARAP2;RHOF;ARHGAP6;RHOBTB1;ARHGAP24;FGD2;TIAM2;ARHGAP22;TIAM1;ARHGAP10;ARHGEF3;RAC3;A2M
Prostate cancer	11/89	0.00356038	0.279482	0	0	2.81162	15.8516	CCNE2;CCNE1;PDGFD;AKT3;CREB3L2;LEF1;MDM2;PIK3R1;IGF1R;CREB5;PIK3R5
TRAF3-dependent IRF activation pathway	4/14	0.00361399	0.279482	0	0	7.94489	44.6736	IFIH1;DDX58;IRF7;TRIM25
HDL-mediated lipid transport	4/15	0.00474248	0.33854	0	0	7.22224	38.6476	AMN;A2M;PLTP;ABCG1
Interleukin-4 regulation of apoptosis	23/267	0.00513803	0.340578	0	0	1.88665	9.9447	AMN;JAG1;RSAD2;SATB1;STAT1;LAMA3;MX1;FN1;IL18;GATA3;GCSAM;INHBA;EXT1;MAF;NFIL3;BCL6;GPR183;COBLL1;SPP1;CD9;LTB;GAS6;CHST2
Antiviral mechanism by interferon-stimulated genes	9/70	0.00619648	0.379288	0	0	2.93797	14.936	HERC5;EIF4E3;DDX58;STAT1;MX1;TRIM25;ISG15;IFIT1;USP18
Interferon-gamma signaling pathway	11/97	0.0068628	0.379288	0	0	2.54899	12.6982	CAMK2D;OAS1;OAS2;STAT1;IL1B;IRF7;PIK3R1;IFI30;HLA-DQA1;GBP4;OASL
Small cell lung cancer	10/84	0.00694816	0.379288	0	0	2.69191	13.3769	LAMA5;CCNE2;CCNE1;AKT3;LAMA3;FN1;ITGA6;PIK3R1;PTK2;PIK3R5
Alpha-4 beta-7 integrin signaling	3/9	0.0074915	0.386229	0	0	9.92284	48.5622	ITGA4;ITGB7;PTK2
Toll-like receptor signaling pathway regulation	14/142	0.00857393	0.418769	0	0	2.18173	10.3829	STAT1;IRAK3;PIK3R1;PIK3R5;MAPK10;CASP8;IRAK2;IL1B;AKT3;IRF7;PELI1;SPP1;TLR7;TLR6
Colorectal cancer	8/62	0.00941447	0.42305	0	0	2.94805	13.7542	MAPK10;SMAD3;AKT3;LEF1;RAC3;AXIN2;PIK3R1;PIK3R5
Hematopoietic cell lineage	10/88	0.00957333	0.42305	0	0	2.55333	11.8698	CR2;CSF3R;ITGA4;FLT3;IL1B;CD9;ITGA6;CD34;MS4A1;EPOR
Platelet activation, signaling and aggregation	18/205	0.0102695	0.433188	0	0	1.92218	8.80083	HSPA5;FN1;PIK3R1;PTK2;TUBA4A;PIK3R5;TTN;TF;GNG2;TMSB4X;GNG7;AKT3;P2RY1;PECAM1;CD9;TIMP1;A2M;GAS6
Chagas disease	11/104	0.0113853	0.446928	0	0	2.35626	10.5453	MAPK10;ACE;SMAD3;CASP8;IL1B;AKT3;PIK3R1;TLR6;ADCY1;PIK3R5;TNFRSF1A
Lipoprotein metabolism	5/29	0.0115585	0.446928	0	0	4.13924	18.4624	AMN;A2M;LDLRAP1;PLTP;ABCG1
Integrin beta-4 pathway	3/11	0.0136926	0.506556	0	0	7.44135	31.9301	LAMA5;LAMA3;ITGA6
Interleukin-2 signaling pathway	55/847	0.0147087	0.506556	0	0	1.397	5.8944	TES;CLTC;IL1RAP;AHR;IFIT1;ETS2;AKT3;PIM1;ITGB7;JAK3;EPHA4;CR2;ARAP2;CASK;SLC30A1;EMP3;TNFRSF1B;GCHFR;CCNE1;IL1B;LTA;TLR6;LTB;PHLDB2;AHNAK;FURIN;DENND3;GATA3;PIK3R1;ADD3;CRIP1;TTN;PAK1;ABLIM1;NFIL3;GRK5;SPOCK2;CXCR3;PTK2B;PMAIP1;BMF;SMAD3;STAT1;MX1;LAPTM5;IFI44;KLHL2;RAB27B;BCL6;GPR183;REL;RGS10;ESYT2;GPR18;SNTB1
Cell surface interactions at the vascular wall	10/94	0.0148494	0.506556	0	0	2.3702	9.97805	CD84;ANGPT2;ITGA4;PECAM1;FN1;SIRPA;ITGA6;ESAM;PIK3R1;GAS6
[truncated: 901 more rows]

## Sheet: DUX4 - GO BP
Term	Overlap	P-value	Adjusted P-value	Old P-value	Old Adjusted P-value	Odds Ratio	Combined Score	Genes
[truncated: 2,666 more rows]

[truncated: 30 more sheets: DUX4 like B-other, DUX4 like pathw, DUX4 like GO BP, ETV6-RUNX1&like, ETV6-RUNX1&like-pathw, ETV6-RUNX1&like - GO BP, iAMP21, iAMP21 - pathw, iAMP21 - GO BP, KMT2A, KMT2A - pathw, KMT2A - GO BP, MEF2D, MEF2D - pathw, MEF2D - GO BP, NUTM1, NUTM1 - pathw, NUTM1 - GO BP, PAX5(p.P80R), PAX5(p.P80R) - pathw …]
