# Supplementary material for: Transcriptional and Mutational Profiling of B-Other Acute Lymphoblastic Leukemia for Improved Diagnostics
Source: Cancers (Basel). 2021 Nov 12;13(22):5653. doi: 10.3390/cancers13225653 (PMC8616234; doi:10.3390/cancers13225653)
Supplement: Supplementary file 1 [file cancers-13-05653-s001.zip › cancers-1434265-supplementary/SF3_cancers-1434265_revised.xlsx]

## Sheet: BCR-ABL1 (ph) like
gene	iso	ratio_Control	ratio_Treatment	odd	stat	pval	genePval	FDR	geneFDR	Symbol	GC
ENSG00000185219	ENST00000396077	0.431299	0.276613	-0.444182	24.4835	1.71324e-06	1.71324e-06	0.0056143	0.0056143	ZNF445	44.45
ENSG00000026652	ENST00000624499	0.195368	0.265019	0.304916	17.2915	4.9554e-05	4.9554e-05	0.0811941	0.0811941	AGPAT4	45.36
ENSG00000144749	ENST00000273261	0.651891	0.698043	0.0684037	13.9805	0.000248023	0.000248023	0.230841	0.230841	LRIG1	46.07
ENSG00000106351	ENST00000300176	0.463347	0.343703	-0.2987	13.7222	0.000281772	0.000281772	0.230841	0.230841	AGFG2	49.83
ENSG00000180336	ENST00000472403	0.532866	0.295155	-0.59077	12.8298	0.000438863	0.000438863	0.287631	0.287631	MEIOC	40.15
ENSG00000148396	ENST00000313050	0.789841	0.852088	0.0758584	11.4688	0.000869093	0.000869093	0.409632	0.409632	SEC16A	52.76
ENSG00000170889	ENST00000302907	0.794346	0.839146	0.0548651	11.4554	0.000875016	0.000875016	0.409632	0.409632	RPS9	51.78
ENSG00000107902	ENST00000482963	0.3898	0.492562	0.233987	9.72076	0.00212163	0.00212163	0.813732	0.813732	LHPP	53.49
ENSG00000144645	ENST00000429492	0.676008	0.538088	-0.228183	9.46451	0.00242201	0.00242201	0.813732	0.813732	OSBPL10	42.46
ENSG00000132510	ENST00000254846	0.464166	0.360007	-0.254119	9.41634	0.00248316	0.00248316	0.813732	0.813732	KDM6B	60.08
ENSG00000064012	ENST00000339403	0.330977	0.368373	0.107048	8.98932	0.00309972	0.00309972	0.923435	0.923435	CASP8	43.9
ENSG00000048740	ENST00000608830	0.100519	0.125314	0.220476	8.05931	0.00504759	0.00504759	1	1	CELF2	41.91
ENSG00000169372	ENST00000542893	0.319186	0.224818	-0.350484	8.02122	0.00515016	0.00515016	1	1	CRADD	40.55
ENSG00000103222	ENST00000399410	0.887907	0.846466	-0.0477978	7.72264	0.00603218	0.00603218	1	1	ABCC1	48.52
ENSG00000160209	ENST00000291565	0.620693	0.68417	0.0973699	7.04346	0.00866772	0.00866772	1	1	PDXK	57.26
ENSG00000119285	ENST00000366582	0.824852	0.883384	0.0685566	6.79816	0.00989073	0.00989073	1	1	HEATR1	38.52
ENSG00000130830	ENST00000369534	0.709431	0.643789	-0.097092	6.77609	0.0100091	0.0100091	1	1	MPP1	41.68
ENSG00000168675	ENST00000590308	0.395879	0.300509	-0.275633	6.71624	0.0103378	0.0103378	1	1	LDLRAD4	46.44
ENSG00000136068	ENST00000358537	0.773465	0.726453	-0.062706	6.68395	0.0105198	0.0105198	1	1	FLNB	46.61
ENSG00000011451	ENST00000643092	0.232914	0.287714	0.211295	6.64215	0.0107602	0.0107602	1	1	WIZ	58.15
ENSG00000111679	ENST00000318974	0.754706	0.705291	-0.0677179	6.60996	0.0109493	0.0109493	1	1	PTPN6	57.71
ENSG00000183023	ENST00000406785	0.305249	0.43182	0.346882	6.59774	0.0110219	0.0110219	1	1	SLC8A1	37.43
ENSG00000131697	ENST00000378156	0.488791	0.637178	0.265115	6.5941	0.0110437	0.0110437	1	1	NPHP4	49.94
ENSG00000163596	ENST00000617388	0.733472	0.885714	0.188604	6.40088	0.0122639	0.0122639	1	1	ICA1L	39.89
ENSG00000147408	ENST00000522854	0.231506	0.273507	0.166721	6.35059	0.012604	0.012604	1	1	CSGALNACT1	41.74
ENSG00000106546	ENST00000242057	0.820818	0.771357	-0.0621504	6.30551	0.012917	0.012917	1	1	AHR	36.63
ENSG00000166340	ENST00000299427	0.598492	0.518887	-0.142726	6.18191	0.0138175	0.0138175	1	1	TPP1	50.28
ENSG00000131759	ENST00000394081	0.510566	0.4235	-0.186968	5.98211	0.0154135	0.0154135	1	1	RARA	56.99
ENSG00000157554	ENST00000468474	0.132183	0.149478	0.122959	5.77161	0.0173039	0.0173039	1	1	ERG	41.91
ENSG00000141441	ENST00000583696	0.520367	0.910052	0.558967	5.61394	0.018877	0.018877	1	1	GAREM1	39.43
ENSG00000115738	ENST00000396290	0.874173	0.826086	-0.0565791	5.60608	0.0189592	0.0189592	1	1	ID2	49.24
ENSG00000010278	ENST00000009180	0.685638	0.723612	0.0539047	5.59462	0.0190798	0.0190798	1	1	CD9	51.04
ENSG00000109390	ENST00000394225	0.472141	0.576547	0.199779	5.54105	0.0196539	0.0196539	1	1	NDUFC1	42.39
ENSG00000146426	ENST00000461783	0.302328	0.239241	-0.234042	5.33542	0.0220311	0.0220311	1	1	TIAM2	43.49
ENSG00000180096	ENST00000563957	0.397637	0.473416	0.174434	5.334	0.0220486	0.0220486	1	1	SEPTIN1	52.75
ENSG00000235954	ENST00000662329	0.286423	0.364217	0.240281	5.27899	0.0227347	0.0227347	1	1	TTC28-AS1	43.33
ENSG00000179029	ENST00000437139	0.879704	0.825441	-0.0636682	5.27007	0.022848	0.022848	1	1	TMEM107	48.77
ENSG00000124203	ENST00000637017	0.818962	0.945261	0.143424	5.25356	0.0230594	0.0230594	1	1	ZNF831	45.12
ENSG00000184584	ENST00000330794	0.464737	0.397994	-0.155037	5.14343	0.0245227	0.0245227	1	1	STING1	53.56
ENSG00000125812	ENST00000338121	0.732719	0.810682	0.101113	5.13323	0.024663	0.024663	1	1	GZF1	44.84
ENSG00000075240	ENST00000361034	0.750079	0.811303	0.0784626	5.10148	0.0251053	0.0251053	1	1	GRAMD4	57.68
ENSG00000090382	ENST00000261267	0.951894	0.933626	-0.0193785	4.70333	0.0314161	0.0314161	1	1	LYZ	36.54
ENSG00000270882	ENST00000578186	0.938531	0.90989	-0.0309922	4.63719	0.0326166	0.0326166	1	1	H4C14	46.9
ENSG00000137496	ENST00000497194	0.66736	0.552818	-0.188301	4.47286	0.0358135	0.0358135	1	1	IL18BP	57.1
ENSG00000095585	ENST00000224337	0.807793	0.851672	0.0528961	4.35968	0.0382066	0.0382066	1	1	BLNK	42.63
ENSG00000110583	ENST00000338447	0.524195	0.580975	0.102842	4.34737	0.038477	0.038477	1	1	NAA40	50.29
ENSG00000164308	ENST00000437043	0.737597	0.698564	-0.0543707	4.29738	0.0395956	0.0395956	1	1	ERAP2	38.41
ENSG00000180573	ENST00000377791	0.823794	0.753299	-0.0894588	4.28085	0.0399732	0.0399732	1	1	H2AC6	41.82
ENSG00000086200	ENST00000325324	0.608224	0.547562	-0.105067	4.26323	0.0403797	0.0403797	1	1	IPO11	38.3
ENSG00000099991	ENST00000263119	0.699467	0.655008	-0.0656707	4.21982	0.0413999	0.0413999	1	1	CABIN1	50.24
ENSG00000153391	ENST00000592173	0.674101	0.771185	0.134548	4.16695	0.0426797	0.0426797	1	1	INO80C	42.29
ENSG00000131351	ENST00000593360	0.453859	0.363297	-0.222567	4.07433	0.0450237	0.0450237	1	1	HAUS8	49.64
ENSG00000137494	ENST00000393389	0.539933	0.442573	-0.19884	4.05817	0.0454467	0.0454467	1	1	ANKRD42	39.12
ENSG00000230438	ENST00000661223	0.499998	0.557199	0.108318	4.04087	0.0459039	0.0459039	1	1	SERPINB9P1	46.86
ENSG00000005187	ENST00000614721	0.471985	0.578695	0.203827	4.01217	0.0466736	0.0466736	1	1	ACSM3	41.08
ENSG00000112983	ENST00000411594	0.384187	0.429921	0.112474	3.9379	0.0487294	0.0487294	1	1	BRD8	43.02
ENSG00000147457	ENST00000397677	0.435683	0.516578	0.170313	3.88349	0.0502962	0.0502962	1	1	CHMP7	46.73
ENSG00000156171	ENST00000286692	0.414421	0.487803	0.16303	3.88194	0.0503417	0.0503417	1	1	DRAM2	37.87
ENSG00000169635	ENST00000443632	0.459334	0.388367	-0.167826	3.79875	0.052845	0.052845	1	1	HIC2	56.17
ENSG00000131781	ENST00000527849	0.146406	0.210843	0.364732	3.79311	0.0530195	0.0530195	1	1	FMO5	40.77
ENSG00000066923	ENST00000451963	0.252524	0.193522	-0.266114	3.72802	0.055078	0.055078	1	1	STAG3	47.11
ENSG00000108788	ENST00000590050	0.0997444	0.123077	0.2102	3.62737	0.0584313	0.0584313	1	1	MLX	52.95
ENSG00000183337	ENST00000427012	0.254647	0.274778	0.076086	3.61751	0.0587713	0.0587713	1	1	BCOR	53.23
ENSG00000158480	ENST00000422556	0.401067	0.329349	-0.197012	3.61111	0.0589934	0.0589934	1	1	SPATA2	52.32
ENSG00000156504	ENST00000298090	0.444561	0.5	0.11752	3.52826	0.0619479	0.0619479	1	1	FAM122B	40.17
ENSG00000057663	ENST00000646025	0.470698	0.427644	-0.095926	3.52664	0.0620072	0.0620072	1	1	ATG5	39.61
ENSG00000243708	ENST00000483748	0.57576	0.436975	-0.275815	3.47958	0.0637578	0.0637578	1	1	PLA2G4B	60.49
ENSG00000131389	ENST00000621751	0.124475	0.149201	0.181189	3.45483	0.0646998	0.0646998	1	1	SLC6A6	52.21
ENSG00000171522	ENST00000302472	0.950174	0.922088	-0.0300039	3.4529	0.0647738	0.0647738	1	1	PTGER4	41.96
ENSG00000127947	ENST00000248594	0.649045	0.58232	-0.108481	3.39885	0.066886	0.066886	1	1	PTPN12	38.15
ENSG00000129625	ENST00000379638	0.762042	0.818446	0.071405	3.39015	0.0672327	0.0672327	1	1	REEP5	41.56
ENSG00000076554	ENST00000379096	0.188946	0.216953	0.138219	3.35822	0.0685227	0.0685227	1	1	TPD52	41.15
ENSG00000177125	ENST00000319119	0.920713	0.865235	-0.0621474	3.31013	0.0705156	0.0705156	1	1	ZBTB34	43.23
ENSG00000154930	ENST00000323482	0.893775	0.862805	-0.0352661	3.27206	0.0721378	0.0721378	1	1	ACSS1	52
ENSG00000164830	ENST00000312046	0.440137	0.395729	-0.106357	3.24094	0.0734937	0.0734937	1	1	OXR1	36.67
ENSG00000165480	ENST00000465471	0.483043	0.554404	0.137789	3.22675	0.0741215	0.0741215	1	1	SKA3	39.77
ENSG00000163322	ENST00000321945	0.366211	0.417769	0.13172	3.21663	0.0745724	0.0745724	1	1	ABRAXAS1	42.23
ENSG00000107537	ENST00000396920	0.307503	0.391943	0.242634	3.2035	0.0751621	0.0751621	1	1	PHYH	46.07
ENSG00000157014	ENST00000448281	0.823082	0.778198	-0.0560754	3.19581	0.0755096	0.0755096	1	1	TATDN2	46.98
ENSG00000015171	ENST00000381607	0.440447	0.47181	0.0687863	3.14809	0.0777061	0.0777061	1	1	ZMYND11	37.8
ENSG00000118513	ENST00000528343	0.111009	0.126977	0.134399	3.14358	0.0779175	0.0779175	1	1	MYB	39.73
ENSG00000270231	ENST00000652355	0.710997	0.758831	0.0651104	3.12325	0.078877	0.078877	1	1	NBPF8	43.65
ENSG00000170473	ENST00000549939	0.293168	0.361533	0.209608	3.11281	0.079375	0.079375	1	1	PYM1	45.5
ENSG00000177954	ENST00000651669	0.948892	0.958907	0.010499	3.09689	0.0801408	0.0801408	1	1	RPS27	45.91
ENSG00000265681	ENST00000580261	0.87026	0.858614	-0.013472	3.08252	0.0808388	0.0808388	1	1	RPL17	42.91
ENSG00000282851	ENST00000645062	0.193483	0.230088	0.173272	3.07244	0.0813322	0.0813322	1	1	BISPR	47.97
ENSG00000155657	ENST00000342992	0.696036	0.777852	0.111135	3.04323	0.0827811	0.0827811	1	1	TTN	37.71
ENSG00000141428	ENST00000592875	0.47439	0.415133	-0.13343	2.9996	0.0849981	0.0849981	1	1	C18orf21	41.17
ENSG00000181826	ENST00000454158	0.905473	0.879172	-0.0294767	2.98716	0.085642	0.085642	1	1	RELL1	42.83
ENSG00000206053	ENST00000248098	0.628153	0.684736	0.0862502	2.98382	0.0858159	0.0858159	1	1	JPT2	47.78
ENSG00000166598	ENST00000299767	0.906188	0.887955	-0.0203256	2.98304	0.0858564	0.0858564	1	1	HSP90B1	39.87
ENSG00000170873	ENST00000520771	0.165098	0.120905	-0.311534	2.9785	0.0860933	0.0860933	1	1	MTSS1	45.65
ENSG00000174125	ENST00000308979	0.514969	0.459493	-0.113984	2.97122	0.086475	0.086475	1	1	TLR1	40.78
ENSG00000157654	ENST00000374525	0.839468	0.811012	-0.0344853	2.95728	0.0872103	0.0872103	1	1	PALM2AKAP2	41.98
ENSG00000140332	ENST00000557815	0.302198	0.273206	-0.100854	2.95118	0.0875348	0.0875348	1	1	TLE3	52.15
ENSG00000166167	ENST00000408038	0.316505	0.367581	0.149605	2.91092	0.0897062	0.0897062	1	1	BTRC	38.96
ENSG00000179222	ENST00000326587	0.787429	0.818597	0.0388193	2.91046	0.0897316	0.0897316	1	1	MAGED1	39
ENSG00000166822	ENST00000561878	0.570422	0.609907	0.0669305	2.86592	0.0922042	0.0922042	1	1	TMEM170A	44.64
ENSG00000273136	ENST00000652444	0.66407	0.6049	-0.0933246	2.83982	0.0936876	0.0936876	1	1	NBPF26	40.7
ENSG00000113231	ENST00000264917	0.503526	0.590663	0.159611	2.81343	0.0952137	0.0952137	1	1	PDE8B	41.55
ENSG00000104870	ENST00000595881	0.106158	0.0905429	-0.159105	2.76987	0.0977939	0.0977939	1	1	FCGRT	52.9
ENSG00000213079	ENST00000367178	0.148163	0.117858	-0.228832	2.76758	0.0979315	0.0979315	1	1	SCAF8	37.63
ENSG00000089335	ENST00000509196	0.240774	0.278524	0.145648	2.73033	0.100202	0.100202	1	1	ZNF302	39.83
ENSG00000145416	ENST00000274056	0.765808	0.676286	-0.124315	2.72187	0.100726	0.100726	1	1	MARCHF1	35.61
ENSG00000006062	ENST00000344686	0.687245	0.7488	0.0857812	2.69369	0.102492	0.102492	1	1	MAP3K14	49.97
ENSG00000063322	ENST00000615911	0.670592	0.734838	0.0914881	2.68001	0.103362	0.103362	1	1	MED29	52.37
ENSG00000132436	ENST00000419119	0.173302	0.19764	0.131412	2.66625	0.104245	0.104245	1	1	FIGNL1	43.84
ENSG00000007202	ENST00000528896	0.790221	0.768093	-0.0284026	2.65833	0.104757	0.104757	1	1	KIAA0100	46.75
ENSG00000185811	ENST00000343574	0.376612	0.345279	-0.0868635	2.65746	0.104814	0.104814	1	1	IKZF1	43.45
ENSG00000228696	ENST00000572991	0.684136	0.596366	-0.137302	2.64291	0.105762	0.105762	1	1	ARL17B	43.65
ENSG00000124523	ENST00000379262	0.296347	0.345268	0.152792	2.60889	0.108017	0.108017	1	1	SIRT5	42.96
ENSG00000099331	ENST00000595641	0.330399	0.349602	0.0564934	2.60801	0.108077	0.108077	1	1	MYO9B	52.36
ENSG00000131149	ENST00000469381	0.341237	0.386154	0.12366	2.60782	0.108089	0.108089	1	1	GSE1	56.58
ENSG00000072736	ENST00000346183	0.169034	0.148297	-0.130878	2.59684	0.108829	0.108829	1	1	NFATC3	41.53
ENSG00000119922	ENST00000371826	0.776344	0.73207	-0.0587201	2.57732	0.110158	0.110158	1	1	IFIT2	42.26
ENSG00000146918	ENST00000409339	0.19048	0.164901	-0.144203	2.55597	0.111632	0.111632	1	1	NCAPG2	41.8
ENSG00000073803	ENST00000265026	0.832317	0.746178	-0.10925	2.53466	0.113125	0.113125	1	1	MAP3K13	40.07
ENSG00000116750	ENST00000367455	0.524584	0.580271	0.100888	2.53034	0.113431	0.113431	1	1	UCHL5	35
ENSG00000102984	ENST00000561700	0.164198	0.122871	-0.289939	2.51442	0.114565	0.114565	1	1	ZNF821	45.9
ENSG00000141682	ENST00000316660	0.888021	0.85222	-0.0411511	2.50433	0.115289	0.115289	1	1	PMAIP1	39.61
ENSG00000171130	ENST00000425642	0.715439	0.796844	0.107763	2.49606	0.115887	0.115887	1	1	ATP6V0E2	50.62
ENSG00000156515	ENST00000359426	0.765973	0.725666	-0.0540563	2.4892	0.116386	0.116386	1	1	HK1	47.64
ENSG00000283761	ENST00000639171	0.653613	0.570402	-0.136174	2.4709	0.117728	0.117728	1	1	AC118553.2	38.29
ENSG00000100023	ENST00000398831	0.405715	0.365034	-0.105661	2.4203	0.121528	0.121528	1	1	PPIL2	54.06
ENSG00000189159	ENST00000409753	0.686973	0.734647	0.0670957	2.41287	0.122098	0.122098	1	1	JPT1	46.27
ENSG00000158517	ENST00000289473	0.602876	0.552513	-0.0872352	2.36336	0.12597	0.12597	1	1	NCF1	54.16
ENSG00000114650	ENST00000265565	0.705312	0.741357	0.0498419	2.3616	0.12611	0.12611	1	1	SCAP	48.04
ENSG00000140525	ENST00000566895	0.206543	0.227198	0.0953099	2.34262	0.127633	0.127633	1	1	FANCI	40.11
ENSG00000075426	ENST00000264716	0.758708	0.725232	-0.0451258	2.3313	0.128551	0.128551	1	1	FOSL2	51.81
ENSG00000184432	ENST00000333188	0.467942	0.503892	0.0740177	2.32781	0.128836	0.128836	1	1	COPB2	37.77
ENSG00000131238	ENST00000439754	0.19024	0.173442	-0.0924452	2.30716	0.130534	0.130534	1	1	PPT1	43.84
ENSG00000063177	ENST00000549920	0.901099	0.912662	0.0127507	2.28014	0.132793	0.132793	1	1	RPL18	55.98
ENSG00000118680	ENST00000237500	0.77539	0.800555	0.0319394	2.25032	0.135338	0.135338	1	1	MYL12B	40.74
ENSG00000100316	ENST00000216146	0.963765	0.97088	0.00735554	2.23614	0.136569	0.136569	1	1	RPL3	53.41
ENSG00000205726	ENST00000381318	0.298093	0.249948	-0.176153	2.21471	0.138451	0.138451	1	1	ITSN1	42.47
ENSG00000105723	ENST00000398249	0.380658	0.335418	-0.126524	2.19507	0.140201	0.140201	1	1	GSK3A	53.36
ENSG00000123358	ENST00000550557	0.232902	0.281592	0.189842	2.19282	0.140404	0.140404	1	1	NR4A1	56.01
ENSG00000225138	ENST00000534918	0.346814	0.417069	0.184462	2.18316	0.141275	0.141275	1	1	SLC9A3-AS1	65.93
ENSG00000047644	ENST00000380861	0.920512	0.870129	-0.056288	2.16731	0.142719	0.142719	1	1	WWC3	46.3
ENSG00000167193	ENST00000300574	0.692096	0.737819	0.0639748	2.14911	0.144397	0.144397	1	1	CRK	49.13
ENSG00000127946	ENST00000336926	0.872763	0.802884	-0.0834533	2.14479	0.144799	0.144799	1	1	HIP1	48.34
ENSG00000160888	ENST00000292433	0.962465	0.94144	-0.0220871	2.07841	0.151133	0.151133	1	1	IER2	62.36
ENSG00000198961	ENST00000361189	0.818982	0.800539	-0.0227773	2.07762	0.15121	0.15121	1	1	PJA2	37.65
ENSG00000139718	ENST00000542440	0.684622	0.642399	-0.063656	2.07134	0.151826	0.151826	1	1	SETD1B	56.88
ENSG00000114737	ENST00000491847	0.728346	0.657264	-0.10269	2.06958	0.151999	0.151999	1	1	CISH	56.73
ENSG00000172292	ENST00000305747	0.707736	0.68223	-0.0367037	2.06631	0.152321	0.152321	1	1	CERS6	39.28
ENSG00000121060	ENST00000316881	0.865999	0.831161	-0.0410595	2.06588	0.152364	0.152364	1	1	TRIM25	42.89
ENSG00000166226	ENST00000299300	0.863075	0.840135	-0.0269387	2.05943	0.153002	0.153002	1	1	CCT2	39.37
ENSG00000196151	ENST00000358147	0.40003	0.44878	0.114992	2.04785	0.154155	0.154155	1	1	WDSUB1	39.04
ENSG00000048471	ENST00000566228	0.928902	0.902359	-0.0289916	2.04715	0.154225	0.154225	1	1	SNX29	47.13
ENSG00000169627	ENST00000651894	0.677386	0.748466	0.0997846	2.04701	0.154239	0.154239	1	1	BOLA2B	63.13
ENSG00000255185	ENST00000525173	0.356644	0.28188	-0.235256	2.04391	0.154549	0.154549	1	1	PDXDC2P	44.64
ENSG00000126882	ENST00000372271	0.877283	0.822458	-0.0645317	2.03982	0.15496	0.15496	1	1	FAM78A	53.88
ENSG00000175115	ENST00000320580	0.861314	0.817283	-0.0524736	2.03872	0.155072	0.155072	1	1	PACS1	43.99
ENSG00000130204	ENST00000592434	0.115023	0.132217	0.139305	2.03712	0.155233	0.155233	1	1	TOMM40	56.25
ENSG00000141232	ENST00000499247	0.785461	0.734221	-0.0674609	2.0315	0.1558	0.1558	1	1	TOB1	50.17
ENSG00000138614	ENST00000564306	0.0738556	0.0884354	0.18016	2.02662	0.156295	0.156295	1	1	INTS14	40.67
ENSG00000087087	ENST00000611405	0.43243	0.413628	-0.0444532	2.01785	0.157189	0.157189	1	1	SRRT	53.16
ENSG00000145375	ENST00000274008	0.497883	0.449399	-0.102453	2.01329	0.157656	0.157656	1	1	SPATA5	37.39
ENSG00000173193	ENST00000474629	0.849667	0.865364	0.0183058	2.00509	0.1585	0.1585	1	1	PARP14	40.87
ENSG00000238083	ENST00000572638	0.836949	0.790393	-0.0572332	1.99987	0.15904	0.15904	1	1	LRRC37A2	42.64
ENSG00000072071	ENST00000340736	0.568198	0.524832	-0.0793914	1.97628	0.161507	0.161507	1	1	ADGRL1	56.42
ENSG00000158234	ENST00000470889	0.259471	0.320755	0.212031	1.93292	0.166156	0.166156	1	1	FAIM	40.46
ENSG00000033327	ENST00000361507	0.887843	0.858724	-0.0333477	1.92912	0.16657	0.16657	1	1	GAB2	41.71
ENSG00000168209	ENST00000307365	0.910227	0.891208	-0.0211159	1.92026	0.167542	0.167542	1	1	DDIT4	58.69
ENSG00000133740	ENST00000256117	0.465354	0.528782	0.127779	1.91232	0.168419	0.168419	1	1	E2F5	39.54
ENSG00000081237	ENST00000442510	0.686218	0.619574	-0.102164	1.90255	0.169505	0.169505	1	1	PTPRC	34.25
ENSG00000275074	ENST00000613958	0.697851	0.792553	0.127254	1.89995	0.169794	0.169794	1	1	NUDT18	63.12
ENSG00000127152	ENST00000357195	0.753925	0.707893	-0.0629995	1.89562	0.170279	0.170279	1	1	BCL11B	50.78
ENSG00000156787	ENST00000518099	0.225316	0.250602	0.106365	1.89395	0.170466	0.170466	1	1	TBC1D31	39.82
ENSG00000147905	ENST00000336755	0.775447	0.796785	0.0271448	1.88702	0.171247	0.171247	1	1	ZCCHC7	36.61
ENSG00000231721	ENST00000647388	0.222771	0.201518	-0.100266	1.87351	0.17278	0.17278	1	1	LINC-PINT	41.59
ENSG00000157349	ENST00000288071	0.518427	0.55248	0.063619	1.87322	0.172812	0.172812	1	1	DDX19B	45.56
ENSG00000138185	ENST00000371205	0.79527	0.735775	-0.0777576	1.86771	0.173442	0.173442	1	1	ENTPD1	40.86
ENSG00000112033	ENST00000360694	0.755974	0.831081	0.09472	1.86231	0.174062	0.174062	1	1	PPARD	49.53
ENSG00000163527	ENST00000295770	0.90988	0.896006	-0.015365	1.83714	0.176985	0.176985	1	1	STT3B	35.96
ENSG00000113269	ENST00000521389	0.859342	0.888163	0.0329888	1.826	0.178297	0.178297	1	1	RNF130	42.83
ENSG00000060642	ENST00000374145	0.58615	0.521877	-0.116145	1.81575	0.179514	0.179514	1	1	PIGV	47.96
ENSG00000088305	ENST00000348286	0.703873	0.649157	-0.0809235	1.81169	0.179998	0.179998	1	1	DNMT3B	49.4
ENSG00000155903	ENST00000286364	0.886606	0.859429	-0.0311326	1.81088	0.180096	0.180096	1	1	RASA2	36.35
ENSG00000167965	ENST00000566835	0.109559	0.136778	0.221903	1.80204	0.181156	0.181156	1	1	MLST8	61.93
ENSG00000179152	ENST00000383746	0.256629	0.215873	-0.17294	1.79568	0.181925	0.181925	1	1	TCAIM	39.47
ENSG00000197885	ENST00000421515	0.448701	0.374269	-0.181382	1.76176	0.186086	0.186086	1	1	NKIRAS1	42.73
ENSG00000145819	ENST00000645722	0.387006	0.353004	-0.0919599	1.76091	0.186192	0.186192	1	1	ARHGAP26	42.17
ENSG00000139112	ENST00000541960	0.404494	0.364802	-0.103282	1.75381	0.187077	0.187077	1	1	GABARAPL1	44.11
ENSG00000113758	ENST00000309007	0.774992	0.748656	-0.0345728	1.74598	0.18806	0.18806	1	1	DBN1	59.54
ENSG00000008988	ENST00000009589	0.959733	0.968874	0.00947882	1.73356	0.18963	0.18963	1	1	RPS20	41.73
ENSG00000108384	ENST00000421782	0.164281	0.198697	0.190203	1.72424	0.19082	0.19082	1	1	RAD51C	41.71
ENSG00000131370	ENST00000383791	0.702417	0.679683	-0.0329021	1.72417	0.190828	0.190828	1	1	SH3BP5	46.7
ENSG00000116138	ENST00000375838	0.0888401	0.106181	0.17831	1.72002	0.191361	0.191361	1	1	DNAJC16	44.67
ENSG00000167904	ENST00000521229	0.202913	0.247664	0.199294	1.67917	0.196694	0.196694	1	1	TMEM68	38.91
ENSG00000172113	ENST00000451657	0.596372	0.549348	-0.0821319	1.67653	0.197045	0.197045	1	1	NME6	47.25
ENSG00000048707	ENST00000613099	0.728883	0.756066	0.0366148	1.67464	0.197296	0.197296	1	1	VPS13D	42.34
ENSG00000122547	ENST00000242108	0.451974	0.488467	0.0776473	1.67398	0.197384	0.197384	1	1	EEPD1	45.44
ENSG00000140368	ENST00000559750	0.139823	0.165591	0.169142	1.66256	0.198912	0.198912	1	1	PSTPIP1	56.5
ENSG00000139190	ENST00000361716	0.880488	0.846365	-0.0395258	1.65103	0.20047	0.20047	1	1	VAMP1	48.36
ENSG00000140006	ENST00000267522	0.343663	0.298818	-0.139827	1.63604	0.202516	0.202516	1	1	WDR89	41.2
ENSG00000114573	ENST00000273398	0.871952	0.840523	-0.0367104	1.63396	0.202801	0.202801	1	1	ATP6V1A	38.21
ENSG00000176124	ENST00000469754	0.396158	0.459705	0.148771	1.63024	0.203314	0.203314	1	1	DLEU1	39.63
ENSG00000092529	ENST00000673854	0.249854	0.28093	0.117229	1.62214	0.204436	0.204436	1	1	CAPN3	46.78
ENSG00000124243	ENST00000371608	0.789021	0.829834	0.0504323	1.62184	0.204478	0.204478	1	1	BCAS4	50.85
ENSG00000076043	ENST00000538791	0.126645	0.149403	0.165255	1.61419	0.205544	0.205544	1	1	REXO2	39.48
ENSG00000138835	ENST00000485822	0.287672	0.352519	0.203282	1.60787	0.206429	0.206429	1	1	RGS3	48.79
ENSG00000068976	ENST00000483742	0.276881	0.221596	-0.222732	1.60227	0.207217	0.207217	1	1	PYGM	56.89
ENSG00000113328	ENST00000340828	0.88872	0.866127	-0.0257501	1.58252	0.210027	0.210027	1	1	CCNG1	37.5
ENSG00000145632	ENST00000274289	0.837244	0.797165	-0.0490529	1.56761	0.212179	0.212179	1	1	PLK2	41.73
ENSG00000100596	ENST00000216484	0.861945	0.839204	-0.0267374	1.55626	0.213834	0.213834	1	1	SPTLC2	41.31
ENSG00000135074	ENST00000257527	0.94527	0.907051	-0.041271	1.55036	0.214701	0.214701	1	1	ADAM19	44.66
ENSG00000155100	ENST00000522894	0.217422	0.24558	0.121782	1.54443	0.215576	0.215576	1	1	OTUD6B	34.94
ENSG00000120832	ENST00000552029	0.664163	0.585859	-0.125448	1.5374	0.21662	0.21662	1	1	MTERF2	41.65
ENSG00000132530	ENST00000361842	0.859669	0.827635	-0.0379759	1.5368	0.216708	0.216708	1	1	XAF1	44.21
ENSG00000145391	ENST00000274031	0.811172	0.788504	-0.0283421	1.53662	0.216736	0.216736	1	1	SETD7	42.84
ENSG00000158864	ENST00000367993	0.786089	0.745327	-0.0532467	1.53614	0.216807	0.216807	1	1	NDUFS2	49.67
ENSG00000105223	ENST00000356508	0.500937	0.463268	-0.0781734	1.53379	0.217157	0.217157	1	1	PLD3	52.33
ENSG00000156261	ENST00000286788	0.912068	0.892415	-0.0217829	1.52619	0.218295	0.218295	1	1	CCT8	38.32
ENSG00000167895	ENST00000318430	0.47919	0.442174	-0.0803925	1.52488	0.218492	0.218492	1	1	TMC8	60.46
ENSG00000105327	ENST00000598636	0.183249	0.150539	-0.196621	1.50823	0.221013	0.221013	1	1	BBC3	59.72
ENSG00000090487	ENST00000204566	0.375216	0.35198	-0.0639259	1.50646	0.221282	0.221282	1	1	SPG21	44.04
ENSG00000028277	ENST00000389341	0.741312	0.687773	-0.0749625	1.49714	0.222712	0.222712	1	1	POU2F2	51.31
ENSG00000116815	ENST00000369489	0.742444	0.704668	-0.0522214	1.49386	0.223216	0.223216	1	1	CD58	41.62
ENSG00000127328	ENST00000550536	0.22739	0.197163	-0.142637	1.48825	0.224084	0.224084	1	1	RAB3IP	38.23
ENSG00000169246	ENST00000542817	0.467937	0.511167	0.0883635	1.4824	0.224993	0.224993	1	1	NPIPB3	45.45
ENSG00000119599	ENST00000553457	0.145512	0.175439	0.187027	1.47903	0.225518	0.225518	1	1	DCAF4	48.93
ENSG00000139618	ENST00000380152	0.517696	0.49415	-0.0465475	1.47426	0.226265	0.226265	1	1	BRCA2	38.2
ENSG00000160991	ENST00000478730	0.579586	0.606085	0.0447055	1.46621	0.227532	0.227532	1	1	ORAI2	54.68
ENSG00000101363	ENST00000373605	0.490086	0.600001	0.202351	1.46218	0.22817	0.22817	1	1	MANBAL	47.37
ENSG00000245532	ENST00000501122	0.663502	0.626522	-0.0573478	1.44821	0.230396	0.230396	1	1	NEAT1	44.06
ENSG00000278540	ENST00000613146	0.103513	0.115555	0.110047	1.44391	0.231086	0.231086	1	1	ACACA	41.28
ENSG00000128016	ENST00000597629	0.924661	0.906312	-0.0200435	1.43528	0.23248	0.23248	1	1	ZFP36	59.08
ENSG00000237765	ENST00000509022	0.207805	0.170543	-0.197616	1.42405	0.234308	0.234308	1	1	FAM200B	36.56
ENSG00000152127	ENST00000409645	0.83764	0.806236	-0.0382126	1.42139	0.234745	0.234745	1	1	MGAT5	42.88
ENSG00000002016	ENST00000358495	0.420361	0.376374	-0.110531	1.42034	0.234917	0.234917	1	1	RAD52	45.19
ENSG00000114439	ENST00000415149	0.474566	0.440569	-0.074333	1.41183	0.236319	0.236319	1	1	BBX	36.95
ENSG00000101194	ENST00000488738	0.449563	0.476722	0.0586579	1.41078	0.236492	0.236492	1	1	SLC17A9	61.28
ENSG00000148180	ENST00000373818	0.471176	0.494755	0.0488298	1.39777	0.238656	0.238656	1	1	GSN	46.87
ENSG00000165115	ENST00000297814	0.526913	0.475	-0.103722	1.3946	0.239189	0.239189	1	1	KIF27	38.1
ENSG00000114473	ENST00000493624	0.461889	0.39785	-0.149249	1.39421	0.239253	0.239253	1	1	IQCG	43.92
ENSG00000068024	ENST00000493582	0.0847842	0.0999983	0.165044	1.3937	0.239338	0.239338	1	1	HDAC4	51.33
ENSG00000188199	ENST00000372321	0.340619	0.274807	-0.214693	1.3914	0.239726	0.239726	1	1	NUTM2B	58.42
ENSG00000143740	ENST00000617596	0.762875	0.728814	-0.0456755	1.37712	0.242143	0.242143	1	1	SNAP47	54.21
ENSG00000213380	ENST00000562595	0.455382	0.426357	-0.06586	1.37372	0.242724	0.242724	1	1	COG8	52.29
ENSG00000161551	ENST00000301399	0.335288	0.298246	-0.117072	1.37147	0.243107	0.243107	1	1	ZNF577	41
ENSG00000102034	ENST00000335997	0.541795	0.579308	0.0669463	1.36944	0.243456	0.243456	1	1	ELF4	51.68
ENSG00000122203	ENST00000298569	0.75135	0.780355	0.0378772	1.36143	0.244833	0.244833	1	1	KIAA1191	46.88
ENSG00000123143	ENST00000342216	0.882894	0.902426	0.0218819	1.35781	0.245459	0.245459	1	1	PKN1	53.14
ENSG00000185164	ENST00000622306	0.918739	0.946875	0.0301651	1.35631	0.24572	0.24572	1	1	NOMO2	46.04
ENSG00000144401	ENST00000411432	0.146317	0.118267	-0.212838	1.35556	0.24585	0.24585	1	1	METTL21A	40.9
ENSG00000114867	ENST00000424196	0.0923165	0.0859859	-0.0710393	1.35227	0.246421	0.246421	1	1	EIF4G1	52.77
ENSG00000099817	ENST00000615234	0.450932	0.47999	0.0624484	1.34862	0.247057	0.247057	1	1	POLR2E	61.47
ENSG00000117593	ENST00000650297	0.179903	0.158249	-0.128248	1.34587	0.247538	0.247538	1	1	DARS2	40.57
ENSG00000171425	ENST00000270451	0.738317	0.691652	-0.0652906	1.33646	0.249191	0.249191	1	1	ZNF581	58.42
ENSG00000154122	ENST00000284268	0.66944	0.711342	0.0607114	1.33516	0.249421	0.249421	1	1	ANKH	43.86
ENSG00000112305	ENST00000316999	0.571531	0.538368	-0.0597768	1.33312	0.249782	0.249782	1	1	SMAP1	37.73
ENSG00000137502	ENST00000534141	0.433503	0.404415	-0.069458	1.3279	0.250707	0.250707	1	1	RAB30	41.21
ENSG00000268350	ENST00000622447	0.767295	0.722408	-0.0602815	1.3232	0.251545	0.251545	1	1	FAM156A	46.56
ENSG00000248333	ENST00000407249	0.363009	0.331247	-0.0915649	1.32141	0.251864	0.251864	1	1	CDK11B	51.91
ENSG00000122390	ENST00000648681	0.373217	0.407336	0.0874779	1.31914	0.25227	0.25227	1	1	NAA60	50.68
ENSG00000120992	ENST00000316963	0.818574	0.792419	-0.0324736	1.31157	0.253631	0.253631	1	1	LYPLA1	41.54
ENSG00000284879	ENST00000646855	0.776948	0.699509	-0.104994	1.30983	0.253945	0.253945	1	1	AC133644.2	43.91
ENSG00000103942	ENST00000558090	0.467892	0.513933	0.0938566	1.30486	0.254845	0.254845	1	1	HOMER2	45.38
ENSG00000082213	ENST00000325366	0.70418	0.654628	-0.0729674	1.29839	0.256022	0.256022	1	1	C5orf22	39.87
ENSG00000179476	ENST00000325192	0.682879	0.582524	-0.158947	1.29455	0.256723	0.256723	1	1	C14orf28	36.67
ENSG00000114126	ENST00000486111	0.15159	0.143123	-0.0574776	1.29435	0.256759	0.256759	1	1	TFDP2	39.89
ENSG00000165175	ENST00000614558	0.244995	0.216847	-0.122045	1.2893	0.257687	0.257687	1	1	MID1IP1	53.8
ENSG00000138780	ENST00000515279	0.547753	0.501278	-0.088662	1.28283	0.258879	0.258879	1	1	GSTCD	35.68
ENSG00000159199	ENST00000355938	0.741456	0.6875	-0.0755539	1.28107	0.259206	0.259206	1	1	ATP5MC1	50.08
ENSG00000134369	ENST00000367295	0.527438	0.505205	-0.0430677	1.27938	0.259519	0.259519	1	1	NAV1	47.44
ENSG00000163703	ENST00000383811	0.409586	0.365325	-0.11436	1.27619	0.260113	0.260113	1	1	CRELD1	51.58
ENSG00000135426	ENST00000449076	0.557189	0.506329	-0.0957181	1.27395	0.260528	0.260528	1	1	TESPA1	40.07
ENSG00000158019	ENST00000344773	0.161972	0.186701	0.142083	1.27183	0.260925	0.260925	1	1	BABAM2	39.38
ENSG00000153879	ENST00000585933	0.316832	0.294229	-0.0740138	1.26961	0.26134	0.26134	1	1	CEBPG	43.83
ENSG00000214078	ENST00000462352	0.0639893	0.0572105	-0.111979	1.26775	0.261688	0.261688	1	1	CPNE1	43.12
ENSG00000105711	ENST00000602150	0.36887	0.423915	0.139089	1.25791	0.263541	0.263541	1	1	SCN1B	56.28
ENSG00000167085	ENST00000300408	0.744083	0.766407	0.0295607	1.25763	0.263594	0.263594	1	1	PHB	48.39
ENSG00000104081	ENST00000397573	0.783308	0.798991	0.0198235	1.25694	0.263725	0.263725	1	1	BMF	52.46
ENSG00000172340	ENST00000307227	0.885529	0.83368	-0.0603353	1.25514	0.264065	0.264065	1	1	SUCLG2	39.38
ENSG00000161956	ENST00000321337	0.318818	0.290898	-0.091649	1.24941	0.265155	0.265155	1	1	SENP3	51.42
ENSG00000240038	ENST00000361355	0.664327	0.619718	-0.0695096	1.24901	0.26523	0.26523	1	1	AMY2B	34.92
ENSG00000109113	ENST00000483554	0.104636	0.116166	0.104532	1.24145	0.266677	0.266677	1	1	RAB34	58.35
ENSG00000168781	ENST00000360301	0.503897	0.476142	-0.0566553	1.24054	0.266852	0.266852	1	1	PPIP5K1	44.61
ENSG00000149257	ENST00000524558	0.281313	0.325691	0.146482	1.23942	0.267068	0.267068	1	1	SERPINH1	55.42
ENSG00000147535	ENST00000528814	0.304608	0.274261	-0.104945	1.23433	0.268048	0.268048	1	1	PLPP5	45.35
ENSG00000005810	ENST00000544440	0.153453	0.132924	-0.143618	1.23184	0.268529	0.268529	1	1	MYCBP2	35.73
ENSG00000171703	ENST00000475236	0.136933	0.166667	0.196507	1.23151	0.268595	0.268595	1	1	TCEA2	61.58
ENSG00000159023	ENST00000647103	0.72728	0.708525	-0.0261271	1.23129	0.268636	0.268636	1	1	EPB41	41.87
ENSG00000025156	ENST00000368455	0.800386	0.831973	0.0387059	1.22613	0.269638	0.269638	1	1	HSF2	35.55
ENSG00000101493	ENST00000443185	0.797602	0.756024	-0.0535367	1.22402	0.27005	0.27005	1	1	ZNF516	47.6
ENSG00000130592	ENST00000311604	0.844705	0.823056	-0.025963	1.22314	0.270222	0.270222	1	1	LSP1	61.57
ENSG00000174282	ENST00000311403	0.586138	0.626941	0.0672961	1.22052	0.270732	0.270732	1	1	ZBTB4	54.92
ENSG00000187735	ENST00000521604	0.899321	0.881227	-0.0203252	1.21856	0.271116	0.271116	1	1	TCEA1	39.4
ENSG00000137601	ENST00000512193	0.344828	0.378556	0.0933192	1.2179	0.271246	0.271246	1	1	NEK1	37.07
ENSG00000145743	ENST00000542267	0.292096	0.251959	-0.147818	1.21569	0.27168	0.27168	1	1	FBXL17	35.81
ENSG00000135127	ENST00000397558	0.63139	0.563731	-0.113347	1.21439	0.271936	0.271936	1	1	BICDL1	43.81
ENSG00000115274	ENST00000233331	0.661343	0.610028	-0.0807684	1.2083	0.273137	0.273137	1	1	INO80B	53.01
ENSG00000173163	ENST00000311832	0.644237	0.588816	-0.0899538	1.2081	0.273177	0.273177	1	1	COMMD1	41.05
ENSG00000131269	ENST00000644766	0.181714	0.166367	-0.0882362	1.20513	0.273765	0.273765	1	1	ABCB7	36
ENSG00000166803	ENST00000300035	0.484036	0.517081	0.0660397	1.20297	0.274194	0.274194	1	1	PCLAF	43.33
ENSG00000101265	ENST00000379400	0.916737	0.933609	0.0182376	1.19636	0.275511	0.275511	1	1	RASSF2	49.01
ENSG00000213390	ENST00000358308	0.292347	0.326918	0.111768	1.1962	0.275544	0.275544	1	1	ARHGAP19	42.77
ENSG00000162804	ENST00000405547	0.694636	0.771403	0.104823	1.19363	0.276059	0.276059	1	1	SNED1	50.87
ENSG00000131725	ENST00000254029	0.816712	0.773163	-0.0547961	1.18324	0.278152	0.278152	1	1	WDR44	39.07
ENSG00000114480	ENST00000429644	0.831632	0.799782	-0.0390513	1.18203	0.278396	0.278396	1	1	GBE1	35.25
ENSG00000100445	ENST00000556262	0.320127	0.343493	0.0704487	1.16948	0.280954	0.280954	1	1	SDR39U1	53.54
ENSG00000115866	ENST00000264161	0.813539	0.790165	-0.0291519	1.16855	0.281146	0.281146	1	1	DARS1	36.99
ENSG00000096968	ENST00000381652	0.837938	0.865339	0.0321769	1.16596	0.281677	0.281677	1	1	JAK2	37.57
ENSG00000139734	ENST00000400324	0.442181	0.4	-0.100256	1.16483	0.28191	0.28191	1	1	DIAPH3	35.91
ENSG00000180398	ENST00000319466	0.812375	0.831914	0.0237668	1.16365	0.282153	0.282153	1	1	MCFD2	45.38
ENSG00000084774	ENST00000264705	0.78463	0.758708	-0.0335962	1.15291	0.284378	0.284378	1	1	CAD	51.18
ENSG00000134352	ENST00000651614	0.629819	0.617591	-0.0196055	1.14215	0.286629	0.286629	1	1	IL6ST	37.44
ENSG00000163803	ENST00000436544	0.439313	0.365581	-0.183723	1.13266	0.288634	0.288634	1	1	PLB1	47.1
ENSG00000169429	ENST00000307407	0.903561	0.917152	0.0149292	1.13236	0.288698	0.288698	1	1	CXCL8	31.93
ENSG00000251247	ENST00000529555	0.46	0.408511	-0.118708	1.12847	0.289525	0.289525	1	1	ZNF345	39.29
ENSG00000108774	ENST00000346213	0.906873	0.88457	-0.0249014	1.12595	0.290062	0.290062	1	1	RAB5C	49.38
ENSG00000005238	ENST00000378561	0.121548	0.104161	-0.154373	1.12165	0.290982	0.290982	1	1	FAM214B	54.68
ENSG00000186153	ENST00000562214	0.164714	0.192983	0.15839	1.12164	0.290985	0.290985	1	1	WWOX	42.64
ENSG00000131378	ENST00000334133	0.739311	0.710649	-0.0395402	1.12115	0.29109	0.29109	1	1	RFTN1	43.5
ENSG00000137266	ENST00000436008	0.333398	0.294333	-0.124624	1.11701	0.291979	0.291979	1	1	SLC22A23	47.61
ENSG00000177119	ENST00000320560	0.804895	0.779403	-0.0321845	1.11353	0.292729	0.292729	1	1	ANO6	39.39
ENSG00000186187	ENST00000335325	0.562375	0.528953	-0.0612689	1.11227	0.293002	0.293002	1	1	ZNRF1	45.85
ENSG00000203896	ENST00000621325	0.631324	0.721154	0.133034	1.11184	0.293096	0.293096	1	1	LIME1	68.95
ENSG00000134243	ENST00000256637	0.676236	0.700329	0.0350094	1.1112	0.293234	0.293234	1	1	SORT1	42.26
ENSG00000165025	ENST00000375754	0.921659	0.934976	0.0143455	1.10776	0.29398	0.29398	1	1	SYK	44.17
ENSG00000101246	ENST00000610774	0.359629	0.395682	0.0955375	1.10742	0.294053	0.294053	1	1	ARFRP1	62.43
ENSG00000243660	ENST00000596267	0.391699	0.340314	-0.140626	1.10054	0.295554	0.295554	1	1	ZNF487	46.86
ENSG00000112182	ENST00000257749	0.624858	0.656572	0.0495079	1.09195	0.297441	0.297441	1	1	BACH2	40.5
ENSG00000103248	ENST00000360900	0.50407	0.461748	-0.0876943	1.08763	0.298396	0.298396	1	1	MTHFSD	49.14
ENSG00000167552	ENST00000301071	0.885448	0.87285	-0.0143304	1.08595	0.298768	0.298768	1	1	TUBA1A	47.92
ENSG00000125633	ENST00000376300	0.823683	0.844952	0.0254938	1.08524	0.298926	0.298926	1	1	CCDC93	42.78
ENSG00000140043	ENST00000555661	0.61119	0.536233	-0.130839	1.08332	0.299352	0.299352	1	1	PTGR2	42.1
ENSG00000178035	ENST00000326739	0.890055	0.875848	-0.0160909	1.07234	0.301807	0.301807	1	1	IMPDH2	53.39
ENSG00000072756	ENST00000402675	0.422047	0.391752	-0.0744858	1.06697	0.303017	0.303017	1	1	TRNT1	38.87
ENSG00000133794	ENST00000472842	0.289196	0.255452	-0.12407	1.06358	0.303785	0.303785	1	1	ARNTL	45.43
ENSG00000165637	ENST00000332211	0.439578	0.410173	-0.0692364	1.06146	0.304264	0.304264	1	1	VDAC2	44.04
ENSG00000116005	ENST00000433351	0.887237	0.940447	0.0582424	1.0547	0.305805	0.305805	1	1	PCYOX1	45.24
ENSG00000072415	ENST00000261681	0.798955	0.839806	0.0498663	1.05236	0.30634	0.30634	1	1	MPP5	37.7
ENSG00000143515	ENST00000672630	0.847827	0.864922	0.0199621	1.05195	0.306436	0.306436	1	1	ATP8B2	52.39
ENSG00000114770	ENST00000427120	0.395068	0.37293	-0.0576674	1.05126	0.306593	0.306593	1	1	ABCC5	44.68
ENSG00000197971	ENST00000397860	0.696405	0.722976	0.0374442	1.04669	0.307643	0.307643	1	1	MBP	48.31
ENSG00000147124	ENST00000377065	0.546257	0.593763	0.0833918	1.03614	0.310087	0.310087	1	1	ZNF41	43.28
ENSG00000215012	ENST00000407472	0.619939	0.662044	0.0657113	1.03405	0.310575	0.310575	1	1	RTL10	55.11
ENSG00000173264	ENST00000539851	0.181239	0.210909	0.151613	1.03232	0.310978	0.310978	1	1	GPR137	56.27
ENSG00000120159	ENST00000625311	0.252438	0.281843	0.110186	1.03225	0.310995	0.310995	1	1	CAAP1	37.23
ENSG00000204305	ENST00000484849	0.306779	0.253731	-0.189852	1.03168	0.311128	0.311128	1	1	AGER	56.66
ENSG00000100949	ENST00000399409	0.412534	0.447005	0.0802505	1.03081	0.311331	0.311331	1	1	RABGGTA	57.69
ENSG00000170502	ENST00000302174	0.577804	0.643275	0.107336	1.03062	0.311376	0.311376	1	1	NUDT9	38.94
ENSG00000136144	ENST00000378302	0.753615	0.726193	-0.037065	1.02593	0.312476	0.312476	1	1	RCBTB1	42.22
ENSG00000135315	ENST00000497936	0.269813	0.300838	0.108842	1.02206	0.313389	0.313389	1	1	CEP162	37
ENSG00000129493	ENST00000543095	0.740717	0.684588	-0.0788018	1.01799	0.314351	0.314351	1	1	HEATR5A	39.34
ENSG00000095574	ENST00000479103	0.0429185	0.035678	-0.18477	1.01691	0.314606	0.314606	1	1	IKZF5	38.31
ENSG00000145604	ENST00000274254	0.532535	0.496183	-0.0707038	1.01688	0.314614	0.314614	1	1	SKP2	39.26
ENSG00000085719	ENST00000517490	0.897822	0.880123	-0.0199097	1.01551	0.314939	0.314939	1	1	CPNE3	37.62
ENSG00000155545	ENST00000381213	0.321075	0.334269	0.0402713	1.00456	0.317554	0.317554	1	1	MIER3	38.91
ENSG00000173517	ENST00000312493	0.710259	0.732633	0.0310151	0.994093	0.320083	0.320083	1	1	PEAK1	38.12
ENSG00000184009	ENST00000573283	0.89849	0.904191	0.00632574	0.993214	0.320296	0.320296	1	1	ACTG1	60.66
ENSG00000145703	ENST00000274364	0.377483	0.399083	0.0556432	0.992457	0.32048	0.32048	1	1	IQGAP2	40.46
ENSG00000180354	ENST00000324453	0.799201	0.765217	-0.0434531	0.991562	0.320698	0.320698	1	1	MTURN	46.56
ENSG00000127564	ENST00000574680	0.138066	0.158756	0.139635	0.991506	0.320711	0.320711	1	1	PKMYT1	62.15
ENSG00000170581	ENST00000314128	0.549703	0.517552	-0.0602671	0.990825	0.320877	0.320877	1	1	STAT2	47.76
ENSG00000111229	ENST00000228825	0.926309	0.911303	-0.0163326	0.9881	0.321542	0.321542	1	1	ARPC3	45.85
ENSG00000178974	ENST00000313833	0.743785	0.717767	-0.0356066	0.98133	0.3232	0.3232	1	1	FBXO34	41.22
ENSG00000005700	ENST00000510291	0.18571	0.197497	0.0615349	0.980785	0.323334	0.323334	1	1	IBTK	36.07
ENSG00000184939	ENST00000398253	0.704529	0.739072	0.0478654	0.971316	0.325675	0.325675	1	1	ZFP90	44.64
ENSG00000142082	ENST00000382743	0.583543	0.539131	-0.0791599	0.971094	0.32573	0.32573	1	1	SIRT3	48.53
ENSG00000107742	ENST00000373109	0.76967	0.729022	-0.0542584	0.969665	0.326086	0.326086	1	1	SPOCK2	55.97
ENSG00000101473	ENST00000484975	0.281397	0.3125	0.104839	0.957574	0.329112	0.329112	1	1	ACOT8	49.07
ENSG00000115966	ENST00000264110	0.51301	0.489634	-0.0466372	0.956319	0.329429	0.329429	1	1	ATF2	36.05
ENSG00000197958	ENST00000361436	0.96027	0.967629	0.00763423	0.955139	0.329726	0.329726	1	1	RPL12	51.25
ENSG00000002834	ENST00000318008	0.938193	0.953752	0.0164483	0.951327	0.330691	0.330691	1	1	LASP1	53.69
ENSG00000250988	ENST00000558174	0.378319	0.442478	0.156654	0.949391	0.331182	0.331182	1	1	SNHG21	40.87
ENSG00000146476	ENST00000367294	0.846321	0.785992	-0.0739529	0.94112	0.333292	0.333292	1	1	ARMT1	39.28
ENSG00000136715	ENST00000643581	0.675699	0.717593	0.0601536	0.934351	0.335032	0.335032	1	1	SAP130	43.39
ENSG00000196975	ENST00000394295	0.419082	0.389947	-0.0720557	0.933684	0.335204	0.335204	1	1	ANXA4	41.93
ENSG00000198721	ENST00000464583	0.171272	0.194767	0.128552	0.930357	0.336064	0.336064	1	1	ECI2	41.7
ENSG00000134313	ENST00000473731	0.690435	0.704174	0.019704	0.927178	0.336889	0.336889	1	1	KIDINS220	38.39
ENSG00000015568	ENST00000493394	0.15372	0.167793	0.087595	0.926652	0.337026	0.337026	1	1	RGPD5	39.34
ENSG00000164292	ENST00000379982	0.674512	0.624535	-0.0769825	0.922494	0.338109	0.338109	1	1	RHOBTB3	40.56
ENSG00000145220	ENST00000343470	0.734036	0.680147	-0.0762479	0.922451	0.338121	0.338121	1	1	LYAR	44
ENSG00000179195	ENST00000539644	0.0543711	0.0615914	0.12469	0.920852	0.338539	0.338539	1	1	ZNF664	44.11
ENSG00000196437	ENST00000316950	0.721719	0.67	-0.0743588	0.918459	0.339165	0.339165	1	1	ZNF569	39.27
ENSG00000134802	ENST00000395124	0.566049	0.543058	-0.041464	0.917698	0.339365	0.339365	1	1	SLC43A3	48.17
ENSG00000106415	ENST00000223145	0.626598	0.589431	-0.0611479	0.915158	0.340033	0.340033	1	1	GLCCI1	36.7
ENSG00000178163	ENST00000326756	0.806132	0.787452	-0.023445	0.912915	0.340624	0.340624	1	1	ZNF518B	42.21
ENSG00000184887	ENST00000392553	0.3068	0.351192	0.135138	0.907881	0.341955	0.341955	1	1	BTBD6	64.36
ENSG00000188493	ENST00000378313	0.798834	0.686567	-0.151449	0.903416	0.343142	0.343142	1	1	C19orf54	54.97
ENSG00000042493	ENST00000263867	0.762397	0.740719	-0.0288452	0.900721	0.343861	0.343861	1	1	CAPG	51.32
ENSG00000138623	ENST00000261918	0.602011	0.57143	-0.0521338	0.897791	0.344645	0.344645	1	1	SEMA7A	57.81
ENSG00000143228	ENST00000367900	0.486984	0.52922	0.0831743	0.897545	0.344711	0.344711	1	1	NUF2	36.44
ENSG00000181315	ENST00000415922	0.710905	0.665782	-0.0655768	0.896673	0.344945	0.344945	1	1	ZNF322	37.34
ENSG00000141376	ENST00000407086	0.425955	0.399699	-0.0636228	0.896526	0.344984	0.344984	1	1	BCAS3	39.85
ENSG00000119139	ENST00000648087	0.140755	0.151396	0.0728753	0.891573	0.346317	0.346317	1	1	TJP2	43.41
ENSG00000139629	ENST00000543196	0.736923	0.778823	0.0553003	0.889316	0.346927	0.346927	1	1	GALNT6	49.89
ENSG00000137221	ENST00000372452	0.49495	0.528908	0.0663584	0.884879	0.348129	0.348129	1	1	TJAP1	51.18
ENSG00000105676	ENST00000392335	0.521739	0.550926	0.0544327	0.8846	0.348205	0.348205	1	1	ARMC6	51.45
ENSG00000197093	ENST00000495882	0.738611	0.690059	-0.0679944	0.880859	0.349224	0.349224	1	1	GAL3ST4	52.79
ENSG00000153214	ENST00000283206	0.751844	0.718487	-0.0453813	0.879412	0.349619	0.349619	1	1	TMEM87B	39.49
ENSG00000090975	ENST00000451868	0.179434	0.193279	0.074326	0.87389	0.351133	0.351133	1	1	PITPNM2	51.35
ENSG00000138363	ENST00000236959	0.71463	0.651685	-0.0922033	0.87233	0.351562	0.351562	1	1	ATIC	41.05
ENSG00000188554	ENST00000590996	0.832366	0.805601	-0.0326831	0.870138	0.352167	0.352167	1	1	NBR1	44.16
ENSG00000125877	ENST00000380113	0.756388	0.714286	-0.0572719	0.865704	0.353393	0.353393	1	1	ITPA	50.89
ENSG00000089057	ENST00000338244	0.936956	0.910575	-0.0285604	0.865598	0.353423	0.353423	1	1	SLC23A2	44.93
ENSG00000005302	ENST00000482871	0.106633	0.0975976	-0.0885371	0.862611	0.354253	0.354253	1	1	MSL3	42.85
ENSG00000065923	ENST00000616978	0.930017	0.916714	-0.0144078	0.861679	0.354512	0.354512	1	1	SLC9A7	41.06
ENSG00000100266	ENST00000263246	0.713806	0.695488	-0.0259984	0.856255	0.356028	0.356028	1	1	PACSIN2	48.59
ENSG00000157212	ENST00000473219	0.169925	0.186796	0.0946593	0.855288	0.356299	0.356299	1	1	PAXIP1	40.84
ENSG00000178149	ENST00000498794	0.148831	0.16827	0.12276	0.854742	0.356452	0.356452	1	1	DALRD3	60.06
ENSG00000135677	ENST00000258145	0.627064	0.602853	-0.0393751	0.850786	0.357565	0.357565	1	1	GNS	42.19
ENSG00000117010	ENST00000372699	0.502046	0.442029	-0.127317	0.848177	0.358301	0.358301	1	1	ZNF684	40.31
ENSG00000157916	ENST00000488353	0.243663	0.223477	-0.0864768	0.842988	0.359772	0.359772	1	1	RER1	53.96
ENSG00000288534	ENST00000674060	0.69343	0.739129	0.0638228	0.834926	0.362074	0.362074	1	1	AP001931.2	44.15
ENSG00000163682	ENST00000295955	0.921848	0.927235	0.00582695	0.834011	0.362337	0.362337	1	1	RPL9	40.71
ENSG00000185515	ENST00000330045	0.335806	0.369281	0.095025	0.831638	0.363019	0.363019	1	1	BRCC3	37.75
ENSG00000171204	ENST00000528361	0.1552	0.179213	0.143856	0.830172	0.363441	0.363441	1	1	TMEM126B	37.32
ENSG00000065802	ENST00000264607	0.769867	0.807985	0.0483255	0.828124	0.364032	0.364032	1	1	ASB1	47.31
ENSG00000184428	ENST00000329245	0.696798	0.656186	-0.0600518	0.827422	0.364235	0.364235	1	1	TOP1MT	54.3
ENSG00000102401	ENST00000477980	0.121002	0.133249	0.096412	0.825281	0.364855	0.364855	1	1	ARMCX3	45.41
ENSG00000134986	ENST00000379671	0.0754655	0.0824065	0.0879893	0.825092	0.36491	0.36491	1	1	NREP	38.48
ENSG00000183207	ENST00000595090	0.906761	0.878975	-0.0311225	0.824153	0.365183	0.365183	1	1	RUVBL2	52.99
ENSG00000136869	ENST00000355622	0.412513	0.385026	-0.0689563	0.824002	0.365226	0.365226	1	1	TLR4	38.47
ENSG00000156804	ENST00000517956	0.743274	0.703371	-0.05518	0.820255	0.366316	0.366316	1	1	FBXO32	44.08
ENSG00000179818	ENST00000437019	0.190336	0.176784	-0.0738607	0.82014	0.36635	0.36635	1	1	PCBP1-AS1	45.84
ENSG00000214026	ENST00000381519	0.58473	0.621749	0.0613868	0.81945	0.366551	0.366551	1	1	MRPL23	62.94
ENSG00000059691	ENST00000515812	0.316141	0.286136	-0.0997209	0.813175	0.368388	0.368388	1	1	GATB	43.81
ENSG00000073605	ENST00000477054	0.617555	0.58459	-0.0548571	0.810824	0.36908	0.36908	1	1	GSDMB	48.85
ENSG00000184508	ENST00000394272	0.296464	0.333333	0.117216	0.810717	0.369112	0.369112	1	1	HDDC3	55.9
ENSG00000169228	ENST00000471466	0.0478037	0.0405705	-0.164062	0.80971	0.369408	0.369408	1	1	RAB24	57.83
ENSG00000184384	ENST00000524717	0.832578	0.85725	0.0292019	0.809547	0.369456	0.369456	1	1	MAML2	40.05
ENSG00000139323	ENST00000393179	0.215858	0.236736	0.0923241	0.808363	0.369806	0.369806	1	1	POC1B	39.79
ENSG00000168813	ENST00000587084	0.245272	0.263598	0.072058	0.806012	0.370501	0.370501	1	1	ZNF507	39.82
ENSG00000197044	ENST00000357901	0.941855	0.898374	-0.0472646	0.805703	0.370593	0.370593	1	1	ZNF441	41.78
ENSG00000134852	ENST00000381322	0.14665	0.131448	-0.109437	0.805617	0.370618	0.370618	1	1	CLOCK	37.37
ENSG00000136167	ENST00000323076	0.955873	0.949969	-0.00619611	0.803279	0.371312	0.371312	1	1	LCP1	40.21
ENSG00000121057	ENST00000337714	0.752782	0.720827	-0.0433758	0.795949	0.373498	0.373498	1	1	AKAP1	49.96
ENSG00000083535	ENST00000326291	0.842181	0.811138	-0.0375571	0.792838	0.374432	0.374432	1	1	PIBF1	36.99
ENSG00000104835	ENST00000221431	0.563339	0.517094	-0.0856566	0.788857	0.375631	0.375631	1	1	SARS2	53.62
ENSG00000151746	ENST00000551848	0.46316	0.42806	-0.0788093	0.788429	0.37576	0.37576	1	1	BICD1	40.45
ENSG00000245213	ENST00000510523	0.381653	0.422907	0.102641	0.787121	0.376156	0.376156	1	1	AC105285.1	39.53
ENSG00000157600	ENST00000372072	0.412304	0.433724	0.0506474	0.786206	0.376433	0.376433	1	1	TMEM164	42.06
ENSG00000188938	ENST00000375412	0.523034	0.503485	-0.038092	0.784426	0.376973	0.376973	1	1	FAM120AOS	44.93
ENSG00000088986	ENST00000242577	0.715665	0.743769	0.038518	0.779991	0.378322	0.378322	1	1	DYNLL1	47.04
ENSG00000084070	ENST00000372718	0.576306	0.54831	-0.049798	0.775185	0.379792	0.379792	1	1	SMAP2	41.95
ENSG00000247556	ENST00000500949	0.918068	0.929389	0.0122552	0.768573	0.381827	0.381827	1	1	OIP5-AS1	41.46
ENSG00000100003	ENST00000615189	0.672553	0.62037	-0.0807657	0.765884	0.38266	0.38266	1	1	SEC14L2	50.37
ENSG00000146350	ENST00000275159	0.510291	0.546703	0.0689255	0.764829	0.382987	0.382987	1	1	TBC1D32	35.75
ENSG00000081019	ENST00000616024	0.337357	0.353799	0.0475854	0.762713	0.383644	0.383644	1	1	RSBN1	37.22
ENSG00000197429	ENST00000396478	0.616251	0.532467	-0.146133	0.761211	0.384112	0.384112	1	1	IPP	42.35
ENSG00000168397	ENST00000482507	0.106735	0.116955	0.0914414	0.760746	0.384257	0.384257	1	1	ATG4B	52.33
ENSG00000132205	ENST00000254528	0.947263	0.914518	-0.0351794	0.759502	0.384645	0.384645	1	1	EMILIN2	47.46
ENSG00000267575	ENST00000588784	0.277065	0.236844	-0.15685	0.7586	0.384927	0.384927	1	1	AC006504.5	41.93
ENSG00000166484	ENST00000570306	0.486862	0.450793	-0.0769712	0.758255	0.385035	0.385035	1	1	MAPK7	59.22
ENSG00000215041	ENST00000399464	0.424634	0.403301	-0.0515424	0.757102	0.385396	0.385396	1	1	NEURL4	57.23
ENSG00000185591	ENST00000327443	0.765195	0.790612	0.0326766	0.755742	0.385822	0.385822	1	1	SP1	45.65
ENSG00000100599	ENST00000556418	0.176577	0.158013	-0.11108	0.752724	0.38677	0.38677	1	1	RIN3	49.34
ENSG00000007129	ENST00000618577	0.36898	0.338348	-0.0866672	0.749688	0.387728	0.387728	1	1	CEACAM21	44.66
ENSG00000197535	ENST00000553916	0.490958	0.505253	0.0286988	0.745894	0.388929	0.388929	1	1	MYO5A	39.92
ENSG00000287769	ENST00000660864	0.599119	0.664062	0.102917	0.745067	0.389191	0.389191	1	1	AL353748.3	56.33
ENSG00000118515	ENST00000474427	0.358831	0.339042	-0.0567269	0.744129	0.389489	0.389489	1	1	SGK1	42.27
ENSG00000168014	ENST00000334126	0.675531	0.654219	-0.0320557	0.743721	0.389619	0.389619	1	1	C2CD3	40.35
ENSG00000182372	ENST00000331222	0.680705	0.657782	-0.0342551	0.73988	0.390844	0.390844	1	1	CLN8	48.06
ENSG00000124588	ENST00000380455	0.524449	0.478249	-0.0922173	0.738889	0.39116	0.39116	1	1	NQO2	46.72
ENSG00000146731	ENST00000275603	0.917822	0.902059	-0.0173241	0.736598	0.391894	0.391894	1	1	CCT6A	41.19
ENSG00000073969	ENST00000398238	0.819853	0.789204	-0.0380999	0.735485	0.392252	0.392252	1	1	NSF	38.62
ENSG00000124593	ENST00000456057	0.436835	0.38346	-0.130322	0.735462	0.392259	0.392259	1	1	AL365205.1	54.39
ENSG00000226471	ENST00000585003	0.939317	0.876712	-0.0689748	0.725865	0.395359	0.395359	1	1	Z93930.2	45.98
ENSG00000116717	ENST00000370986	0.690357	0.721437	0.0440359	0.725018	0.395634	0.395634	1	1	GADD45A	52.65
ENSG00000172171	ENST00000580840	0.445469	0.396341	-0.116851	0.725007	0.395638	0.395638	1	1	TEFM	41.95
ENSG00000162430	ENST00000374315	0.869323	0.835596	-0.0395703	0.724765	0.395716	0.395716	1	1	SELENON	56.77
ENSG00000204371	ENST00000480912	0.146358	0.155803	0.0625377	0.724726	0.395729	0.395729	1	1	EHMT2	53.82
ENSG00000141698	ENST00000517701	0.439784	0.469388	0.0651468	0.724666	0.395749	0.395749	1	1	NT5C3B	48.91
ENSG00000076248	ENST00000446767	0.158429	0.13754	-0.141391	0.722538	0.396442	0.396442	1	1	UNG	47.26
ENSG00000108474	ENST00000613719	0.188347	0.166667	-0.122289	0.717629	0.398048	0.398048	1	1	PIGL	44.78
ENSG00000033170	ENST00000674118	0.400198	0.420159	0.0486729	0.714761	0.39899	0.39899	1	1	FUT8	37.41
ENSG00000185261	ENST00000513200	0.649919	0.714286	0.0944356	0.713787	0.399311	0.399311	1	1	KIAA0825	36.66
ENSG00000239523	ENST00000665710	0.453551	0.526316	0.148792	0.713587	0.399377	0.399377	1	1	MYLK-AS1	44.2
ENSG00000144455	ENST00000272902	0.690089	0.729659	0.0557564	0.713493	0.399408	0.399408	1	1	SUMF1	39.53
ENSG00000118363	ENST00000263672	0.5118	0.488759	-0.0460657	0.712803	0.399636	0.399636	1	1	SPCS2	39.26
ENSG00000103522	ENST00000337929	0.675002	0.645773	-0.0442663	0.710471	0.400406	0.400406	1	1	IL21R	47.1
ENSG00000148773	ENST00000368654	0.802455	0.818687	0.0200261	0.707512	0.401387	0.401387	1	1	MKI67	43.55
ENSG00000110344	ENST00000252108	0.940619	0.921875	-0.0201287	0.705624	0.402015	0.402015	1	1	UBE4A	40.54
ENSG00000128908	ENST00000648947	0.898281	0.887184	-0.0124302	0.702106	0.403188	0.403188	1	1	INO80	42.25
ENSG00000074582	ENST00000431802	0.192972	0.215624	0.110995	0.700799	0.403625	0.403625	1	1	BCS1L	54.42
ENSG00000082212	ENST00000321341	0.2012	0.211626	0.0505171	0.6991	0.404195	0.404195	1	1	ME2	38.58
ENSG00000163617	ENST00000295878	0.690529	0.636817	-0.0809749	0.696987	0.404905	0.404905	1	1	CCDC191	38.06
ENSG00000130164	ENST00000557958	0.0578465	0.0631946	0.0884255	0.694954	0.405589	0.405589	1	1	LDLR	51.08
ENSG00000132640	ENST00000449299	0.0408908	0.0448029	0.0913679	0.694239	0.405831	0.405831	1	1	BTBD3	38.63
ENSG00000179698	ENST00000528691	0.397112	0.342593	-0.147677	0.690726	0.407019	0.407019	1	1	WDR97	63.49
ENSG00000185291	ENST00000331035	0.821337	0.856581	0.0420161	0.690664	0.40704	0.40704	1	1	IL3RA	54.54
ENSG00000066855	ENST00000262146	0.664179	0.607143	-0.0897877	0.69042	0.407122	0.407122	1	1	MTFR1	40.22
ENSG00000118520	ENST00000368087	0.748632	0.715517	-0.0452426	0.689091	0.407573	0.407573	1	1	ARG1	38.97
ENSG00000149716	ENST00000544096	0.353361	0.382436	0.0790701	0.687706	0.408044	0.408044	1	1	LTO1	53.52
ENSG00000140740	ENST00000268379	0.790984	0.777184	-0.017601	0.685724	0.408719	0.408719	1	1	UQCRC2	40.09
ENSG00000124762	ENST00000244741	0.731367	0.696351	-0.0490619	0.684391	0.409174	0.409174	1	1	CDKN1A	54.41
ENSG00000104093	ENST00000543779	0.609702	0.593645	-0.0266888	0.683694	0.409412	0.409412	1	1	DMXL2	36.95
ENSG00000104522	ENST00000425753	0.808741	0.781818	-0.0338576	0.682171	0.409934	0.409934	1	1	GFUS	65.11
ENSG00000107331	ENST00000341511	0.599633	0.573111	-0.0452394	0.681292	0.410235	0.410235	1	1	ABCA2	66.66
ENSG00000125454	ENST00000402418	0.30425	0.262774	-0.146552	0.680696	0.410439	0.410439	1	1	SLC25A19	50.68
ENSG00000160785	ENST00000469537	0.841223	0.813877	-0.0330475	0.680232	0.410598	0.410598	1	1	SLC25A44	48.29
ENSG00000054277	ENST00000366554	0.428307	0.405026	-0.0558883	0.680207	0.410607	0.410607	1	1	OPN3	39.62
ENSG00000144306	ENST00000272732	0.336703	0.3	-0.11542	0.677268	0.411618	0.411618	1	1	SCRN3	37.9
ENSG00000163738	ENST00000461101	0.67658	0.7151	0.0553713	0.676283	0.411958	0.411958	1	1	MTHFD2L	36.15
ENSG00000185238	ENST00000331079	0.727272	0.688482	-0.0548127	0.675655	0.412175	0.412175	1	1	PRMT3	36
ENSG00000175182	ENST00000310585	0.237945	0.206349	-0.142471	0.675549	0.412211	0.412211	1	1	FAM131A	55.67
ENSG00000180035	ENST00000613509	0.63186	0.669422	0.0577476	0.672531	0.413255	0.413255	1	1	ZNF48	53.07
ENSG00000174243	ENST00000308025	0.899274	0.879358	-0.0223952	0.670415	0.41399	0.41399	1	1	DDX23	49.65
ENSG00000049167	ENST00000265038	0.510572	0.475	-0.072217	0.668874	0.414526	0.414526	1	1	ERCC8	37.18
ENSG00000204681	ENST00000472823	0.514935	0.488688	-0.0523173	0.668688	0.41459	0.41459	1	1	GABBR1	45.01
ENSG00000204084	ENST00000373027	0.667312	0.646391	-0.031854	0.668181	0.414767	0.414767	1	1	INPP5B	46.64
ENSG00000138778	ENST00000380026	0.466949	0.44412	-0.0501267	0.667302	0.415074	0.415074	1	1	CENPE	34.68
ENSG00000105810	ENST00000265734	0.966189	0.960836	-0.00555597	0.665732	0.415622	0.415622	1	1	CDK6	38.19
ENSG00000140691	ENST00000457010	0.650784	0.693692	0.0638504	0.664249	0.416141	0.416141	1	1	ARMC5	58.18
ENSG00000204217	ENST00000374580	0.789073	0.75442	-0.0449095	0.662908	0.416611	0.416611	1	1	BMPR2	41.12
ENSG00000111224	ENST00000453942	0.163448	0.184127	0.119129	0.661271	0.417186	0.417186	1	1	PARP11	39.15
ENSG00000265972	ENST00000582401	0.971442	0.967868	-0.00368518	0.66049	0.417461	0.417461	1	1	TXNIP	42.39
ENSG00000140464	ENST00000564725	0.423901	0.400901	-0.0557845	0.657829	0.418399	0.418399	1	1	PML	47.81
ENSG00000280987	ENST00000361059	0.518857	0.477109	-0.0838835	0.657714	0.418439	0.418439	1	1	MATR3	40.63
ENSG00000172794	ENST00000392613	0.789947	0.771023	-0.0242469	0.656711	0.418793	0.418793	1	1	RAB37	49.21
ENSG00000118292	ENST00000369102	0.461804	0.413586	-0.110275	0.656473	0.418878	0.418878	1	1	C1orf54	46.5
ENSG00000241553	ENST00000397261	0.694317	0.681187	-0.0190915	0.654681	0.419512	0.419512	1	1	ARPC4	48.66
ENSG00000100577	ENST00000555093	0.271028	0.299624	0.100306	0.654433	0.4196	0.4196	1	1	GSTZ1	54.28
ENSG00000125846	ENST00000377671	0.258623	0.225276	-0.138043	0.653628	0.419886	0.419886	1	1	ZNF133	40.41
ENSG00000124789	ENST00000262077	0.740663	0.765474	0.0329489	0.652362	0.420336	0.420336	1	1	NUP153	40.21
ENSG00000148842	ENST00000369878	0.731448	0.763837	0.0433277	0.651624	0.420598	0.420598	1	1	CNNM2	42.59
ENSG00000149474	ENST00000435364	0.592639	0.631579	0.0636382	0.648616	0.42167	0.42167	1	1	KAT14	42.63
ENSG00000145990	ENST00000379287	0.554279	0.522795	-0.058479	0.647336	0.422128	0.422128	1	1	GFOD1	44.97
ENSG00000123268	ENST00000262053	0.776504	0.738271	-0.0504908	0.643835	0.423384	0.423384	1	1	ATF1	41.92
ENSG00000118193	ENST00000367350	0.654869	0.622365	-0.0509073	0.643703	0.423431	0.423431	1	1	KIF14	37.83
ENSG00000154920	ENST00000507616	0.31796	0.285715	-0.106931	0.642631	0.423817	0.423817	1	1	EME1	47.88
ENSG00000177873	ENST00000432264	0.686738	0.644518	-0.0634492	0.64263	0.423817	0.423817	1	1	ZNF619	44.89
ENSG00000122025	ENST00000241453	0.571373	0.594636	0.0399072	0.64009	0.424733	0.424733	1	1	FLT3	43.22
ENSG00000197312	ENST00000480945	0.914807	0.896143	-0.0206142	0.638711	0.425231	0.425231	1	1	DDI2	42.42
ENSG00000160285	ENST00000457828	0.642138	0.671221	0.0442951	0.638334	0.425368	0.425368	1	1	LSS	53.33
ENSG00000197776	ENST00000359332	0.640378	0.582191	-0.0952597	0.637784	0.425567	0.425567	1	1	KLHDC1	39.77
ENSG00000198825	ENST00000650623	0.470759	0.499998	0.0602565	0.636989	0.425855	0.425855	1	1	INPP5F	41.23
ENSG00000128881	ENST00000267890	0.90097	0.883008	-0.0201377	0.636813	0.425919	0.425919	1	1	TTBK2	39.88
ENSG00000119321	ENST00000414250	0.109252	0.117104	0.0694047	0.635902	0.426249	0.426249	1	1	FKBP15	41.17
ENSG00000066294	ENST00000368054	0.738315	0.701272	-0.0514739	0.633897	0.426978	0.426978	1	1	CD84	41.6
ENSG00000181513	ENST00000398322	0.248798	0.281768	0.124441	0.633623	0.427078	0.427078	1	1	ACBD4	54.45
ENSG00000171763	ENST00000531970	0.54177	0.589595	0.0845952	0.631586	0.427821	0.427821	1	1	SPATA5L1	41.46
ENSG00000170989	ENST00000561748	0.0716963	0.0767805	0.0685116	0.631137	0.427985	0.427985	1	1	S1PR1	44.09
ENSG00000171608	ENST00000377346	0.941083	0.931813	-0.00989942	0.628025	0.429124	0.429124	1	1	PIK3CD	51.33
ENSG00000138642	ENST00000264346	0.653528	0.691634	0.0566703	0.62797	0.429144	0.429144	1	1	HERC6	39.67
ENSG00000092531	ENST00000249647	0.830113	0.811267	-0.022964	0.627153	0.429444	0.429444	1	1	SNAP23	42.25
ENSG00000164889	ENST00000413384	0.830921	0.851077	0.023968	0.626394	0.429723	0.429723	1	1	SLC4A2	59.83
ENSG00000169972	ENST00000379031	0.684685	0.757895	0.101586	0.624657	0.430362	0.430362	1	1	PUSL1	66.6
ENSG00000204954	ENST00000651157	0.558193	0.604999	0.0805228	0.623913	0.430636	0.430636	1	1	C12orf73	40.61
ENSG00000168685	ENST00000303115	0.914771	0.900443	-0.0157865	0.623402	0.430825	0.430825	1	1	IL7R	39.18
ENSG00000074621	ENST00000434116	0.445006	0.415584	-0.0684013	0.622909	0.431007	0.431007	1	1	SLC24A1	44.73
ENSG00000205423	ENST00000427478	0.671497	0.639839	-0.0482935	0.622895	0.431012	0.431012	1	1	CNEP1R1	40.53
ENSG00000151687	ENST00000313581	0.33208	0.296482	-0.113389	0.620418	0.431928	0.431928	1	1	ANKAR	37.84
ENSG00000101974	ENST00000370557	0.193821	0.181214	-0.067254	0.619564	0.432245	0.432245	1	1	ATP11C	39.51
ENSG00000185627	ENST00000532097	0.762306	0.744609	-0.0234892	0.619522	0.43226	0.43226	1	1	PSMD13	43.98
ENSG00000204599	ENST00000376659	0.676126	0.70548	0.0424981	0.611839	0.435124	0.435124	1	1	TRIM39	44.36
ENSG00000220323	ENST00000608318	0.895138	0.932099	0.040461	0.610876	0.435485	0.435485	1	1	H2BC19P	41.83
ENSG00000102226	ENST00000377107	0.855811	0.838384	-0.0205734	0.606799	0.437019	0.437019	1	1	USP11	48.29
ENSG00000173559	ENST00000462712	0.0618111	0.0702784	0.128382	0.605863	0.437372	0.437372	1	1	NABP1	38.45
ENSG00000092201	ENST00000216297	0.923192	0.910008	-0.0143838	0.605106	0.437658	0.437658	1	1	SUPT16H	40.35
ENSG00000126759	ENST00000396992	0.72713	0.694816	-0.0454583	0.594942	0.441526	0.441526	1	1	CFP	55.37
ENSG00000140443	ENST00000559925	0.177698	0.193018	0.0826994	0.593285	0.442161	0.442161	1	1	IGF1R	44.56
ENSG00000092208	ENST00000250379	0.346154	0.394496	0.130725	0.593116	0.442226	0.442226	1	1	GEMIN2	39.65
ENSG00000236088	ENST00000661551	0.501953	0.464843	-0.076807	0.592215	0.442573	0.442573	1	1	COX10-AS1	41
ENSG00000090661	ENST00000557925	0.101107	0.0883695	-0.13465	0.588816	0.443883	0.443883	1	1	CERS4	52.88
ENSG00000169118	ENST00000303052	0.869133	0.84648	-0.02641	0.587946	0.444219	0.444219	1	1	CSNK1G1	40.27
ENSG00000124788	ENST00000467008	0.238022	0.257709	0.0794683	0.586865	0.444637	0.444637	1	1	ATXN1	41.86
ENSG00000185963	ENST00000356884	0.93017	0.942065	0.0127072	0.584117	0.445704	0.445704	1	1	BICD2	51.36
ENSG00000110768	ENST00000453096	0.237195	0.25152	0.0586421	0.580101	0.44727	0.44727	1	1	GTF2H1	40.71
ENSG00000165802	ENST00000265663	0.517164	0.543788	0.0502002	0.577233	0.448393	0.448393	1	1	NSMF	65.22
ENSG00000166881	ENST00000300128	0.814657	0.84469	0.0362021	0.57581	0.448952	0.448952	1	1	NEMP1	44.16
ENSG00000036054	ENST00000486274	0.22664	0.211091	-0.07107	0.575714	0.44899	0.44899	1	1	TBC1D23	36.47
ENSG00000161217	ENST00000431016	0.731996	0.710103	-0.0303646	0.572914	0.450093	0.450093	1	1	PCYT1A	46.69
ENSG00000110330	ENST00000227758	0.684025	0.707092	0.033166	0.572223	0.450366	0.450366	1	1	BIRC2	38.86
ENSG00000118855	ENST00000415822	0.57811	0.558533	-0.0344513	0.571813	0.450528	0.450528	1	1	MFSD1	40.83
ENSG00000160325	ENST00000316948	0.617574	0.671232	0.0833153	0.56858	0.451809	0.451809	1	1	CACFD1	58.04
ENSG00000284906	ENST00000563110	0.705608	0.629629	-0.113928	0.566314	0.45271	0.45271	1	1	AC091057.5	39.43
ENSG00000109016	ENST00000581020	0.536611	0.491428	-0.0879589	0.566183	0.452762	0.452762	1	1	DHRS7B	44.22
ENSG00000240972	ENST00000215754	0.880648	0.855591	-0.0288645	0.565435	0.453061	0.453061	1	1	MIF	69.82
ENSG00000282988	ENST00000635200	0.911783	0.899739	-0.0132976	0.565325	0.453105	0.453105	1	1	AL031777.2	47.53
ENSG00000139737	ENST00000446759	0.117425	0.126337	0.0731507	0.564542	0.453417	0.453417	1	1	SLAIN1	36.87
ENSG00000197779	ENST00000338637	0.68272	0.651912	-0.0461754	0.564343	0.453497	0.453497	1	1	ZNF81	39.93
ENSG00000147684	ENST00000276689	0.871261	0.846939	-0.0283129	0.557919	0.456074	0.456074	1	1	NDUFB9	45.43
ENSG00000121931	ENST00000369763	0.79021	0.752688	-0.0486473	0.55655	0.456627	0.456627	1	1	LRIF1	36.39
ENSG00000141736	ENST00000583038	0.110797	0.0950044	-0.153776	0.554824	0.457325	0.457325	1	1	ERBB2	52.09
ENSG00000126215	ENST00000555055	0.702531	0.729984	0.0383326	0.554252	0.457556	0.457556	1	1	XRCC3	59.79
ENSG00000164631	ENST00000405858	0.781613	0.762894	-0.0242407	0.550036	0.459269	0.459269	1	1	ZNF12	43.46
ENSG00000113719	ENST00000393784	0.900771	0.892478	-0.00924944	0.549707	0.459404	0.459404	1	1	ERGIC1	50.92
ENSG00000198252	ENST00000354586	0.70744	0.68182	-0.036887	0.549281	0.459577	0.459577	1	1	STYX	38.28
ENSG00000107929	ENST00000316157	0.845938	0.8249	-0.0251843	0.547686	0.460229	0.460229	1	1	LARP4B	42.7
ENSG00000172638	ENST00000307998	0.39265	0.426776	0.0833391	0.545653	0.461061	0.461061	1	1	EFEMP2	60.57
ENSG00000166902	ENST00000300151	0.924778	0.894574	-0.033206	0.544606	0.461491	0.461491	1	1	MRPL16	44.32
ENSG00000198860	ENST00000423085	0.408075	0.387392	-0.0520145	0.541601	0.462728	0.462728	1	1	TSEN15	38.96
ENSG00000140545	ENST00000617199	0.269205	0.236486	-0.129582	0.540729	0.463088	0.463088	1	1	MFGE8	55.57
ENSG00000078237	ENST00000179259	0.791267	0.751592	-0.0514417	0.538919	0.463836	0.463836	1	1	TIGAR	41.85
ENSG00000114738	ENST00000357955	0.869578	0.852597	-0.0197208	0.538617	0.463961	0.463961	1	1	MAPKAPK3	53.69
ENSG00000124786	ENST00000379660	0.62431	0.674847	0.0778394	0.536023	0.465038	0.465038	1	1	SLC35B3	34.78
ENSG00000165240	ENST00000645094	0.326589	0.344721	0.0540328	0.533471	0.466101	0.466101	1	1	ATP7A	38.61
ENSG00000204685	ENST00000666290	0.363499	0.334545	-0.0830044	0.532257	0.466608	0.466608	1	1	STARD7-AS1	46.55
ENSG00000018280	ENST00000233202	0.49149	0.450026	-0.0881362	0.531565	0.466897	0.466897	1	1	SLC11A1	55.34
ENSG00000144827	ENST00000273359	0.785902	0.758308	-0.0357417	0.530237	0.467453	0.467453	1	1	ABHD10	35.85
ENSG00000065600	ENST00000261455	0.51498	0.546586	0.0595632	0.529304	0.467845	0.467845	1	1	PACC1	44.57
ENSG00000237491	ENST00000667728	0.384469	0.434343	0.121972	0.527886	0.468441	0.468441	1	1	LINC01409	40.44
ENSG00000012211	ENST00000599218	0.63142	0.553847	-0.131083	0.527675	0.468529	0.468529	1	1	PRICKLE3	55.64
ENSG00000185347	ENST00000551538	0.468508	0.50739	0.0797272	0.526735	0.468925	0.468925	1	1	TEDC1	66
ENSG00000158006	ENST00000374282	0.651441	0.613475	-0.0600463	0.525654	0.469381	0.469381	1	1	PAFAH2	45.67
ENSG00000089639	ENST00000203556	0.823196	0.8013	-0.0269591	0.523544	0.470273	0.470273	1	1	GMIP	56.13
ENSG00000183735	ENST00000331710	0.574549	0.597668	0.0394503	0.520493	0.471567	0.471567	1	1	TBK1	37.75
ENSG00000143891	ENST00000272252	0.929578	0.872093	-0.0638341	0.520262	0.471666	0.471666	1	1	GALM	45.25
ENSG00000066777	ENST00000262215	0.923712	0.937281	0.0145831	0.519345	0.472056	0.472056	1	1	ARFGEF1	38.38
ENSG00000170382	ENST00000367175	0.671667	0.722276	0.0726454	0.519059	0.472178	0.472178	1	1	LRRN2	50.12
ENSG00000090263	ENST00000467334	0.41112	0.443983	0.0769007	0.518968	0.472217	0.472217	1	1	MRPS33	41.83
ENSG00000145088	ENST00000273668	0.75945	0.731629	-0.0373206	0.51851	0.472412	0.472412	1	1	EAF2	36.14
ENSG00000070495	ENST00000397625	0.624875	0.611967	-0.0208729	0.516243	0.47338	0.47338	1	1	JMJD6	48.83
ENSG00000142252	ENST00000591607	0.580071	0.545752	-0.0609866	0.515499	0.473699	0.473699	1	1	GEMIN7	50.44
ENSG00000175279	ENST00000309048	0.688288	0.747967	0.0831522	0.51264	0.474926	0.474926	1	1	CENPS	46.93
ENSG00000075420	ENST00000416957	0.322034	0.341331	0.0581953	0.510808	0.475715	0.475715	1	1	FNDC3B	39.76
ENSG00000104687	ENST00000221130	0.909951	0.88963	-0.0225857	0.509921	0.476098	0.476098	1	1	GSR	44.66
ENSG00000244187	ENST00000290079	0.721607	0.759615	0.0513322	0.508769	0.476596	0.476596	1	1	TMEM141	62.16
ENSG00000108443	ENST00000443572	0.128495	0.135791	0.0552276	0.508167	0.476857	0.476857	1	1	RPS6KB1	41.68
ENSG00000167380	ENST00000588883	0.412457	0.436916	0.0576081	0.507686	0.477065	0.477065	1	1	ZNF226	40.39
ENSG00000166199	ENST00000302708	0.738212	0.69967	-0.0536229	0.507095	0.477321	0.477321	1	1	ALKBH3	40.8
ENSG00000042445	ENST00000295802	0.798939	0.832941	0.0416781	0.50667	0.477505	0.477505	1	1	RETSAT	51.29
ENSG00000183060	ENST00000479791	0.552936	0.528369	-0.045448	0.506459	0.477597	0.477597	1	1	LYSMD4	47.75
ENSG00000145029	ENST00000497742	0.318263	0.345725	0.0827665	0.505982	0.477804	0.477804	1	1	NICN1	52.99
ENSG00000144395	ENST00000431807	0.22631	0.201717	-0.115041	0.505056	0.478207	0.478207	1	1	CCDC150	38.16
ENSG00000148110	ENST00000375344	0.911239	0.936999	0.0278766	0.505017	0.478224	0.478224	1	1	MFSD14B	40.65
ENSG00000131115	ENST00000313040	0.502801	0.524616	0.0424722	0.502754	0.47921	0.47921	1	1	ZNF227	41.09
ENSG00000106290	ENST00000453269	0.620138	0.592955	-0.0448242	0.502643	0.479258	0.479258	1	1	TAF6	53.95
ENSG00000102977	ENST00000602622	0.21752	0.199496	-0.0864987	0.501428	0.479789	0.479789	1	1	ACD	62.02
ENSG00000184517	ENST00000570010	0.643169	0.618296	-0.039439	0.499153	0.480786	0.480786	1	1	ZFP1	42.26
ENSG00000141968	ENST00000602142	0.803821	0.81589	0.014902	0.498865	0.480912	0.480912	1	1	VAV1	47.39
ENSG00000100151	ENST00000484021	0.409879	0.431559	0.051541	0.496806	0.481818	0.481818	1	1	PICK1	54.9
ENSG00000164609	ENST00000297151	0.824516	0.81011	-0.017626	0.49661	0.481904	0.481904	1	1	SLU7	36.94
ENSG00000155666	ENST00000286096	0.724967	0.672956	-0.0744456	0.495389	0.482443	0.482443	1	1	KDM8	51.92
ENSG00000132376	ENST00000421807	0.706693	0.723649	0.0237094	0.495359	0.482456	0.482456	1	1	INPP5K	53.76
ENSG00000128791	ENST00000262120	0.874914	0.844947	-0.0348512	0.495026	0.482603	0.482603	1	1	TWSG1	38.45
ENSG00000185420	ENST00000490107	0.653263	0.690141	0.0549162	0.493484	0.483285	0.483285	1	1	SMYD3	40.6
ENSG00000163743	ENST00000324439	0.711645	0.735	0.0322903	0.493473	0.48329	0.48329	1	1	RCHY1	34.99
ENSG00000266967	ENST00000427569	0.690585	0.65942	-0.0461775	0.493043	0.48348	0.48348	1	1	AARSD1	48.21
ENSG00000108389	ENST00000323456	0.927357	0.91458	-0.0138736	0.492627	0.483664	0.483664	1	1	MTMR4	47.85
ENSG00000121542	ENST00000309934	0.166827	0.146017	-0.13323	0.492358	0.483784	0.483784	1	1	SEC22A	37.71
ENSG00000162769	ENST00000366971	0.739521	0.698413	-0.0571923	0.488638	0.485438	0.485438	1	1	FLVCR1	40.24
ENSG00000285533	ENST00000654031	0.764045	0.706767	-0.0779254	0.486699	0.486304	0.486304	1	1	RELA-DT	46.86
ENSG00000117395	ENST00000236051	0.853539	0.825525	-0.0333722	0.485744	0.486731	0.486731	1	1	EBNA1BP2	44.38
ENSG00000074660	ENST00000576012	0.303171	0.315142	0.0387262	0.482936	0.487991	0.487991	1	1	SCARF1	58.07
ENSG00000078369	ENST00000378609	0.883858	0.87663	-0.00821184	0.480149	0.489248	0.489248	1	1	GNB1	46.7
ENSG00000066084	ENST00000301180	0.963356	0.951625	-0.0122518	0.479777	0.489416	0.489416	1	1	DIP2B	41.84
ENSG00000178999	ENST00000584561	0.124865	0.139205	0.108712	0.477735	0.49034	0.49034	1	1	AURKB	52.69
ENSG00000124098	ENST00000371384	0.9131	0.930911	0.0193183	0.477578	0.490412	0.490412	1	1	FAM210B	49.24
ENSG00000257242	ENST00000548552	0.863509	0.887153	0.0270132	0.477013	0.490668	0.490668	1	1	LINC01619	38.41
ENSG00000064666	ENST00000263097	0.855188	0.867942	0.0148036	0.47465	0.491743	0.491743	1	1	CNN2	59.72
ENSG00000157110	ENST00000520916	0.553512	0.601399	0.0829752	0.469979	0.493879	0.493879	1	1	RBPMS	42.18
ENSG00000162735	ENST00000368072	0.675726	0.658664	-0.0255743	0.469859	0.493934	0.493934	1	1	PEX19	46.35
ENSG00000158106	ENST00000522899	0.26299	0.278658	0.0578726	0.469129	0.494269	0.494269	1	1	RHPN1	64.97
ENSG00000164164	ENST00000447906	0.37966	0.35733	-0.0606162	0.468609	0.494508	0.494508	1	1	OTUD4	37.6
ENSG00000250571	ENST00000523812	0.359999	0.32	-0.117781	0.468178	0.494707	0.494707	1	1	GLI4	64.03
ENSG00000140526	ENST00000352732	0.919982	0.906915	-0.0143052	0.467541	0.495	0.495	1	1	ABHD2	44.01
ENSG00000198920	ENST00000361413	0.76743	0.8	0.0415638	0.464172	0.496556	0.496556	1	1	KIAA0753	41.53
ENSG00000173214	ENST00000671876	0.530056	0.508117	-0.0422713	0.462668	0.497254	0.497254	1	1	MFSD4B	37.91
ENSG00000173692	ENST00000308696	0.797528	0.776516	-0.0266998	0.461978	0.497574	0.497574	1	1	PSMD1	37.89
ENSG00000115268	ENST00000592588	0.914044	0.921536	0.00816228	0.461081	0.497991	0.497991	1	1	RPS15	62.72
ENSG00000197050	ENST00000337995	0.736908	0.784211	0.0622152	0.460605	0.498213	0.498213	1	1	ZNF420	41.83
ENSG00000074370	ENST00000397041	0.857791	0.850307	-0.00876218	0.460358	0.498328	0.498328	1	1	ATP2A3	56.9
ENSG00000115165	ENST00000264192	0.953297	0.944363	-0.00941654	0.460153	0.498424	0.498424	1	1	CYTIP	37.75
ENSG00000224699	ENST00000626572	0.775934	0.817121	0.0517198	0.458708	0.499098	0.499098	1	1	LAMTOR5-AS1	43.14
ENSG00000185986	ENST00000652578	0.8897	0.930159	0.0444711	0.457308	0.499753	0.499753	1	1	SDHAP3	48.2
ENSG00000011021	ENST00000346436	0.803674	0.775322	-0.0359153	0.45684	0.499972	0.499972	1	1	CLCN6	48.13
ENSG00000172575	ENST00000310803	0.86405	0.841464	-0.0264877	0.456471	0.500145	0.500145	1	1	RASGRP1	41.82
ENSG00000104856	ENST00000221452	0.715319	0.694915	-0.0289397	0.455248	0.500719	0.500719	1	1	RELB	51.24
ENSG00000163811	ENST00000407426	0.852142	0.838058	-0.0166654	0.455025	0.500824	0.500824	1	1	WDR43	39.27
ENSG00000204438	ENST00000458083	0.145455	0.130435	-0.10899	0.454622	0.501013	0.501013	1	1	GPANK1	53.98
ENSG00000112245	ENST00000626021	0.719012	0.69865	-0.0287271	0.452901	0.501824	0.501824	1	1	PTP4A1	39.44
ENSG00000158195	ENST00000618852	0.983055	0.974387	-0.00885613	0.452688	0.501924	0.501924	1	1	WASF2	44.01
ENSG00000243678	ENST00000512737	0.36426	0.347323	-0.0476127	0.451082	0.502683	0.502683	1	1	NME2	52.09
ENSG00000136643	ENST00000615329	0.494082	0.518047	0.0473649	0.449971	0.503209	0.503209	1	1	RPS6KC1	37.51
ENSG00000126106	ENST00000372244	0.672655	0.630542	-0.0646528	0.449637	0.503367	0.503367	1	1	TMEM53	51.53
ENSG00000123575	ENST00000493442	0.931402	0.947168	0.0167854	0.449418	0.503471	0.503471	1	1	FAM199X	37.05
ENSG00000132199	ENST00000647584	0.237519	0.220423	-0.0747008	0.448041	0.504125	0.504125	1	1	ENOSF1	46.09
ENSG00000123992	ENST00000460963	0.192951	0.202804	0.0498026	0.447667	0.504302	0.504302	1	1	DNPEP	48.43
ENSG00000178252	ENST00000608424	0.780987	0.791901	0.0138777	0.447411	0.504424	0.504424	1	1	WDR6	56.28
ENSG00000183647	ENST00000598297	0.41074	0.384127	-0.0669877	0.447328	0.504463	0.504463	1	1	ZNF530	46.12
ENSG00000006282	ENST00000503063	0.164581	0.177102	0.0733203	0.446088	0.505054	0.505054	1	1	SPATA20	57.05
ENSG00000130511	ENST00000599699	0.335144	0.363289	0.0806385	0.445814	0.505185	0.505185	1	1	SSBP4	64.53
ENSG00000236144	ENST00000590717	0.532349	0.504201	-0.0543243	0.445669	0.505254	0.505254	1	1	TMEM147-AS1	56.8
ENSG00000136213	ENST00000258711	0.873668	0.840206	-0.0390532	0.445123	0.505514	0.505514	1	1	CHST12	50.36
ENSG00000228649	ENST00000415611	0.360955	0.4	0.10271	0.441553	0.507224	0.507224	1	1	SNHG26	44.48
ENSG00000256294	ENST00000262894	0.565957	0.510415	-0.103294	0.441474	0.507262	0.507262	1	1	ZNF225	41.41
ENSG00000248592	ENST00000495552	0.906106	0.873662	-0.0364627	0.440643	0.507662	0.507662	1	1	STIMATE-MUSTN1	48.77
ENSG00000156697	ENST00000394422	0.936398	0.907343	-0.0315204	0.439028	0.50844	0.50844	1	1	UTP14A	45.09
ENSG00000160602	ENST00000268766	0.911403	0.864486	-0.0528505	0.438633	0.50863	0.50863	1	1	NEK8	53.77
ENSG00000123360	ENST00000548855	0.303124	0.274611	-0.0987862	0.437516	0.509169	0.509169	1	1	PDE1B	49.29
ENSG00000169193	ENST00000307471	0.438857	0.403315	-0.0844553	0.437507	0.509174	0.509174	1	1	CCDC126	41.98
ENSG00000143401	ENST00000583931	0.887926	0.873464	-0.0164222	0.433801	0.510971	0.510971	1	1	ANP32E	42.62
ENSG00000115657	ENST00000497882	0.238021	0.214917	-0.102107	0.433078	0.511323	0.511323	1	1	ABCB6	54.45
ENSG00000124422	ENST00000261497	0.717008	0.705434	-0.0162732	0.432715	0.5115	0.5115	1	1	USP22	47.95
ENSG00000083093	ENST00000261584	0.885228	0.918854	0.0372827	0.431972	0.511862	0.511862	1	1	PALB2	43.53
ENSG00000168394	ENST00000354258	0.603656	0.589351	-0.0239827	0.431915	0.51189	0.51189	1	1	TAP1	50.42
ENSG00000064547	ENST00000407877	0.75707	0.786492	0.0381273	0.429768	0.51294	0.51294	1	1	LPAR2	58.93
ENSG00000012048	ENST00000357654	0.610236	0.594651	-0.0258717	0.428313	0.513653	0.513653	1	1	BRCA1	44.09
ENSG00000136628	ENST00000366923	0.954394	0.941545	-0.0135551	0.427793	0.513909	0.513909	1	1	EPRS1	38.09
ENSG00000160336	ENST00000432094	0.700104	0.675585	-0.0356499	0.427509	0.514048	0.514048	1	1	ZNF761	44.15
ENSG00000136111	ENST00000377625	0.876323	0.896887	0.0231946	0.427069	0.514265	0.514265	1	1	TBC1D4	38.11
ENSG00000100697	ENST00000526495	0.231147	0.243351	0.0514533	0.426427	0.514581	0.514581	1	1	DICER1	38
ENSG00000023330	ENST00000469224	0.528679	0.550082	0.0396857	0.42579	0.514894	0.514894	1	1	ALAS1	45.47
ENSG00000157426	ENST00000502617	0.29254	0.271028	-0.0763769	0.424815	0.515375	0.515375	1	1	AASDH	38.98
ENSG00000123836	ENST00000367080	0.904464	0.914928	0.0115034	0.424609	0.515477	0.515477	1	1	PFKFB2	42.36
ENSG00000105341	ENST00000221943	0.505663	0.481735	-0.0484764	0.424219	0.51567	0.51567	1	1	DMAC2	51.01
ENSG00000137075	ENST00000357058	0.233381	0.246841	0.056074	0.424014	0.515771	0.515771	1	1	RNF38	41.31
ENSG00000156500	ENST00000475361	0.375117	0.403162	0.0721011	0.422716	0.516414	0.516414	1	1	FAM122C	41.63
ENSG00000232442	ENST00000449500	0.586487	0.532709	-0.0961738	0.417529	0.518996	0.518996	1	1	MHENCR	62.33
ENSG00000113811	ENST00000495461	0.834343	0.81278	-0.0261843	0.415941	0.519791	0.519791	1	1	SELENOK	40.23
ENSG00000159128	ENST00000290219	0.194915	0.203796	0.0445547	0.415581	0.519971	0.519971	1	1	IFNGR2	44.66
ENSG00000097021	ENST00000608083	0.784582	0.727273	-0.0758498	0.415511	0.520006	0.520006	1	1	ACOT7	53.97
ENSG00000165891	ENST00000322886	0.784074	0.738636	-0.0596984	0.414054	0.520738	0.520738	1	1	E2F7	40.18
ENSG00000121281	ENST00000568930	0.038451	0.035715	-0.0738137	0.414024	0.520753	0.520753	1	1	ADCY7	54.43
ENSG00000114656	ENST00000669741	0.674339	0.630681	-0.0669331	0.413755	0.520889	0.520889	1	1	CFAP92	47.21
ENSG00000050426	ENST00000547877	0.167927	0.176575	0.0502176	0.413604	0.520964	0.520964	1	1	LETMD1	45.34
ENSG00000164961	ENST00000318410	0.671889	0.702411	0.0444256	0.411884	0.521831	0.521831	1	1	WASHC5	40.13
ENSG00000106268	ENST00000356714	0.767996	0.747943	-0.0264583	0.411277	0.522138	0.522138	1	1	NUDT1	56.76
ENSG00000135249	ENST00000257700	0.706909	0.682293	-0.0354439	0.410677	0.522441	0.522441	1	1	RINT1	41.47
ENSG00000168101	ENST00000304301	0.785148	0.815348	0.0377422	0.41021	0.522678	0.522678	1	1	NUDT16L1	65.05
ENSG00000105793	ENST00000257659	0.270383	0.287234	0.0604574	0.408568	0.52351	0.52351	1	1	GTPBP10	38.02
ENSG00000169682	ENST00000568900	0.143888	0.156118	0.0815794	0.40831	0.523641	0.523641	1	1	SPNS1	55.79
ENSG00000172663	ENST00000501408	0.357524	0.386364	0.0775765	0.408009	0.523794	0.523794	1	1	TMEM134	56.67
ENSG00000025800	ENST00000373625	0.934934	0.922774	-0.0130923	0.406032	0.5248	0.5248	1	1	KPNA6	44.21
ENSG00000145214	ENST00000273814	0.676967	0.655647	-0.0320002	0.405772	0.524932	0.524932	1	1	DGKQ	60.54
ENSG00000159882	ENST00000429154	0.717881	0.768116	0.067637	0.405595	0.525023	0.525023	1	1	ZNF230	40.86
ENSG00000142875	ENST00000370685	0.818885	0.802477	-0.0202406	0.405458	0.525093	0.525093	1	1	PRKACB	34.7
ENSG00000066027	ENST00000261461	0.958728	0.946262	-0.0130878	0.405195	0.525227	0.525227	1	1	PPP2R5A	39.33
ENSG00000137944	ENST00000370491	0.559598	0.528777	-0.0566527	0.405044	0.525304	0.525304	1	1	KYAT3	38.59
ENSG00000105677	ENST00000222284	0.812078	0.836991	0.0302161	0.402517	0.526598	0.526598	1	1	TMEM147	58.54
ENSG00000116906	ENST00000366647	0.900791	0.879531	-0.0238841	0.40141	0.527166	0.527166	1	1	GNPAT	41.78
ENSG00000069849	ENST00000286371	0.828343	0.844123	0.0188713	0.399713	0.52804	0.52804	1	1	ATP1B3	40.6
ENSG00000140950	ENST00000343629	0.71214	0.664383	-0.0694149	0.399311	0.528247	0.528247	1	1	MEAK7	49.63
ENSG00000230262	ENST00000654029	0.875883	0.832599	-0.0506802	0.398638	0.528594	0.528594	1	1	LINC02603	40.69
ENSG00000168904	ENST00000301981	0.546526	0.514893	-0.0596223	0.397617	0.529122	0.529122	1	1	LRRC28	38.12
ENSG00000164414	ENST00000369552	0.641433	0.671425	0.0456982	0.397348	0.529262	0.529262	1	1	SLC35A1	39.25
ENSG00000186111	ENST00000335312	0.796465	0.765151	-0.0401101	0.395727	0.530102	0.530102	1	1	PIP5K1C	60.55
ENSG00000183763	ENST00000331456	0.620729	0.583333	-0.0621357	0.395111	0.530422	0.530422	1	1	TRAIP	49.84
ENSG00000258659	ENST00000429814	0.926859	0.891429	-0.0389756	0.394368	0.530808	0.530808	1	1	TRIM34	41.62
ENSG00000131018	ENST00000367251	0.0834443	0.0797262	-0.045582	0.393808	0.5311	0.5311	1	1	SYNE1	38.41
ENSG00000117143	ENST00000367926	0.6643	0.68739	0.0341669	0.393446	0.531288	0.531288	1	1	UAP1	39.68
ENSG00000103356	ENST00000449606	0.722689	0.686508	-0.0513615	0.390848	0.532646	0.532646	1	1	EARS2	47.68
ENSG00000123472	ENST00000576409	0.268521	0.254153	-0.0549959	0.390716	0.532715	0.532715	1	1	ATPAF1	41.86
ENSG00000124333	ENST00000286448	0.913094	0.896016	-0.0188804	0.390545	0.532804	0.532804	1	1	VAMP7	38.75
ENSG00000169692	ENST00000371696	0.734432	0.76159	0.036311	0.389397	0.533407	0.533407	1	1	AGPAT2	62.71
ENSG00000159885	ENST00000391960	0.70096	0.75	0.067622	0.388805	0.533717	0.533717	1	1	ZNF222	42.04
ENSG00000104814	ENST00000396857	0.805364	0.786988	-0.0230819	0.388777	0.533732	0.533732	1	1	MAP4K1	50.87
ENSG00000027075	ENST00000332981	0.586589	0.565967	-0.0357887	0.388326	0.53397	0.53397	1	1	PRKCH	42.48
ENSG00000215790	ENST00000647043	0.742444	0.711111	-0.0431189	0.388041	0.534119	0.534119	1	1	SLC35E2A	52.17
ENSG00000169710	ENST00000306749	0.919515	0.904787	-0.0161466	0.387413	0.53445	0.53445	1	1	FASN	66.65
ENSG00000186364	ENST00000334513	0.696864	0.770492	0.100439	0.383908	0.536303	0.536303	1	1	NUDT17	53.98
ENSG00000001084	ENST00000513939	0.201827	0.213093	0.0543177	0.383396	0.536574	0.536574	1	1	GCLC	40.16
ENSG00000138663	ENST00000264389	0.789839	0.809626	0.024743	0.381592	0.537533	0.537533	1	1	COPS4	40.06
ENSG00000175029	ENST00000337195	0.529207	0.514469	-0.0282451	0.380746	0.537984	0.537984	1	1	CTBP2	50.11
ENSG00000151553	ENST00000369248	0.911581	0.900218	-0.0125437	0.38072	0.537998	0.537998	1	1	FAM160B1	39.9
ENSG00000137700	ENST00000532085	0.207651	0.189831	-0.0897232	0.38067	0.538025	0.538025	1	1	SLC37A4	55.91
ENSG00000156521	ENST00000494143	0.643882	0.672223	0.0430747	0.380621	0.538051	0.538051	1	1	TYSND1	53.28
ENSG00000276045	ENST00000646827	0.854221	0.830435	-0.0282409	0.3803	0.538222	0.538222	1	1	ORAI1	53.67
ENSG00000165699	ENST00000646831	0.076866	0.0809599	0.0518904	0.379965	0.538401	0.538401	1	1	TSC1	43.24
ENSG00000134602	ENST00000394334	0.863418	0.845115	-0.0214261	0.378759	0.539045	0.539045	1	1	STK26	36.6
ENSG00000099219	ENST00000214893	0.386694	0.369338	-0.0459217	0.377203	0.539879	0.539879	1	1	ERMP1	39
ENSG00000235903	ENST00000663159	0.888809	0.853125	-0.0409761	0.375612	0.540735	0.540735	1	1	CPB2-AS1	39.3
ENSG00000283103	ENST00000658331	0.919123	0.888889	-0.0334476	0.373505	0.541871	0.541871	1	1	AC010642.2	48.31
ENSG00000151470	ENST00000502887	0.243787	0.268041	0.0948466	0.373497	0.541875	0.541875	1	1	C4orf33	35.63
ENSG00000023909	ENST00000370238	0.653299	0.620436	-0.0516124	0.371967	0.542703	0.542703	1	1	GCLM	36.37
ENSG00000116406	ENST00000318130	0.827246	0.844009	0.0200607	0.369791	0.543885	0.543885	1	1	EDEM3	34.39
ENSG00000179151	ENST00000315127	0.800545	0.768786	-0.0404799	0.369046	0.54429	0.54429	1	1	EDC3	43.7
ENSG00000124562	ENST00000244520	0.896254	0.913043	0.0185601	0.368913	0.544363	0.544363	1	1	SNRPC	42.54
ENSG00000125746	ENST00000245925	0.528112	0.555214	0.0500457	0.36873	0.544463	0.544463	1	1	EML2	52.69
ENSG00000134109	ENST00000256497	0.961732	0.957202	-0.00472205	0.368621	0.544522	0.544522	1	1	EDEM1	43.38
ENSG00000174238	ENST00000313486	0.870736	0.890068	0.0219584	0.367356	0.545212	0.545212	1	1	PITPNA	49.87
ENSG00000167565	ENST00000322354	0.89799	0.935154	0.0405523	0.367168	0.545316	0.545316	1	1	SERTAD3	54.27
ENSG00000176102	ENST00000323959	0.715425	0.683706	-0.0453492	0.367087	0.545359	0.545359	1	1	CSTF3	37.22
ENSG00000027697	ENST00000367739	0.441809	0.455241	0.0299498	0.365634	0.546155	0.546155	1	1	IFNGR1	38.8
ENSG00000172738	ENST00000652639	0.361397	0.341773	-0.0558294	0.365563	0.546194	0.546194	1	1	TMEM217	43.72
ENSG00000174483	ENST00000318312	0.621582	0.591362	-0.0498387	0.364894	0.546562	0.546562	1	1	BBS1	49.92
ENSG00000075790	ENST00000465919	0.154463	0.167476	0.0808853	0.364402	0.546831	0.546831	1	1	BCAP29	37.26
ENSG00000063854	ENST00000397356	0.0654221	0.0720734	0.096824	0.363903	0.547106	0.547106	1	1	HAGH	53.32
ENSG00000188706	ENST00000357166	0.601525	0.641509	0.0643551	0.363653	0.547244	0.547244	1	1	ZDHHC9	43.4
ENSG00000275832	ENST00000622683	0.796971	0.769058	-0.0356517	0.362192	0.548049	0.548049	1	1	ARHGAP23	55.44
ENSG00000169504	ENST00000374379	0.912269	0.898948	-0.0147097	0.361702	0.548319	0.548319	1	1	CLIC4	41.66
ENSG00000188878	ENST00000319129	0.430472	0.407407	-0.0550678	0.36111	0.548646	0.548646	1	1	FBF1	53.45
ENSG00000185022	ENST00000624676	0.160863	0.174938	0.0838826	0.36077	0.548835	0.548835	1	1	MAFF	56.06
ENSG00000104823	ENST00000221418	0.864407	0.843184	-0.0248577	0.360334	0.549076	0.549076	1	1	ECH1	51.42
ENSG00000185862	ENST00000330927	0.874567	0.853982	-0.0238184	0.359455	0.549563	0.549563	1	1	EVI2B	37.11
ENSG00000164347	ENST00000515125	0.0706747	0.0771316	0.0874252	0.357553	0.55062	0.55062	1	1	GFM2	36.31
ENSG00000183605	ENST00000355697	0.752941	0.721713	-0.0423604	0.35755	0.550622	0.550622	1	1	SFXN4	47.86
ENSG00000029639	ENST00000367166	0.774194	0.817679	0.0546486	0.357257	0.550785	0.550785	1	1	TFB1M	38.43
ENSG00000103512	ENST00000287667	0.90791	0.893177	-0.0163605	0.356069	0.551447	0.551447	1	1	NOMO1	45.54
ENSG00000183696	ENST00000495446	0.627149	0.646311	0.0300966	0.355921	0.55153	0.55153	1	1	UPP1	48.3
ENSG00000214655	ENST00000604729	0.475904	0.46715	-0.0185652	0.355882	0.551552	0.551552	1	1	ZSWIM8	54.43
ENSG00000162368	ENST00000371873	0.949963	0.941154	-0.00931636	0.354703	0.552211	0.552211	1	1	CMPK1	42.2
ENSG00000085721	ENST00000198767	0.944444	0.932222	-0.0130257	0.353448	0.552915	0.552915	1	1	RRN3	42.08
ENSG00000134250	ENST00000256646	0.899401	0.885626	-0.0154346	0.353356	0.552966	0.552966	1	1	NOTCH2	40
ENSG00000051382	ENST00000477593	0.578802	0.606918	0.0474328	0.353171	0.55307	0.55307	1	1	PIK3CB	40.59
ENSG00000184588	ENST00000371045	0.906922	0.911719	0.0052744	0.352671	0.553351	0.553351	1	1	PDE4B	37.45
ENSG00000127527	ENST00000602009	0.107832	0.0997077	-0.0783298	0.352269	0.553577	0.553577	1	1	EPS15L1	50.79
ENSG00000167685	ENST00000587236	0.532292	0.560714	0.0520185	0.351288	0.554129	0.554129	1	1	ZNF444	54.02
ENSG00000250479	ENST00000520222	0.810651	0.867924	0.0682673	0.350332	0.554668	0.554668	1	1	CHCHD10	62.69
ENSG00000140157	ENST00000398013	0.686801	0.672275	-0.021377	0.350087	0.554806	0.554806	1	1	NIPA2	43.68
ENSG00000143179	ENST00000367879	0.789234	0.766071	-0.0297871	0.347509	0.556266	0.556266	1	1	UCK2	44.2
ENSG00000081087	ENST00000193322	0.835599	0.809793	-0.0313702	0.347245	0.556416	0.556416	1	1	OSTM1	42.48
ENSG00000166734	ENST00000299957	0.697891	0.709211	0.0160899	0.346788	0.556675	0.556675	1	1	GOLM2	40.6
ENSG00000144554	ENST00000287647	0.286487	0.306061	0.0660914	0.346762	0.55669	0.55669	1	1	FANCD2	42.77
ENSG00000163399	ENST00000295598	0.710581	0.699172	-0.0161869	0.346599	0.556783	0.556783	1	1	ATP1A1	44.46
ENSG00000186575	ENST00000338641	0.572887	0.555361	-0.0310716	0.345802	0.557236	0.557236	1	1	NF2	45.79
ENSG00000078596	ENST00000373298	0.71616	0.691108	-0.0356077	0.345639	0.557329	0.557329	1	1	ITM2A	36.96
ENSG00000103257	ENST00000261622	0.439223	0.419242	-0.0465596	0.344991	0.557698	0.557698	1	1	SLC7A5	58.42
ENSG00000159423	ENST00000375341	0.91979	0.881147	-0.0429199	0.343294	0.558668	0.558668	1	1	ALDH4A1	55.04
ENSG00000126453	ENST00000246784	0.56383	0.601156	0.064102	0.343166	0.558741	0.558741	1	1	BCL2L12	54.34
ENSG00000170089	ENST00000506672	0.784095	0.76129	-0.0295151	0.341591	0.559644	0.559644	1	1	AC106795.1	44.8
ENSG00000166676	ENST00000649981	0.274013	0.29717	0.08113	0.340866	0.560061	0.560061	1	1	TVP23A	48.06
ENSG00000141933	ENST00000588278	0.771198	0.817568	0.0583882	0.340585	0.560222	0.560222	1	1	TPGS1	61.72
ENSG00000275023	ENST00000621332	0.930254	0.937442	0.00769691	0.34043	0.560311	0.560311	1	1	MLLT6	56.46
ENSG00000124279	ENST00000264669	0.699774	0.740113	0.056045	0.339697	0.560734	0.560734	1	1	FASTKD3	37.73
ENSG00000160957	ENST00000617875	0.786005	0.812109	0.0326714	0.339387	0.560912	0.560912	1	1	RECQL4	65.51
ENSG00000176809	ENST00000400877	0.118837	0.106165	-0.112761	0.338351	0.56151	0.56151	1	1	LRRC37A3	42.46
ENSG00000043514	ENST00000441669	0.231405	0.215789	-0.0698665	0.338334	0.56152	0.56152	1	1	TRIT1	42.31
ENSG00000187840	ENST00000338825	0.68	0.653439	-0.0398438	0.337606	0.561941	0.561941	1	1	EIF4EBP1	49.17
ENSG00000160219	ENST00000424127	0.675855	0.691177	0.0224166	0.33754	0.561979	0.561979	1	1	GAB3	40.81
ENSG00000284634	ENST00000642112	0.33887	0.368421	0.0836096	0.336475	0.562596	0.562596	1	1	AC092821.3	39.01
ENSG00000136250	ENST00000617537	0.773015	0.804953	0.0404851	0.336349	0.562669	0.562669	1	1	AOAH	41.56
ENSG00000127419	ENST00000438836	0.465814	0.484087	0.0384789	0.335949	0.562902	0.562902	1	1	TMEM175	51.83
ENSG00000103187	ENST00000262428	0.91256	0.930099	0.0190362	0.335364	0.563242	0.563242	1	1	COTL1	50.24
ENSG00000162073	ENST00000572687	0.536386	0.556588	0.0369711	0.333725	0.564196	0.564196	1	1	PAQR4	64.41
ENSG00000164818	ENST00000297440	0.696381	0.660287	-0.0532227	0.332709	0.564789	0.564789	1	1	DNAAF5	53.29
ENSG00000179240	ENST00000663165	0.765217	0.805128	0.050842	0.331824	0.565307	0.565307	1	1	GVQW3	43.62
ENSG00000099624	ENST00000614837	0.211344	0.230126	0.0851368	0.331597	0.565439	0.565439	1	1	ATP5F1D	62.95
ENSG00000172954	ENST00000491680	0.137266	0.15	0.0887141	0.33151	0.565491	0.565491	1	1	LCLAT1	37.54
ENSG00000196605	ENST00000397902	0.47136	0.502463	0.0638993	0.330999	0.56579	0.56579	1	1	ZNF846	45.78
ENSG00000011422	ENST00000340093	0.696085	0.712943	0.0239296	0.330132	0.566299	0.566299	1	1	PLAUR	49.94
ENSG00000067191	ENST00000622445	0.674627	0.712042	0.053977	0.330033	0.566357	0.566357	1	1	CACNB1	54.39
ENSG00000101236	ENST00000358395	0.749457	0.767942	0.0243656	0.330024	0.566362	0.566362	1	1	RNF24	40.49
ENSG00000157800	ENST00000460560	0.117899	0.111952	-0.0517531	0.329368	0.566748	0.566748	1	1	SLC37A3	45.22
ENSG00000137288	ENST00000606961	0.54802	0.520296	-0.0519127	0.32914	0.566882	0.566882	1	1	UQCC2	49.22
ENSG00000165629	ENST00000356708	0.943075	0.931639	-0.0121998	0.326672	0.568338	0.568338	1	1	ATP5F1C	40.09
ENSG00000109107	ENST00000226253	0.842834	0.875776	0.0383409	0.32578	0.568867	0.568867	1	1	ALDOC	55.56
ENSG00000176454	ENST00000314891	0.501097	0.532995	0.0617129	0.325171	0.569228	0.569228	1	1	LPCAT4	52.14
ENSG00000110876	ENST00000550948	0.827525	0.858407	0.0366391	0.323452	0.570249	0.570249	1	1	SELPLG	52.12
ENSG00000171792	ENST00000489288	0.746386	0.723327	-0.0313808	0.322507	0.570813	0.570813	1	1	RHNO1	47.54
ENSG00000156050	ENST00000286544	0.830018	0.777778	-0.0650066	0.320925	0.571758	0.571758	1	1	FAM161B	46.72
ENSG00000138758	ENST00000264893	0.847453	0.830616	-0.0200678	0.320483	0.572023	0.572023	1	1	SEPTIN11	40.64
ENSG00000184619	ENST00000396267	0.672897	0.707207	0.0497309	0.31877	0.573051	0.573051	1	1	KRBA2	46.71
ENSG00000276043	ENST00000650932	0.779443	0.796582	0.0217501	0.3186	0.573153	0.573153	1	1	UHRF1	52.99
ENSG00000067601	ENST00000414507	0.857143	0.792683	-0.0781815	0.317348	0.573907	0.573907	1	1	PMS2P4	43.28
ENSG00000197746	ENST00000394936	0.901573	0.896722	-0.00539497	0.316716	0.574288	0.574288	1	1	PSAP	47.68
ENSG00000147471	ENST00000328195	0.896607	0.87317	-0.0264865	0.316113	0.574652	0.574652	1	1	PLPBP	43.58
ENSG00000099290	ENST00000282633	0.504947	0.4852	-0.0398926	0.314877	0.575401	0.575401	1	1	WASHC2A	42.59
ENSG00000137807	ENST00000647715	0.432963	0.412399	-0.0486614	0.314785	0.575456	0.575456	1	1	KIF23	39.36
ENSG00000198464	ENST00000595962	0.836792	0.857723	0.0247068	0.313057	0.576506	0.576506	1	1	ZNF480	42.41
ENSG00000125520	ENST00000266077	0.470678	0.449749	-0.0454842	0.310593	0.578009	0.578009	1	1	SLC2A4RG	67.44
ENSG00000257303	ENST00000660360	0.931373	0.873786	-0.0638233	0.308209	0.579471	0.579471	1	1	AC073896.2	48.07
ENSG00000164118	ENST00000503780	0.681215	0.658281	-0.0342462	0.307587	0.579853	0.579853	1	1	CEP44	35.65
ENSG00000108622	ENST00000579788	0.500947	0.529023	0.0545323	0.307494	0.579911	0.579911	1	1	ICAM2	46.35
ENSG00000165029	ENST00000374736	0.946069	0.936939	-0.00969685	0.306929	0.580258	0.580258	1	1	ABCA1	43.42
ENSG00000094880	ENST00000394886	0.914024	0.895325	-0.0206697	0.306906	0.580273	0.580273	1	1	CDC23	41.22
ENSG00000197062	ENST00000623276	0.353789	0.37353	0.0542976	0.305702	0.581016	0.581016	1	1	ZSCAN26	41.58
ENSG00000125351	ENST00000345865	0.880428	0.850543	-0.0345325	0.305009	0.581444	0.581444	1	1	UPF3B	42.87
ENSG00000173950	ENST00000310380	0.885656	0.850202	-0.0408544	0.302048	0.583283	0.583283	1	1	XXYLT1	48.89
ENSG00000205476	ENST00000380243	0.949257	0.963335	0.0147215	0.301456	0.583652	0.583652	1	1	CCDC85C	56.1
ENSG00000130150	ENST00000380492	0.683437	0.64824	-0.0528726	0.301048	0.583906	0.583906	1	1	MOSPD2	36.08
ENSG00000130958	ENST00000253270	0.705804	0.677316	-0.041199	0.299767	0.584707	0.584707	1	1	SLC35D2	44.1
ENSG00000153201	ENST00000283195	0.977525	0.983121	0.00570885	0.299216	0.585052	0.585052	1	1	RANBP2	39.01
ENSG00000174151	ENST00000310611	0.568803	0.58891	0.0347392	0.299093	0.585129	0.585129	1	1	CYB561D1	52.44
ENSG00000042317	ENST00000356583	0.530137	0.492188	-0.0742755	0.298898	0.585251	0.585251	1	1	SPATA7	37.9
ENSG00000100591	ENST00000216479	0.723898	0.739495	0.0213169	0.298643	0.585411	0.585411	1	1	AHSA1	46.04
ENSG00000259953	ENST00000563434	0.559524	0.52	-0.073257	0.297408	0.586187	0.586187	1	1	AL138756.1	41.71
ENSG00000152683	ENST00000435660	0.387971	0.371317	-0.0438759	0.297327	0.586238	0.586238	1	1	SLC30A6	39.74
ENSG00000145022	ENST00000273590	0.94704	0.96729	0.0211562	0.297046	0.586415	0.586415	1	1	TCTA	53.23
ENSG00000132182	ENST00000254508	0.979748	0.96967	-0.0103404	0.296817	0.586559	0.586559	1	1	NUP210	52.6
ENSG00000187630	ENST00000397071	0.48374	0.45749	-0.0557927	0.295598	0.587328	0.587328	1	1	DHRS4L2	43.65
ENSG00000106638	ENST00000305632	0.219598	0.238095	0.0808715	0.295049	0.587675	0.587675	1	1	TBL2	52.18
ENSG00000167081	ENST00000492314	0.210974	0.199829	-0.0542764	0.292819	0.589089	0.589089	1	1	PBX3	37.29
ENSG00000136444	ENST00000258955	0.873001	0.895623	0.0255829	0.292321	0.589405	0.589405	1	1	RSAD1	50.16
ENSG00000065534	ENST00000360772	0.149007	0.156249	0.0474594	0.291835	0.589715	0.589715	1	1	MYLK	45.34
ENSG00000116157	ENST00000361314	0.969294	0.944751	-0.0256465	0.291823	0.589723	0.589723	1	1	GPX7	49.68
ENSG00000151726	ENST00000281455	0.712394	0.722207	0.0136809	0.291745	0.589772	0.589772	1	1	ACSL1	44.71
ENSG00000182541	ENST00000331728	0.842857	0.856315	0.0158408	0.291499	0.589929	0.589929	1	1	LIMK2	47.35
ENSG00000137265	ENST00000380956	0.954859	0.944186	-0.0112403	0.290791	0.59038	0.59038	1	1	IRF4	48.32
ENSG00000136205	ENST00000311160	0.824817	0.812565	-0.0149651	0.290104	0.590819	0.590819	1	1	TNS3	48.46
ENSG00000111252	ENST00000341259	0.960003	0.951099	-0.00931833	0.289241	0.591372	0.591372	1	1	SH2B3	54.03
ENSG00000157881	ENST00000378466	0.58321	0.557047	-0.0458986	0.289108	0.591457	0.591457	1	1	PANK4	60.69
ENSG00000163932	ENST00000654719	0.574499	0.59481	0.0347447	0.288316	0.591965	0.591965	1	1	PRKCD	56.58
ENSG00000122126	ENST00000357121	0.750832	0.776413	0.0335018	0.287515	0.59248	0.59248	1	1	OCRL	39.83
ENSG00000148300	ENST00000371942	0.943745	0.917895	-0.0277737	0.287211	0.592675	0.592675	1	1	REXO4	51.72
ENSG00000108091	ENST00000263102	0.945605	0.930007	-0.016632	0.286518	0.593121	0.593121	1	1	CCDC6	40.9
ENSG00000225663	ENST00000538396	0.290656	0.27928	-0.0399255	0.28627	0.593281	0.593281	1	1	MCRIP1	59.8
ENSG00000140987	ENST00000574940	0.207116	0.221312	0.0662939	0.285134	0.594014	0.594014	1	1	ZSCAN32	45.48
ENSG00000186020	ENST00000334116	0.537404	0.523387	-0.02643	0.284992	0.594106	0.594106	1	1	ZNF529	40.96
ENSG00000140386	ENST00000564590	0.339689	0.350986	0.0327154	0.284609	0.594354	0.594354	1	1	SCAPER	37.7
ENSG00000180423	ENST00000326737	0.81068	0.841935	0.0378304	0.284575	0.594376	0.594376	1	1	HARBI1	46.15
ENSG00000151806	ENST00000281543	0.816649	0.836364	0.0238542	0.284507	0.59442	0.59442	1	1	GUF1	33.76
ENSG00000148153	ENST00000374242	0.85488	0.831094	-0.0282186	0.28335	0.59517	0.59517	1	1	INIP	40.09
ENSG00000182986	ENST00000391781	0.787657	0.808307	0.0258794	0.283286	0.595212	0.595212	1	1	ZNF320	43.61
ENSG00000172053	ENST00000306125	0.848803	0.841976	-0.00807589	0.283194	0.595272	0.595272	1	1	QARS1	53.41
ENSG00000213465	ENST00000246747	0.846841	0.816053	-0.037033	0.282656	0.595621	0.595621	1	1	ARL2	55.28
ENSG00000119723	ENST00000556588	0.146275	0.158501	0.0802748	0.28195	0.596081	0.596081	1	1	COQ6	45.54
ENSG00000104320	ENST00000265433	0.504404	0.487918	-0.0332302	0.281586	0.596317	0.596317	1	1	NBN	37.15
ENSG00000139083	ENST00000396373	0.922894	0.91105	-0.0129166	0.280263	0.597181	0.597181	1	1	ETV6	43.2
ENSG00000142330	ENST00000494738	0.372672	0.357729	-0.0409207	0.280077	0.597303	0.597303	1	1	CAPN10	54.58
ENSG00000171421	ENST00000505059	0.878652	0.917073	0.0427988	0.277622	0.598913	0.598913	1	1	MRPL36	55.77
ENSG00000264920	ENST00000580459	0.682594	0.62069	-0.0950675	0.275727	0.600162	0.600162	1	1	AC018521.5	48.56
ENSG00000090054	ENST00000262554	0.741741	0.726493	-0.0207715	0.275475	0.600328	0.600328	1	1	SPTLC1	41.69
ENSG00000246922	ENST00000561387	0.891862	0.932584	0.0446485	0.274052	0.601271	0.601271	1	1	UBAP1L	48.84
ENSG00000267348	ENST00000658996	0.587468	0.54023	-0.0838263	0.273189	0.601843	0.601843	1	1	GEMIN7-AS1	50.89
ENSG00000142534	ENST00000270625	0.946032	0.943457	-0.00272486	0.273061	0.601929	0.601929	1	1	RPS11	53.08
ENSG00000131732	ENST00000254037	0.497952	0.476839	-0.0433251	0.27245	0.602335	0.602335	1	1	ZCCHC9	38.15
ENSG00000131381	ENST00000253699	0.802752	0.788648	-0.0177258	0.271187	0.603177	0.603177	1	1	RBSN	44.4
ENSG00000197863	ENST00000356725	0.467742	0.438202	-0.0652362	0.271165	0.603191	0.603191	1	1	ZNF790	42.57
ENSG00000235066	ENST00000585381	0.241338	0.265625	0.0958865	0.267564	0.605606	0.605606	1	1	AC009303.2	41.57
ENSG00000079462	ENST00000262890	0.578019	0.551724	-0.0465583	0.267012	0.605977	0.605977	1	1	PAFAH1B3	53.73
ENSG00000105808	ENST00000262940	0.724552	0.738432	0.018976	0.266803	0.606118	0.606118	1	1	RASA4	55.6
ENSG00000056277	ENST00000370978	0.869919	0.838235	-0.037101	0.266512	0.606315	0.606315	1	1	ZNF280C	38.03
ENSG00000092871	ENST00000394597	0.704333	0.719383	0.0211421	0.265994	0.606665	0.606665	1	1	RFFL	43.34
ENSG00000103671	ENST00000261884	0.795181	0.766871	-0.0362506	0.265637	0.606906	0.606906	1	1	TRIP4	42.11
ENSG00000171302	ENST00000302345	0.764162	0.749792	-0.0189831	0.265526	0.606981	0.606981	1	1	CANT1	57.12
ENSG00000130227	ENST00000252512	0.608543	0.590059	-0.0308463	0.265112	0.607261	0.607261	1	1	XPO7	39.92
ENSG00000181192	ENST00000263035	0.912045	0.900804	-0.0124015	0.263045	0.608665	0.608665	1	1	DHTKD1	46.22
ENSG00000143156	ENST00000367811	0.658576	0.616071	-0.0667166	0.262601	0.608967	0.608967	1	1	NME7	36.61
ENSG00000089820	ENST00000350060	0.824022	0.830725	0.00810178	0.261737	0.609557	0.609557	1	1	ARHGAP4	58.14
ENSG00000107020	ENST00000223864	0.974419	0.928571	-0.0481937	0.261391	0.609792	0.609792	1	1	PLGRKT	39.9
ENSG00000155097	ENST00000518738	0.839016	0.858806	0.0233132	0.260586	0.610343	0.610343	1	1	ATP6V1C1	38.39
ENSG00000130826	ENST00000369550	0.840312	0.827522	-0.0153381	0.259994	0.610749	0.610749	1	1	DKC1	45.62
ENSG00000163002	ENST00000295119	0.617169	0.589641	-0.0456288	0.259926	0.610796	0.610796	1	1	NUP35	38.01
ENSG00000197647	ENST00000478765	0.307578	0.336207	0.0889971	0.259924	0.610797	0.610797	1	1	ZNF433	43.27
ENSG00000132879	ENST00000376762	0.432331	0.412608	-0.0466945	0.259757	0.610911	0.610911	1	1	FBXO44	54.94
ENSG00000231887	ENST00000546265	0.450882	0.489795	0.0827813	0.259368	0.611179	0.611179	1	1	PRH1	36.54
ENSG00000007545	ENST00000293925	0.922419	0.933865	0.0123325	0.257874	0.612206	0.612206	1	1	CRAMP1	53.1
ENSG00000128394	ENST00000308521	0.868297	0.831633	-0.0431432	0.257859	0.612217	0.612217	1	1	APOBEC3F	53.18
ENSG00000125753	ENST00000245932	0.825603	0.83905	0.0161563	0.257505	0.612461	0.612461	1	1	VASP	54.67
ENSG00000184831	ENST00000439528	0.379455	0.411764	0.0817156	0.257481	0.612477	0.612477	1	1	APOO	43.27
ENSG00000213920	ENST00000530222	0.35879	0.330987	-0.08066	0.257224	0.612654	0.612654	1	1	MDP1	50.75
ENSG00000135245	ENST00000257696	0.632	0.591306	-0.0665562	0.256975	0.612827	0.612827	1	1	HILPDA	51.52
ENSG00000137764	ENST00000178640	0.73536	0.700535	-0.0485163	0.256827	0.612929	0.612929	1	1	MAP2K5	39.55
ENSG00000138382	ENST00000392640	0.594427	0.566372	-0.0483476	0.256451	0.613188	0.613188	1	1	METTL5	39.58
ENSG00000176087	ENST00000514199	0.164316	0.155378	-0.055929	0.254514	0.614532	0.614532	1	1	SLC35A4	54.54
ENSG00000167323	ENST00000300737	0.773112	0.763037	-0.0131165	0.254112	0.614811	0.614811	1	1	STIM1	42.52
ENSG00000233276	ENST00000419783	0.939643	0.948033	0.00888859	0.254074	0.614837	0.614837	1	1	GPX1	62.31
ENSG00000269386	ENST00000593581	0.902357	0.96875	0.0709964	0.253795	0.615031	0.615031	1	1	RAB11B-AS1	48.55
ENSG00000173065	ENST00000581407	0.605347	0.571428	-0.0576633	0.253229	0.615426	0.615426	1	1	FAM222B	45.72
ENSG00000103047	ENST00000261778	0.915625	0.88993	-0.0284644	0.253161	0.615473	0.615473	1	1	TANGO6	43.09
ENSG00000135637	ENST00000393965	0.660237	0.632959	-0.0421941	0.25286	0.615683	0.615683	1	1	CCDC142	52.12
ENSG00000182362	ENST00000397701	0.580838	0.544776	-0.0640979	0.252427	0.615986	0.615986	1	1	YBEY	53.09
ENSG00000115289	ENST00000233630	0.856892	0.893617	0.0419654	0.252415	0.615994	0.615994	1	1	PCGF1	55.26
ENSG00000135624	ENST00000258091	0.936206	0.92722	-0.00964484	0.25134	0.616745	0.616745	1	1	CCT7	46.07
ENSG00000158987	ENST00000509018	0.661871	0.65317	-0.0132333	0.25127	0.616795	0.616795	1	1	RAPGEF6	37.88
ENSG00000146243	ENST00000369940	0.807285	0.767123	-0.0510295	0.250763	0.61715	0.61715	1	1	IRAK1BP1	37.22
ENSG00000101935	ENST00000262844	0.930114	0.905192	-0.0271606	0.250139	0.617588	0.617588	1	1	AMMECR1	38.78
ENSG00000114988	ENST00000264963	0.854103	0.888393	0.0393625	0.24944	0.618079	0.618079	1	1	LMAN2L	44.97
ENSG00000254531	ENST00000527564	0.852713	0.910256	0.0653031	0.249168	0.618271	0.618271	1	1	FLJ20021	62.32
ENSG00000165506	ENST00000406043	0.769421	0.79539	0.0331941	0.249028	0.618369	0.618369	1	1	DNAAF2	46.15
ENSG00000183044	ENST00000268251	0.8153	0.77551	-0.0500354	0.247568	0.6194	0.6194	1	1	ABAT	47.34
ENSG00000135632	ENST00000389501	0.92	0.89781	-0.024415	0.247279	0.619604	0.619604	1	1	SMYD5	50.95
ENSG00000163001	ENST00000339012	0.458443	0.432292	-0.0587343	0.247172	0.61968	0.61968	1	1	CFAP36	40.38
ENSG00000223547	ENST00000439326	0.869423	0.8567	-0.0147421	0.246667	0.620038	0.620038	1	1	ZNF844	44.49
ENSG00000132024	ENST00000318003	0.681334	0.65977	-0.0321621	0.246631	0.620063	0.620063	1	1	CC2D1A	53.88
ENSG00000197256	ENST00000586659	0.680005	0.667436	-0.0186562	0.245626	0.620776	0.620776	1	1	KANK2	52.98
ENSG00000182919	ENST00000528288	0.303618	0.290976	-0.0425284	0.24464	0.621478	0.621478	1	1	C11orf54	41.12
ENSG00000131979	ENST00000536224	0.438197	0.454259	0.0359982	0.244124	0.621846	0.621846	1	1	GCH1	42.21
ENSG00000130733	ENST00000253031	0.660714	0.641326	-0.0297843	0.243701	0.622148	0.622148	1	1	YIPF2	58.8
ENSG00000183048	ENST00000350690	0.755228	0.717949	-0.050621	0.242721	0.622848	0.622848	1	1	SLC25A10	63.39
ENSG00000010292	ENST00000315579	0.929752	0.918931	-0.0117069	0.242057	0.623324	0.623324	1	1	NCAPD2	46.34
ENSG00000197619	ENST00000618487	0.194409	0.20471	0.0516304	0.241709	0.623574	0.623574	1	1	ZNF615	39.06
ENSG00000197122	ENST00000358208	0.688109	0.713376	0.0360607	0.240424	0.624497	0.624497	1	1	SRC	54.1
ENSG00000141424	ENST00000269187	0.856245	0.841054	-0.0179007	0.240356	0.624546	0.624546	1	1	SLC39A6	39.44
ENSG00000141569	ENST00000269383	0.85436	0.834671	-0.0233156	0.240183	0.62467	0.62467	1	1	TRIM65	54.86
ENSG00000074935	ENST00000368662	0.415656	0.389221	-0.065709	0.239371	0.625256	0.625256	1	1	TUBE1	34.63
ENSG00000089597	ENST00000356638	0.824089	0.831627	0.00910475	0.239221	0.625365	0.625365	1	1	GANAB	50.02
ENSG00000131061	ENST00000342427	0.38086	0.347368	-0.0920451	0.239115	0.625441	0.625441	1	1	ZNF341	49.23
ENSG00000010671	ENST00000308731	0.950975	0.941398	-0.0101214	0.238725	0.625723	0.625723	1	1	BTK	43.18
ENSG00000184900	ENST00000332859	0.764607	0.75078	-0.0182496	0.238608	0.625808	0.625808	1	1	SUMO3	54.29
ENSG00000148356	ENST00000323301	0.439583	0.460481	0.0464439	0.238541	0.625857	0.625857	1	1	LRSAM1	51.44
ENSG00000215114	ENST00000399598	0.839896	0.810606	-0.035496	0.238186	0.626113	0.626113	1	1	UBXN2B	37.95
ENSG00000133318	ENST00000537981	0.857268	0.869703	0.014401	0.237538	0.626583	0.626583	1	1	RTN3	42.12
ENSG00000196189	ENST00000355014	0.813855	0.791209	-0.0282198	0.237232	0.626805	0.626805	1	1	SEMA4A	51.59
ENSG00000171861	ENST00000304478	0.903656	0.923417	0.0216323	0.237184	0.62684	0.62684	1	1	MRM3	48.44
ENSG00000185722	ENST00000341657	0.733726	0.720933	-0.0175898	0.237053	0.626935	0.626935	1	1	ANKFY1	44.9
ENSG00000135457	ENST00000257915	0.867091	0.8425	-0.0287709	0.237025	0.626956	0.626956	1	1	TFCP2	41.94
ENSG00000145012	ENST00000617246	0.648324	0.625268	-0.0362098	0.236722	0.627176	0.627176	1	1	LPP	39.17
ENSG00000137101	ENST00000259633	0.50665	0.49525	-0.0227589	0.236374	0.627429	0.627429	1	1	CD72	46.81
ENSG00000112742	ENST00000369798	0.854896	0.87666	0.0251401	0.236203	0.627553	0.627553	1	1	TTK	34.98
ENSG00000137133	ENST00000259667	0.691924	0.662222	-0.0438753	0.236132	0.627605	0.627605	1	1	HINT2	54.66
ENSG00000119711	ENST00000553458	0.76368	0.746479	-0.0227813	0.235935	0.627749	0.627749	1	1	ALDH6A1	43.41
ENSG00000140992	ENST00000342085	0.815852	0.826984	0.0135516	0.235441	0.628109	0.628109	1	1	PDPK1	52.5
ENSG00000027001	ENST00000382172	0.929824	0.888889	-0.0450237	0.235416	0.628127	0.628127	1	1	MIPEP	39.76
ENSG00000162063	ENST00000397066	0.894876	0.920765	0.0285195	0.23501	0.628423	0.628423	1	1	CCNF	52.76
ENSG00000011638	ENST00000261388	0.618658	0.638009	0.0308001	0.234968	0.628454	0.628454	1	1	TMEM159	43.7
ENSG00000143748	ENST00000281701	0.612872	0.596651	-0.0268238	0.234875	0.628522	0.628522	1	1	NVL	41.56
ENSG00000284770	ENST00000642610	0.186388	0.174287	-0.0671288	0.234656	0.628682	0.628682	1	1	TBCE	44.21
ENSG00000112419	ENST00000427704	0.655029	0.633838	-0.0328859	0.234153	0.62905	0.62905	1	1	PHACTR2	40.02
ENSG00000168487	ENST00000306385	0.634933	0.660584	0.0396052	0.233921	0.62922	0.62922	1	1	BMP1	53.83
ENSG00000143761	ENST00000272102	0.90584	0.911506	0.00623498	0.233789	0.629316	0.629316	1	1	ARF1	52.33
ENSG00000139626	ENST00000267082	0.789117	0.802325	0.0165987	0.233414	0.629591	0.629591	1	1	ITGB7	51.1
ENSG00000113108	ENST00000510241	0.430363	0.446623	0.0370859	0.232373	0.630355	0.630355	1	1	APBB3	53.75
ENSG00000110880	ENST00000261401	0.805541	0.789409	-0.0202299	0.231071	0.631315	0.631315	1	1	CORO1C	41.32
ENSG00000196715	ENST00000648179	0.936814	0.956716	0.0210223	0.230766	0.63154	0.63154	1	1	VKORC1L1	41.25
ENSG00000010219	ENST00000545571	0.345206	0.320262	-0.0750012	0.230758	0.631546	0.631546	1	1	DYRK4	42.77
ENSG00000095209	ENST00000374692	0.784499	0.815126	0.0382976	0.230631	0.631639	0.631639	1	1	TMEM38B	37.53
ENSG00000023697	ENST00000428559	0.827778	0.806122	-0.0265091	0.23056	0.631692	0.631692	1	1	DERA	39.11
ENSG00000242110	ENST00000335606	0.402879	0.371682	-0.0805974	0.229743	0.632296	0.632296	1	1	AMACR	41.34
ENSG00000078668	ENST00000022615	0.87014	0.853933	-0.0188018	0.229667	0.632353	0.632353	1	1	VDAC3	40.44
ENSG00000084234	ENST00000263574	0.494031	0.502774	0.0175426	0.224593	0.636137	0.636137	1	1	APLP2	43.97
ENSG00000181924	ENST00000355693	0.760909	0.735099	-0.0345085	0.224162	0.63646	0.63646	1	1	COA4	46.64
ENSG00000052723	ENST00000369528	0.873162	0.886121	0.014732	0.224141	0.636477	0.636477	1	1	SIKE1	36.9
ENSG00000116198	ENST00000378230	0.791844	0.773525	-0.023407	0.223975	0.636601	0.636601	1	1	CEP104	48
ENSG00000133026	ENST00000269243	0.924727	0.909181	-0.0169541	0.223713	0.636798	0.636798	1	1	MYH10	42
ENSG00000103494	ENST00000563746	0.265878	0.245508	-0.0797064	0.223386	0.637044	0.637044	1	1	RPGRIP1L	37.27
ENSG00000117984	ENST00000236671	0.843234	0.833186	-0.0119877	0.222578	0.637654	0.637654	1	1	CTSD	64.73
ENSG00000134056	ENST00000256441	0.868268	0.897436	0.0330415	0.221904	0.638163	0.638163	1	1	MRPS36	42.5
ENSG00000141068	ENST00000644974	0.40232	0.392523	-0.0246517	0.221543	0.638436	0.638436	1	1	KSR1	49.31
ENSG00000167842	ENST00000573759	0.579564	0.594917	0.0261465	0.221194	0.638701	0.638701	1	1	MIS12	44.08
ENSG00000116641	ENST00000635123	0.447739	0.459727	0.0264218	0.221013	0.638838	0.638838	1	1	DOCK7	36.07
ENSG00000253982	ENST00000665209	0.7298	0.758196	0.0381715	0.2209	0.638924	0.638924	1	1	AC100810.1	60.43
ENSG00000149196	ENST00000278483	0.728813	0.705014	-0.0331992	0.219787	0.63977	0.63977	1	1	HIKESHI	37.86
ENSG00000198646	ENST00000374796	0.252617	0.263161	0.04089	0.219051	0.64033	0.64033	1	1	NCOA6	43.48
ENSG00000198331	ENST00000425380	0.432292	0.40678	-0.0608276	0.218915	0.640434	0.640434	1	1	HYLS1	41.34
ENSG00000137275	ENST00000259808	0.447621	0.436287	-0.0256483	0.218767	0.640547	0.640547	1	1	RIPK1	45.37
ENSG00000119655	ENST00000555619	0.882378	0.897222	0.0166825	0.217777	0.641304	0.641304	1	1	NPC2	43.65
ENSG00000142185	ENST00000431901	0.0508527	0.0534544	0.0498961	0.217575	0.641458	0.641458	1	1	TRPM2	54.13
ENSG00000165915	ENST00000524928	0.461689	0.446394	-0.0336909	0.217531	0.641492	0.641492	1	1	SLC39A13	60.59
ENSG00000037241	ENST00000265100	0.826907	0.857143	0.0359128	0.217189	0.641753	0.641753	1	1	RPL26L1	46.12
ENSG00000088035	ENST00000263440	0.315408	0.299363	-0.0522092	0.217123	0.641805	0.641805	1	1	ALG6	37.94
ENSG00000197785	ENST00000672388	0.161399	0.149687	-0.0753343	0.217095	0.641826	0.641826	1	1	ATAD3A	59.87
ENSG00000004777	ENST00000378944	0.362616	0.347395	-0.0428818	0.216616	0.642193	0.642193	1	1	ARHGAP33	60.93
ENSG00000104946	ENST00000596243	0.536675	0.555556	0.0345753	0.216222	0.642496	0.642496	1	1	TBC1D17	57.5
ENSG00000064763	ENST00000536681	0.779465	0.761438	-0.0233992	0.215927	0.642723	0.642723	1	1	FAR2	38.9
ENSG00000167005	ENST00000300291	0.918416	0.925534	0.00772006	0.215697	0.642899	0.642899	1	1	NUDT21	39.54
ENSG00000135269	ENST00000358204	0.740325	0.721915	-0.0251823	0.214941	0.643482	0.643482	1	1	TES	37.72
ENSG00000134824	ENST00000278840	0.802332	0.813539	0.0138717	0.214524	0.643804	0.643804	1	1	FADS2	51.23
ENSG00000120539	ENST00000375946	0.629056	0.614959	-0.0226642	0.214217	0.644041	0.644041	1	1	MASTL	41.56
ENSG00000139631	ENST00000267085	0.408133	0.389262	-0.0473385	0.214116	0.644119	0.644119	1	1	CSAD	47.47
ENSG00000157303	ENST00000375469	0.658663	0.674026	0.0230564	0.21368	0.644456	0.644456	1	1	SUSD3	52.28
ENSG00000204444	ENST00000375920	0.60989	0.566265	-0.0742166	0.213646	0.644483	0.644483	1	1	APOM	50.15
ENSG00000150938	ENST00000280527	0.897022	0.889845	-0.00803297	0.213566	0.644545	0.644545	1	1	CRIM1	40.27
ENSG00000180901	ENST00000375286	0.959846	0.973565	0.0141919	0.213553	0.644555	0.644555	1	1	KCTD2	49.14
ENSG00000115464	ENST00000398571	0.915239	0.920542	0.00577824	0.213381	0.644688	0.644688	1	1	USP34	38.8
ENSG00000111684	ENST00000261407	0.848794	0.871734	0.0266683	0.211885	0.64585	0.64585	1	1	LPCAT3	44.18
ENSG00000137710	ENST00000645495	0.780659	0.766502	-0.0183002	0.211346	0.64627	0.64627	1	1	RDX	39.02
ENSG00000262879	ENST00000658121	0.734777	0.721344	-0.0184512	0.211262	0.646335	0.646335	1	1	AC005670.3	43.61
ENSG00000265479	ENST00000636308	0.825548	0.794393	-0.0384698	0.210302	0.647084	0.647084	1	1	DTX2P1-UPK3BP1-PMS2P11	50.85
ENSG00000099797	ENST00000215567	0.684497	0.669951	-0.02148	0.209713	0.647545	0.647545	1	1	TECR	53.54
ENSG00000101413	ENST00000373433	0.83369	0.817853	-0.0191789	0.209004	0.648101	0.648101	1	1	RPRD1B	42.34
ENSG00000115159	ENST00000438166	0.68584	0.704883	0.027387	0.208425	0.648555	0.648555	1	1	GPD2	37.9
ENSG00000165661	ENST00000358701	0.940191	0.929102	-0.0118638	0.208395	0.648579	0.648579	1	1	QSOX2	54.54
ENSG00000214783	ENST00000427076	0.800677	0.77748	-0.0294006	0.208111	0.648802	0.648802	1	1	POLR2J4	51.23
ENSG00000131196	ENST00000591814	0.124463	0.133172	0.0676335	0.207777	0.649065	0.649065	1	1	NFATC1	56.87
ENSG00000177879	ENST00000316788	0.871373	0.857624	-0.0159036	0.207566	0.649231	0.649231	1	1	AP3S1	36.59
ENSG00000266338	ENST00000584793	0.132296	0.140351	0.059104	0.207541	0.649251	0.649251	1	1	NBPF15	42.75
ENSG00000104129	ENST00000220496	0.451092	0.474179	0.0499125	0.207494	0.649288	0.649288	1	1	DNAJC17	50.2
ENSG00000175826	ENST00000574322	0.49449	0.47807	-0.0337706	0.206761	0.649866	0.649866	1	1	CTDNEP1	52.53
ENSG00000132326	ENST00000254657	0.913612	0.897674	-0.0175991	0.206484	0.650085	0.650085	1	1	PER2	52.1
ENSG00000267041	ENST00000591344	0.859687	0.874872	0.017509	0.206271	0.650253	0.650253	1	1	ZNF850	41.15
ENSG00000143799	ENST00000366794	0.966071	0.960659	-0.00561782	0.206162	0.650339	0.650339	1	1	PARP1	46.86
ENSG00000113300	ENST00000261951	0.899258	0.913007	0.015173	0.206123	0.65037	0.65037	1	1	CNOT6	42.09
ENSG00000151692	ENST00000320892	0.987312	0.963325	-0.0245947	0.20577	0.650649	0.650649	1	1	RNF144A	44.88
ENSG00000247950	ENST00000657290	0.594037	0.551282	-0.0746943	0.205746	0.650669	0.650669	1	1	SEC24B-AS1	40.71
ENSG00000141295	ENST00000407215	0.471162	0.459302	-0.0254938	0.205707	0.6507	0.6507	1	1	SCRN2	59.14
ENSG00000204922	ENST00000377953	0.729143	0.762196	0.044333	0.205426	0.650922	0.650922	1	1	UQCC3	52.84
ENSG00000189190	ENST00000648973	0.721607	0.744253	0.0308996	0.204533	0.651631	0.651631	1	1	ZNF600	44.82
ENSG00000116668	ENST00000367500	0.833858	0.811765	-0.0268525	0.204428	0.651715	0.651715	1	1	SWT1	37.64
ENSG00000204054	ENST00000419300	0.544031	0.528777	-0.0284395	0.203964	0.652084	0.652084	1	1	LINC00963	54.99
ENSG00000044115	ENST00000302763	0.734414	0.725006	-0.0128919	0.203833	0.652188	0.652188	1	1	CTNNA1	44.15
ENSG00000172888	ENST00000339296	0.861278	0.841818	-0.022853	0.203239	0.652661	0.652661	1	1	ZNF621	41.97
ENSG00000077549	ENST00000264202	0.885833	0.875739	-0.0114604	0.202996	0.652855	0.652855	1	1	CAPZB	49.21
ENSG00000164300	ENST00000507668	0.944079	0.950715	0.00700356	0.202926	0.652912	0.652912	1	1	SERINC5	43.8
ENSG00000181722	ENST00000357258	0.800064	0.788713	-0.0142902	0.202557	0.653206	0.653206	1	1	ZBTB20	36.07
ENSG00000117118	ENST00000375499	0.896172	0.88225	-0.015657	0.202301	0.653411	0.653411	1	1	SDHB	43.42
ENSG00000172613	ENST00000535644	0.422652	0.40678	-0.0382764	0.20181	0.653804	0.653804	1	1	RAD9A	52.03
ENSG00000165813	ENST00000369286	0.179532	0.173699	-0.0330302	0.201359	0.654166	0.654166	1	1	CCDC186	37.12
ENSG00000180596	ENST00000396984	0.963146	0.967933	0.00495725	0.200844	0.654579	0.654579	1	1	H2BC4	37.87
ENSG00000005882	ENST00000505897	0.106855	0.115854	0.0808562	0.200505	0.654852	0.654852	1	1	PDK2	56.67
ENSG00000167535	ENST00000547230	0.345291	0.358453	0.0374078	0.200455	0.654892	0.654892	1	1	CACNB3	57.6
ENSG00000103202	ENST00000219479	0.858545	0.84051	-0.0212304	0.199885	0.655352	0.655352	1	1	NME4	58.71
ENSG00000261408	ENST00000567351	0.77451	0.735537	-0.0516294	0.199733	0.655474	0.655474	1	1	TEN1-CDK3	50.97
ENSG00000203965	ENST00000371088	0.783158	0.75431	-0.0375304	0.199553	0.655619	0.655619	1	1	EFCAB7	35.15
ENSG00000183723	ENST00000581487	0.855906	0.83	-0.0307349	0.199346	0.655786	0.655786	1	1	CMTM4	45.28
ENSG00000094916	ENST00000209875	0.936423	0.930232	-0.00663305	0.199107	0.655979	0.655979	1	1	CBX5	42.96
ENSG00000070882	ENST00000313367	0.548999	0.534985	-0.0258562	0.198693	0.656314	0.656314	1	1	OSBPL3	40.72
ENSG00000198918	ENST00000361575	0.98313	0.986198	0.00311585	0.198688	0.656317	0.656317	1	1	RPL39	46.07
ENSG00000071575	ENST00000155926	0.67042	0.686423	0.0235889	0.198574	0.65641	0.65641	1	1	TRIB2	47.68
ENSG00000107745	ENST00000361114	0.885409	0.869297	-0.0183646	0.19848	0.656486	0.656486	1	1	MICU1	40.17
ENSG00000111676	ENST00000356654	0.599521	0.575511	-0.0408718	0.19826	0.656664	0.656664	1	1	ATN1	55.53
ENSG00000181135	ENST00000418203	0.622468	0.596244	-0.0430415	0.198064	0.656823	0.656823	1	1	ZNF707	56.38
ENSG00000233791	ENST00000457348	0.908019	0.861386	-0.0527224	0.197253	0.65748	0.65748	1	1	LINC01136	47.31
ENSG00000103343	ENST00000268655	0.635054	0.663265	0.0434652	0.197148	0.657566	0.657566	1	1	ZNF174	46.54
ENSG00000160685	ENST00000368426	0.740388	0.725674	-0.020073	0.197051	0.657645	0.657645	1	1	ZBTB7B	60.41
ENSG00000182307	ENST00000331434	0.785617	0.797162	0.0145883	0.197032	0.65766	0.65766	1	1	C8orf33	46.22
ENSG00000169189	ENST00000361439	0.906039	0.924342	0.0200002	0.1964	0.658175	0.658175	1	1	NSMCE1	47.27
ENSG00000122515	ENST00000478045	0.183639	0.174349	-0.051916	0.195774	0.658685	0.658685	1	1	ZMIZ2	56.51
ENSG00000168710	ENST00000369799	0.852005	0.838989	-0.0153951	0.195354	0.659028	0.659028	1	1	AHCYL1	40.92
ENSG00000043093	ENST00000292782	0.614719	0.624366	0.0155716	0.195315	0.65906	0.65906	1	1	DCUN1D1	39.56
ENSG00000261824	ENST00000666841	0.127029	0.137124	0.0764683	0.195262	0.659103	0.659103	1	1	LINC00662	41.92
ENSG00000132388	ENST00000396981	0.931537	0.94186	0.0110207	0.193185	0.660806	0.660806	1	1	UBE2G1	41.77
ENSG00000198919	ENST00000463306	0.263973	0.251309	-0.0491656	0.193174	0.660816	0.660816	1	1	DZIP3	35.7
ENSG00000094914	ENST00000209873	0.548059	0.534328	-0.0253725	0.192855	0.661078	0.661078	1	1	AAAS	49.39
ENSG00000074800	ENST00000234590	0.961033	0.957418	-0.00376917	0.192105	0.661696	0.661696	1	1	ENO1	50.15
ENSG00000146021	ENST00000309755	0.616846	0.637427	0.0328201	0.191871	0.661889	0.661889	1	1	KLHL3	42.71
ENSG00000263528	ENST00000581977	0.827042	0.802589	-0.0300131	0.191107	0.662521	0.662521	1	1	IKBKE	53.36
ENSG00000144040	ENST00000272433	0.831759	0.813051	-0.0227485	0.190954	0.662647	0.662647	1	1	SFXN5	49.36
ENSG00000204104	ENST00000391993	0.776065	0.746114	-0.0393582	0.190944	0.662656	0.662656	1	1	TRAF3IP1	44.5
ENSG00000130717	ENST00000372215	0.448147	0.435407	-0.0288405	0.190856	0.662729	0.662729	1	1	UCK1	57.26
ENSG00000243176	ENST00000667900	0.889809	0.860262	-0.0337705	0.189843	0.663569	0.663569	1	1	AC092944.1	39.24
ENSG00000165689	ENST00000371725	0.514985	0.5	-0.0295303	0.189538	0.663823	0.663823	1	1	ENTR1	56.53
ENSG00000122705	ENST00000345519	0.891653	0.87643	-0.0172201	0.189326	0.664	0.664	1	1	CLTA	44.48
ENSG00000260083	ENST00000663816	0.82505	0.868687	0.0515391	0.189225	0.664083	0.664083	1	1	MIR762HG	52.7
ENSG00000112367	ENST00000230124	0.935173	0.914046	-0.0228505	0.189048	0.664231	0.664231	1	1	FIG4	40.3
ENSG00000013375	ENST00000513973	0.735246	0.755196	0.026772	0.188888	0.664364	0.664364	1	1	PGM3	38.66
ENSG00000156384	ENST00000369729	0.509163	0.532995	0.0457434	0.188696	0.664525	0.664525	1	1	SFR1	37.96
ENSG00000184226	ENST00000377861	0.571278	0.559986	-0.0199651	0.188548	0.664648	0.664648	1	1	PCDH9	34.66
ENSG00000128000	ENST00000221355	0.529125	0.546112	0.0315986	0.187949	0.665149	0.665149	1	1	ZNF780B	39.66
ENSG00000247240	ENST00000664892	0.304726	0.324324	0.0623295	0.187239	0.665742	0.665742	1	1	UBL7-AS1	44.64
ENSG00000134058	ENST00000256443	0.674325	0.691429	0.0250479	0.187138	0.665827	0.665827	1	1	CDK7	40.47
ENSG00000148335	ENST00000372483	0.396768	0.418479	0.0532728	0.186102	0.666697	0.666697	1	1	NTMT1	55.42
ENSG00000257365	ENST00000246166	0.654692	0.630252	-0.0380453	0.185889	0.666876	0.666876	1	1	FNTB	43.81
ENSG00000131943	ENST00000392276	0.418701	0.403142	-0.0378704	0.185428	0.667264	0.667264	1	1	C19orf12	50.38
ENSG00000173418	ENST00000310450	0.371848	0.386595	0.0388938	0.185371	0.667313	0.667313	1	1	NAA20	40.77
ENSG00000129173	ENST00000527884	0.677806	0.652719	-0.0377148	0.185338	0.66734	0.66734	1	1	E2F8	41.92
ENSG00000101452	ENST00000252011	0.703252	0.719931	0.0234404	0.185332	0.667346	0.667346	1	1	DHX35	41.33
ENSG00000049769	ENST00000055335	0.470982	0.440678	-0.0665055	0.184515	0.668035	0.668035	1	1	PPP1R3F	47.9
ENSG00000100196	ENST00000216014	0.837681	0.888889	0.0593347	0.184466	0.668076	0.668076	1	1	KDELR3	49.55
ENSG00000181704	ENST00000462683	0.842862	0.824869	-0.0215792	0.184104	0.668383	0.668383	1	1	YIPF6	41.2
ENSG00000184216	ENST00000369980	0.781691	0.789211	0.00957305	0.182963	0.669351	0.669351	1	1	IRAK1	61.62
ENSG00000129484	ENST00000527915	0.277256	0.265116	-0.0447721	0.182938	0.669371	0.669371	1	1	PARP2	42.3
ENSG00000112715	ENST00000480614	0.344935	0.330727	-0.0420619	0.182837	0.669458	0.669458	1	1	VEGFA	56.4
ENSG00000064999	ENST00000360359	0.895169	0.87728	-0.0201856	0.182732	0.669547	0.669547	1	1	ANKS1A	44.93
ENSG00000134690	ENST00000373055	0.712662	0.733153	0.0283476	0.182559	0.669694	0.669694	1	1	CDCA8	45.77
ENSG00000165714	ENST00000314565	0.902832	0.875	-0.0313123	0.182345	0.669876	0.669876	1	1	BORCS5	42.17
ENSG00000139508	ENST00000266943	0.831344	0.856209	0.0294705	0.181932	0.670228	0.670228	1	1	SLC46A3	40.19
ENSG00000079257	ENST00000264265	0.95228	0.92093	-0.0334748	0.181788	0.670351	0.670351	1	1	LXN	36.91
ENSG00000176390	ENST00000324238	0.924306	0.913846	-0.0113811	0.181714	0.670413	0.670413	1	1	CRLF3	42.4
ENSG00000185432	ENST00000548553	0.469947	0.458604	-0.0244338	0.181532	0.670569	0.670569	1	1	METTL7A	42.86
ENSG00000164815	ENST00000297431	0.802285	0.77551	-0.0339422	0.181186	0.670864	0.670864	1	1	ORC5	36.03
ENSG00000120158	ENST00000381750	0.86655	0.882759	0.0185324	0.180742	0.671244	0.671244	1	1	RCL1	42.81
ENSG00000163382	ENST00000368235	0.898788	0.915185	0.0180791	0.180735	0.67125	0.67125	1	1	NAXE	48
ENSG00000241404	ENST00000466239	0.555369	0.588785	0.0584286	0.180683	0.671294	0.671294	1	1	EGFL8	55.84
ENSG00000133895	ENST00000478548	0.116438	0.123307	0.0573224	0.180293	0.671629	0.671629	1	1	MEN1	57.78
ENSG00000154743	ENST00000446004	0.285583	0.303867	0.0620577	0.179981	0.671897	0.671897	1	1	TSEN2	43.26
ENSG00000100814	ENST00000358932	0.870994	0.881416	0.0118945	0.179963	0.671911	0.671911	1	1	CCNB1IP1	39.52
ENSG00000008405	ENST00000008527	0.826582	0.837584	0.0132222	0.17918	0.672584	0.672584	1	1	CRY1	37.55
ENSG00000072506	ENST00000168216	0.896923	0.880597	-0.01837	0.179127	0.67263	0.67263	1	1	HSD17B10	51.98
ENSG00000162623	ENST00000370867	0.884676	0.900388	0.0176042	0.178682	0.673013	0.673013	1	1	TYW3	40.26
ENSG00000175643	ENST00000312499	0.910953	0.936709	0.0278814	0.178462	0.673203	0.673203	1	1	RMI2	49.94
ENSG00000067057	ENST00000381125	0.880021	0.864233	-0.0181035	0.177732	0.673832	0.673832	1	1	PFKP	51.45
ENSG00000082074	ENST00000515010	0.211697	0.219186	0.0347635	0.177383	0.674135	0.674135	1	1	FYB1	37.96
ENSG00000248098	ENST00000269980	0.94249	0.925656	-0.0180223	0.177268	0.674234	0.674234	1	1	BCKDHA	52.33
ENSG00000141076	ENST00000563094	0.13088	0.138702	0.0580485	0.177088	0.67439	0.67439	1	1	UTP4	43.98
ENSG00000110851	ENST00000228437	0.92561	0.937874	0.0131627	0.17703	0.67444	0.67444	1	1	PRDM4	41.2
ENSG00000261371	ENST00000563924	0.854901	0.84651	-0.00986386	0.17691	0.674544	0.674544	1	1	PECAM1	47.28
ENSG00000115750	ENST00000263663	0.79145	0.768997	-0.0287797	0.176886	0.674565	0.674565	1	1	TAF1B	39.49
ENSG00000164776	ENST00000537360	0.668172	0.627907	-0.0621524	0.176412	0.674976	0.674976	1	1	PHKG1	54
ENSG00000114450	ENST00000232564	0.913013	0.905608	-0.00814368	0.176304	0.67507	0.67507	1	1	GNB4	39.07
ENSG00000221829	ENST00000378643	0.571078	0.58557	0.0250603	0.17539	0.675865	0.675865	1	1	FANCG	53.03
ENSG00000179051	ENST00000375436	0.993031	0.987539	-0.00554641	0.174485	0.676654	0.676654	1	1	RCC2	51.69
ENSG00000099942	ENST00000354336	0.991593	0.998004	0.00644404	0.173927	0.677142	0.677142	1	1	CRKL	45.77
ENSG00000130783	ENST00000341952	0.656584	0.689394	0.0487626	0.173572	0.677453	0.677453	1	1	CCDC62	44.71
ENSG00000086015	ENST00000361297	0.832038	0.855738	0.0280855	0.173368	0.677632	0.677632	1	1	MAST2	41.32
ENSG00000177917	ENST00000326446	0.527694	0.513938	-0.0264147	0.173304	0.677688	0.677688	1	1	ARL6IP6	36.98
ENSG00000135476	ENST00000549154	0.113184	0.120253	0.0605827	0.173066	0.677897	0.677897	1	1	ESPL1	51.69
ENSG00000130479	ENST00000324096	0.728042	0.710937	-0.0237751	0.172521	0.678376	0.678376	1	1	MAP1S	57.53
ENSG00000156876	ENST00000287482	0.88495	0.907821	0.025516	0.172255	0.67861	0.67861	1	1	SASS6	36.48
ENSG00000116205	ENST00000234827	0.906166	0.927361	0.02312	0.172203	0.678655	0.678655	1	1	TCEANC2	42.31
ENSG00000128581	ENST00000422177	0.294833	0.310484	0.0517233	0.171884	0.678936	0.678936	1	1	IFT22	48.92
ENSG00000125630	ENST00000263331	0.17002	0.162717	-0.0439053	0.17171	0.67909	0.67909	1	1	POLR1B	42.07
ENSG00000172803	ENST00000530101	0.705934	0.73494	0.0402662	0.171546	0.679234	0.679234	1	1	SNX32	49.41
ENSG00000187187	ENST00000347077	0.632336	0.605555	-0.0432751	0.171404	0.67936	0.67936	1	1	ZNF546	39.84
ENSG00000149485	ENST00000350997	0.877275	0.887581	0.0116791	0.171333	0.679423	0.679423	1	1	FADS1	50.81
ENSG00000245849	ENST00000526635	0.495151	0.511688	0.0328521	0.171306	0.679447	0.679447	1	1	RAD51-AS1	45.04
ENSG00000176014	ENST00000317702	0.748968	0.77551	0.0348249	0.171293	0.679458	0.679458	1	1	TUBB6	45.6
ENSG00000142684	ENST00000374266	0.931791	0.893443	-0.0420259	0.168504	0.681933	0.681933	1	1	ZNF593	62.53
ENSG00000047621	ENST00000261250	0.634574	0.618577	-0.025532	0.168477	0.681957	0.681957	1	1	C12orf4	36.55
ENSG00000143643	ENST00000366661	0.797215	0.813758	0.0205388	0.168084	0.682308	0.682308	1	1	TTC13	39.73
ENSG00000148840	ENST00000278070	0.840039	0.826381	-0.0163928	0.168049	0.682339	0.682339	1	1	PPRC1	51.98
ENSG00000076382	ENST00000321765	0.799164	0.810081	0.0135677	0.168033	0.682353	0.682353	1	1	SPAG5	46.2
ENSG00000004779	ENST00000007516	0.921074	0.902111	-0.0208028	0.167976	0.682404	0.682404	1	1	NDUFAB1	48.72
ENSG00000180902	ENST00000436747	0.503971	0.518367	0.0281656	0.16789	0.682481	0.682481	1	1	D2HGDH	56.87
ENSG00000171984	ENST00000303142	0.511391	0.549295	0.0715007	0.167113	0.683177	0.683177	1	1	SHLD1	43.32
ENSG00000004809	ENST00000461487	0.227226	0.2173	-0.0446679	0.166806	0.683451	0.683451	1	1	SLC22A16	41.33
ENSG00000163138	ENST00000503585	0.559375	0.579505	0.0353549	0.166789	0.683467	0.683467	1	1	PACRGL	38.27
ENSG00000172081	ENST00000357066	0.903073	0.894495	-0.00954394	0.166622	0.683617	0.683617	1	1	MOB3A	55.69
ENSG00000235706	ENST00000554631	0.676083	0.714286	0.0549671	0.166281	0.683923	0.683923	1	1	DICER1-AS1	43.06
ENSG00000105281	ENST00000542575	0.831019	0.821896	-0.0110391	0.16616	0.684031	0.684031	1	1	SLC1A5	54.4
ENSG00000166595	ENST00000422424	0.806803	0.830882	0.0294079	0.165662	0.684479	0.684479	1	1	CIAO2B	55.7
ENSG00000001631	ENST00000486261	0.158649	0.166084	0.0457993	0.16546	0.684662	0.684662	1	1	KRIT1	36.48
ENSG00000182718	ENST00000451270	0.685251	0.693422	0.0118533	0.165455	0.684667	0.684667	1	1	ANXA2	44.95
ENSG00000119977	ENST00000371217	0.808227	0.830721	0.0274502	0.165362	0.68475	0.68475	1	1	TCTN3	39.92
ENSG00000101773	ENST00000327155	0.750492	0.761623	0.014723	0.165278	0.684826	0.684826	1	1	RBBP8	37.83
ENSG00000146776	ENST00000419735	0.502529	0.481132	-0.0435121	0.164894	0.685172	0.685172	1	1	ATXN7L1	45.55
ENSG00000169499	ENST00000617275	0.902743	0.895665	-0.00787118	0.164883	0.685182	0.685182	1	1	PLEKHA2	46.53
ENSG00000100749	ENST00000216639	0.89368	0.886037	-0.00858913	0.164369	0.685647	0.685647	1	1	VRK1	40.26
ENSG00000170776	ENST00000394518	0.577809	0.587956	0.017408	0.163995	0.685985	0.685985	1	1	AKAP13	39.92
ENSG00000072062	ENST00000308677	0.492394	0.473868	-0.0383506	0.163799	0.686163	0.686163	1	1	PRKACA	53.35
ENSG00000080947	ENST00000263511	0.64277	0.670808	0.0426953	0.163491	0.686443	0.686443	1	1	CROCCP3	51.27
ENSG00000132963	ENST00000380842	0.898424	0.887097	-0.0126881	0.163286	0.686628	0.686628	1	1	POMP	39.22
ENSG00000143753	ENST00000323699	0.952648	0.941056	-0.0122431	0.163273	0.686641	0.686641	1	1	DEGS1	46.06
ENSG00000168255	ENST00000486319	0.349865	0.358362	0.0239962	0.162683	0.687177	0.687177	1	1	POLR2J3	51.79
ENSG00000004660	ENST00000573483	0.192453	0.201878	0.0478129	0.162369	0.687463	0.687463	1	1	CAMKK1	57.17
ENSG00000143409	ENST00000312210	0.228281	0.212644	-0.0709605	0.162032	0.68777	0.68777	1	1	MINDY1	49.22
ENSG00000125885	ENST00000610722	0.499608	0.510665	0.0218893	0.16078	0.688915	0.688915	1	1	MCM8	39.4
ENSG00000066427	ENST00000644486	0.615686	0.606438	-0.0151359	0.160662	0.689023	0.689023	1	1	ATXN3	42.4
ENSG00000163806	ENST00000462832	0.915323	0.870588	-0.0501073	0.159755	0.689856	0.689856	1	1	SPDYA	39.58
ENSG00000126246	ENST00000246532	0.527412	0.550802	0.0433926	0.15973	0.689879	0.689879	1	1	IGFLR1	57.9
ENSG00000272758	ENST00000608756	0.659604	0.688742	0.0432259	0.158927	0.690619	0.690619	1	1	WDR5B-DT	39.37
ENSG00000158711	ENST00000357992	0.879516	0.887486	0.00902102	0.158742	0.690789	0.690789	1	1	ELK4	41.89
ENSG00000123739	ENST00000243501	0.884042	0.852941	-0.0358146	0.158356	0.691146	0.691146	1	1	PLA2G12A	38.99
ENSG00000101347	ENST00000642246	0.324757	0.316888	-0.0245295	0.158199	0.691292	0.691292	1	1	SAMHD1	43.82
ENSG00000163590	ENST00000498165	0.79483	0.7737	-0.0269437	0.157263	0.692159	0.692159	1	1	PPM1L	38.44
ENSG00000143190	ENST00000367865	0.123146	0.127335	0.0334529	0.156859	0.692534	0.692534	1	1	POU2F1	37.96
ENSG00000167377	ENST00000393539	0.213947	0.226564	0.0573001	0.156751	0.692634	0.692634	1	1	ZNF23	44.44
ENSG00000139977	ENST00000556492	0.520493	0.52972	0.0175729	0.156725	0.692659	0.692659	1	1	NAA30	37.29
ENSG00000169689	ENST00000392359	0.441591	0.42353	-0.0417596	0.156601	0.692774	0.692774	1	1	CENPX	65.43
ENSG00000170265	ENST00000610704	0.912418	0.896802	-0.0172631	0.15625	0.693101	0.693101	1	1	ZNF282	51.83
ENSG00000236200	ENST00000659644	0.925208	0.876712	-0.0538395	0.155684	0.693629	0.693629	1	1	KDM4A-AS1	49.01
ENSG00000168005	ENST00000294244	0.93263	0.955357	0.0240763	0.154851	0.694408	0.694408	1	1	SPINDOC	52.78
ENSG00000108592	ENST00000427159	0.906863	0.919164	0.0134739	0.154568	0.694673	0.694673	1	1	FTSJ3	50.46
ENSG00000163249	ENST00000295414	0.692187	0.67037	-0.0320265	0.154157	0.695058	0.695058	1	1	CCNYL1	41.55
ENSG00000167930	ENST00000399932	0.719714	0.734043	0.0197129	0.154102	0.69511	0.69511	1	1	FAM234A	53.16
ENSG00000120805	ENST00000261636	0.689632	0.704065	0.0207118	0.15402	0.695188	0.695188	1	1	ARL1	39.41
ENSG00000184967	ENST00000330579	0.886192	0.857868	-0.0324839	0.153786	0.695407	0.695407	1	1	NOC4L	63.76
ENSG00000160255	ENST00000498666	0.0523101	0.0543904	0.0389985	0.153552	0.695627	0.695627	1	1	ITGB2	57.45
ENSG00000091947	ENST00000206380	0.966799	0.946387	-0.0213389	0.153027	0.696122	0.696122	1	1	TMEM101	49.94
ENSG00000118600	ENST00000537373	0.660074	0.631205	-0.0447207	0.152565	0.696558	0.696558	1	1	RXYLT1	38.43
ENSG00000103226	ENST00000574894	0.0433245	0.04058	-0.0654438	0.1523	0.696809	0.696809	1	1	NOMO3	45.83
ENSG00000197753	ENST00000652718	0.88	0.912752	0.0365419	0.152199	0.696904	0.696904	1	1	LHFPL5	44.84
ENSG00000164291	ENST00000380009	0.502303	0.469135	-0.0683136	0.15101	0.698032	0.698032	1	1	ARSK	36.73
ENSG00000105552	ENST00000316273	0.773407	0.796875	0.0298928	0.15096	0.698079	0.698079	1	1	BCAT2	54.54
ENSG00000174996	ENST00000394065	0.41715	0.40274	-0.0351541	0.15086	0.698173	0.698173	1	1	KLC2	60.47
ENSG00000100439	ENST00000428304	0.866453	0.834532	-0.0375365	0.150562	0.698458	0.698458	1	1	ABHD4	48.25
ENSG00000168778	ENST00000303372	0.63871	0.609929	-0.0461073	0.150204	0.698798	0.698798	1	1	TCTN2	45.71
ENSG00000140488	ENST00000287202	0.818092	0.790816	-0.0339084	0.149969	0.699023	0.699023	1	1	CELF6	48.5
ENSG00000181191	ENST00000374571	0.48495	0.501629	0.0338147	0.149604	0.699371	0.699371	1	1	PJA1	52.11
ENSG00000100220	ENST00000216038	0.916544	0.905547	-0.0120703	0.149548	0.699424	0.699424	1	1	RTCB	41.29
ENSG00000185880	ENST00000560141	0.788726	0.807897	0.0240152	0.149476	0.699493	0.699493	1	1	TRIM69	39.92
ENSG00000136819	ENST00000372447	0.877555	0.885714	0.00925428	0.149256	0.699704	0.699704	1	1	C9orf78	48.01
ENSG00000180385	ENST00000326237	0.909192	0.934545	0.0275045	0.148068	0.700843	0.700843	1	1	EMC3-AS1	43.98
ENSG00000125485	ENST00000438527	0.622584	0.606356	-0.0264113	0.147725	0.701173	0.701173	1	1	DDX31	44.73
ENSG00000120253	ENST00000340413	0.910679	0.897519	-0.0145565	0.14697	0.701901	0.701901	1	1	NUP43	43.95
ENSG00000143363	ENST00000271620	0.524691	0.542662	0.0336762	0.146145	0.702698	0.702698	1	1	PRUNE1	46.61
ENSG00000113716	ENST00000502717	0.872464	0.880813	0.00952355	0.145879	0.702956	0.702956	1	1	HMGXB3	43.45
ENSG00000186577	ENST00000463083	0.254237	0.238372	-0.0644354	0.145389	0.703431	0.703431	1	1	SMIM29	60.12
ENSG00000106305	ENST00000223029	0.807522	0.776119	-0.0396637	0.14321	0.705557	0.705557	1	1	AIMP2	46.93
ENSG00000011485	ENST00000012443	0.67133	0.68437	0.0192375	0.142543	0.70621	0.70621	1	1	PPP5C	50.7
ENSG00000162585	ENST00000497675	0.544239	0.52549	-0.0350562	0.142363	0.706388	0.706388	1	1	FAAP20	60.96
ENSG00000162729	ENST00000614243	0.798177	0.821577	0.0288948	0.142324	0.706426	0.706426	1	1	IGSF8	58.9
ENSG00000006451	ENST00000005257	0.85517	0.837156	-0.0212899	0.141588	0.70715	0.70715	1	1	RALA	39.66
ENSG00000247982	ENST00000502027	0.404937	0.390246	-0.036954	0.141341	0.707394	0.707394	1	1	LINC00926	49.29
ENSG00000127957	ENST00000430602	0.485411	0.504274	0.0381223	0.14115	0.707583	0.707583	1	1	PMS2P3	42.72
ENSG00000126464	ENST00000418929	0.901985	0.879599	-0.0251321	0.140671	0.708057	0.708057	1	1	PRR12	55.73
ENSG00000102780	ENST00000261491	0.863443	0.848229	-0.0177768	0.140615	0.708112	0.708112	1	1	DGKH	38.24
ENSG00000164284	ENST00000329271	0.884293	0.906149	0.0244155	0.140281	0.708443	0.708443	1	1	GRPEL2	41.28
ENSG00000117411	ENST00000309519	0.814637	0.838174	0.0284831	0.140113	0.708609	0.708609	1	1	B4GALT2	56.94
ENSG00000101191	ENST00000395340	0.283777	0.278024	-0.0204786	0.13925	0.709467	0.709467	1	1	DIDO1	49.19
ENSG00000198858	ENST00000361574	0.902952	0.894938	-0.00891468	0.139138	0.709578	0.709578	1	1	R3HDM4	58.93
ENSG00000165264	ENST00000379847	0.746613	0.768924	0.0294448	0.13875	0.709965	0.709965	1	1	NDUFB6	41.42
ENSG00000172456	ENST00000413489	0.405104	0.388664	-0.0414269	0.138566	0.710149	0.710149	1	1	FGGY	40.3
ENSG00000110931	ENST00000392474	0.449228	0.458155	0.0196757	0.138553	0.710161	0.710161	1	1	CAMKK2	50.83
ENSG00000172531	ENST00000376745	0.917048	0.922937	0.00640152	0.13813	0.710584	0.710584	1	1	PPP1CA	61.16
ENSG00000255197	ENST00000666926	0.545631	0.57252	0.0481043	0.136984	0.711733	0.711733	1	1	AC090559.1	53.3
ENSG00000215126	ENST00000617917	0.385566	0.371429	-0.0373546	0.136353	0.712368	0.712368	1	1	CBWD6	36.14
ENSG00000143322	ENST00000502732	0.817532	0.808128	-0.0115689	0.136082	0.712641	0.712641	1	1	ABL2	41.31
ENSG00000127663	ENST00000624683	0.122764	0.11928	-0.0287947	0.136015	0.712709	0.712709	1	1	KDM4B	57.26
ENSG00000149212	ENST00000536441	0.908342	0.901799	-0.00723012	0.135872	0.712853	0.712853	1	1	SESN3	35.27
ENSG00000269845	ENST00000596710	0.884712	0.844444	-0.046583	0.135701	0.713026	0.713026	1	1	CCNYL6	43.42
ENSG00000167461	ENST00000300935	0.85452	0.847854	-0.00783127	0.135485	0.713244	0.713244	1	1	RAB8A	53.57
ENSG00000173531	ENST00000449682	0.449219	0.471831	0.049111	0.135316	0.713415	0.713415	1	1	MST1	60.67
ENSG00000204389	ENST00000375651	0.885921	0.897003	0.0124318	0.135093	0.71364	0.71364	1	1	HSPA1A	59.78
ENSG00000196458	ENST00000392321	0.861872	0.845574	-0.0190903	0.13491	0.713826	0.713826	1	1	ZNF605	46.54
ENSG00000187605	ENST00000409262	0.959563	0.951427	-0.00851496	0.134555	0.714187	0.714187	1	1	TET3	47.03
ENSG00000119965	ENST00000481909	0.794788	0.826772	0.0394528	0.134495	0.714247	0.714247	1	1	C10orf88	36.12
ENSG00000156709	ENST00000287295	0.889724	0.871046	-0.0212166	0.134104	0.714644	0.714644	1	1	AIFM1	43.46
ENSG00000140564	ENST00000610579	0.847027	0.854035	0.00824007	0.133574	0.715184	0.715184	1	1	FURIN	58.5
ENSG00000017260	ENST00000514654	0.0931141	0.0893483	-0.0412833	0.133366	0.715396	0.715396	1	1	ATP2C1	37.56
ENSG00000147813	ENST00000464332	0.332531	0.343036	0.0311021	0.133084	0.715684	0.715684	1	1	NAPRT	67.89
ENSG00000092964	ENST00000311151	0.903869	0.899179	-0.00520202	0.133011	0.715758	0.715758	1	1	DPYSL2	44.97
ENSG00000203326	ENST00000474037	0.82466	0.835509	0.0130706	0.133011	0.715759	0.715759	1	1	ZNF525	43.64
ENSG00000049541	ENST00000055077	0.791861	0.78	-0.0150927	0.132446	0.716337	0.716337	1	1	RFC2	48.96
ENSG00000127774	ENST00000248378	0.692157	0.714953	0.0324046	0.132042	0.71675	0.71675	1	1	EMC6	59.51
ENSG00000234912	ENST00000366365	0.290578	0.280808	-0.0341986	0.131524	0.717283	0.717283	1	1	SNHG20	48.65
ENSG00000163026	ENST00000295148	0.929725	0.904348	-0.0276744	0.131386	0.717425	0.717425	1	1	WDCP	43.29
ENSG00000181450	ENST00000440339	0.0835268	0.0872094	0.0431456	0.131114	0.717704	0.717704	1	1	ZNF678	40.32
ENSG00000164169	ENST00000322396	0.691069	0.676786	-0.0208846	0.130402	0.718439	0.718439	1	1	PRMT9	39.64
ENSG00000107819	ENST00000466982	0.16355	0.171355	0.0466186	0.129813	0.719048	0.719048	1	1	SFXN3	54.03
ENSG00000124459	ENST00000269973	0.621124	0.607495	-0.0221872	0.129704	0.719161	0.719161	1	1	ZNF45	41.37
ENSG00000133106	ENST00000313624	0.738308	0.726191	-0.0165477	0.128522	0.72039	0.72039	1	1	EPSTI1	39.57
ENSG00000159200	ENST00000313806	0.339649	0.344376	0.01382	0.127944	0.720993	0.720993	1	1	RCAN1	44.23
ENSG00000172409	ENST00000533682	0.927766	0.940529	0.0136627	0.127821	0.721121	0.721121	1	1	CLP1	47.82
ENSG00000104228	ENST00000305364	0.923826	0.905237	-0.0203275	0.127761	0.721184	0.721184	1	1	TRIM35	45.62
ENSG00000068001	ENST00000357750	0.672325	0.702701	0.0441898	0.127247	0.721722	0.721722	1	1	HYAL2	60.99
ENSG00000132740	ENST00000255078	0.739453	0.754601	0.0202786	0.126986	0.721995	0.721995	1	1	IGHMBP2	50.64
ENSG00000174371	ENST00000366548	0.471149	0.48402	0.0269522	0.126788	0.722203	0.722203	1	1	EXO1	39.58
ENSG00000137575	ENST00000523483	0.254676	0.248879	-0.0230252	0.126677	0.722319	0.722319	1	1	SDCBP	35.86
ENSG00000100372	ENST00000435456	0.557344	0.536946	-0.0372854	0.126617	0.722383	0.722383	1	1	SLC25A17	41.77
ENSG00000144560	ENST00000430365	0.9571	0.948	-0.00955287	0.125945	0.723089	0.723089	1	1	VGLL4	44.93
ENSG00000139324	ENST00000266712	0.840591	0.819444	-0.0254786	0.125748	0.723297	0.723297	1	1	TMTC3	34.6
ENSG00000174775	ENST00000311189	0.589463	0.567416	-0.0381198	0.125404	0.72366	0.72366	1	1	HRAS	69.01
ENSG00000105722	ENST00000222329	0.712218	0.728395	0.0224603	0.125326	0.723743	0.723743	1	1	ERF	64.05
ENSG00000226380	ENST00000432045	0.961578	0.977049	0.0159613	0.125214	0.723861	0.723861	1	1	AC016831.1	45.07
ENSG00000198498	ENST00000358572	0.706433	0.684466	-0.0315898	0.125106	0.723975	0.723975	1	1	TMA16	36.88
ENSG00000268061	ENST00000593284	0.961749	0.925234	-0.0387068	0.124904	0.724189	0.724189	1	1	NAPA-AS1	56.9
ENSG00000114346	ENST00000232458	0.558976	0.546874	-0.0218879	0.124812	0.724286	0.724286	1	1	ECT2	34.96
ENSG00000188352	ENST00000338382	0.855841	0.838942	-0.0199422	0.124742	0.72436	0.72436	1	1	FOCAD	36.92
ENSG00000166436	ENST00000646038	0.73221	0.709524	-0.0314722	0.123963	0.725187	0.725187	1	1	TRIM66	45.38
ENSG00000178202	ENST00000323468	0.934925	0.919732	-0.0163833	0.123808	0.725352	0.725352	1	1	POGLUT3	41.14
ENSG00000173674	ENST00000379607	0.987878	0.994107	0.00628567	0.123718	0.725448	0.725448	1	1	EIF1AX	38.56
ENSG00000074706	ENST00000265198	0.602315	0.618271	0.0261463	0.123588	0.725586	0.725586	1	1	IPCEF1	40.14
ENSG00000153113	ENST00000509529	0.0987992	0.102137	0.033227	0.123542	0.725635	0.725635	1	1	CAST	39.41
ENSG00000157693	ENST00000288502	0.864838	0.876742	0.0136706	0.123476	0.725706	0.725706	1	1	TMEM268	47.67
ENSG00000165704	ENST00000298556	0.904283	0.885246	-0.0212774	0.123317	0.725875	0.725875	1	1	HPRT1	40.12
ENSG00000111325	ENST00000406539	0.394737	0.409775	0.0373875	0.122651	0.726587	0.726587	1	1	OGFOD2	59.54
ENSG00000157184	ENST00000371486	0.707451	0.686992	-0.0293454	0.122568	0.726675	0.726675	1	1	CPT2	44.5
ENSG00000126861	ENST00000582029	0.719439	0.685393	-0.048478	0.122535	0.726711	0.726711	1	1	OMG	38.2
ENSG00000250151	ENST00000424442	0.648358	0.664804	0.0250493	0.122491	0.726758	0.726758	1	1	ARPC4-TTLL3	49.96
ENSG00000225439	ENST00000656407	0.891648	0.851852	-0.0456586	0.122453	0.726798	0.726798	1	1	BOLA3-AS1	45.49
ENSG00000185900	ENST00000331373	0.789016	0.772059	-0.0217256	0.122159	0.727113	0.727113	1	1	POMK	44.38
ENSG00000198130	ENST00000359678	0.588688	0.56872	-0.0345074	0.12164	0.72767	0.72767	1	1	HIBCH	38.94
ENSG00000137947	ENST00000370500	0.937568	0.946903	0.00990684	0.120728	0.728653	0.728653	1	1	GTF2B	39.79
ENSG00000160199	ENST00000291547	0.703597	0.684931	-0.0268871	0.120035	0.729401	0.729401	1	1	PKNOX1	46.99
ENSG00000121897	ENST00000381846	0.251845	0.238342	-0.0551068	0.119546	0.729932	0.729932	1	1	LIAS	41.36
ENSG00000166130	ENST00000299157	0.483726	0.502618	0.0383133	0.119478	0.730005	0.730005	1	1	IKBIP	40.95
ENSG00000139350	ENST00000429527	0.294923	0.302553	0.0255438	0.119261	0.730241	0.730241	1	1	NEDD1	35.02
ENSG00000165275	ENST00000297994	0.551317	0.532751	-0.0342554	0.1192	0.730307	0.730307	1	1	TRMT10B	42.56
ENSG00000057757	ENST00000246151	0.65113	0.644729	-0.00987915	0.118971	0.730556	0.730556	1	1	PITHD1	44.53
ENSG00000155307	ENST00000400566	0.930157	0.942928	0.0136364	0.118861	0.730675	0.730675	1	1	SAMSN1	36.33
ENSG00000134308	ENST00000238081	0.948006	0.944073	-0.00415774	0.118334	0.73125	0.73125	1	1	YWHAQ	40.32
ENSG00000196943	ENST00000267425	0.944252	0.93535	-0.00947204	0.117925	0.731696	0.731696	1	1	NOP9	50.63
ENSG00000198162	ENST00000356554	0.959361	0.964972	0.00583137	0.117896	0.731728	0.731728	1	1	MAN1A2	35.34
ENSG00000122223	ENST00000368034	0.923288	0.954546	0.0332944	0.117674	0.731971	0.731971	1	1	CD244	43.81
ENSG00000255561	ENST00000531487	0.361424	0.339623	-0.0622169	0.117443	0.732224	0.732224	1	1	FDXACB1	44.18
ENSG00000161914	ENST00000590548	0.398287	0.373627	-0.0639159	0.11743	0.732238	0.732238	1	1	ZNF653	55.65
ENSG00000141985	ENST00000269886	0.922396	0.935356	0.0139532	0.117065	0.732638	0.732638	1	1	SH3GL1	57.17
ENSG00000155256	ENST00000370610	0.166083	0.16194	-0.0252576	0.117004	0.732706	0.732706	1	1	ZFYVE27	48.53
ENSG00000122188	ENST00000442561	0.905745	0.891813	-0.015502	0.116999	0.732711	0.732711	1	1	LAX1	46.2
ENSG00000111266	ENST00000298573	0.752018	0.738183	-0.0185692	0.116848	0.732877	0.732877	1	1	DUSP16	40.41
ENSG00000093183	ENST00000487701	0.0515269	0.0534704	0.0370244	0.116458	0.733306	0.733306	1	1	SEC22C	43.29
ENSG00000228451	ENST00000519902	0.824687	0.858586	0.0402829	0.116457	0.733307	0.733307	1	1	SDAD1P1	39.98
ENSG00000135392	ENST00000546957	0.313863	0.326461	0.0393546	0.116411	0.733358	0.733358	1	1	DNAJC14	49.07
ENSG00000144357	ENST00000487689	0.302799	0.319728	0.0544008	0.116154	0.733641	0.733641	1	1	UBR3	36.88
ENSG00000105404	ENST00000222008	0.826834	0.842795	0.0191198	0.115973	0.733841	0.733841	1	1	RABAC1	61.23
ENSG00000104324	ENST00000220763	0.909513	0.927007	0.0190524	0.115792	0.73404	0.73404	1	1	CPQ	38.13
ENSG00000069974	ENST00000569493	0.243168	0.236168	-0.029208	0.11579	0.734043	0.734043	1	1	RAB27A	41.6
ENSG00000186654	ENST00000495017	0.234065	0.247314	0.0550604	0.115691	0.734153	0.734153	1	1	PRR5	56.73
ENSG00000181744	ENST00000315691	0.308483	0.317807	0.0297778	0.115673	0.734173	0.734173	1	1	DIPK2A	37.12
ENSG00000105355	ENST00000221957	0.902488	0.910548	0.00889104	0.115286	0.734601	0.734601	1	1	PLIN3	52.34
ENSG00000262246	ENST00000251166	0.7371	0.743959	0.00926281	0.115114	0.734791	0.734791	1	1	CORO7	57.56
ENSG00000143669	ENST00000389793	0.819573	0.82608	0.00790766	0.115065	0.734845	0.734845	1	1	LYST	37.77
ENSG00000267796	ENST00000301159	0.581574	0.554545	-0.0475895	0.114997	0.73492	0.73492	1	1	LIN37	54.65
ENSG00000175895	ENST00000315367	0.923782	0.917565	-0.00675222	0.114878	0.735053	0.735053	1	1	PLEKHF2	37.19
ENSG00000266405	ENST00000579647	0.841191	0.804598	-0.0444765	0.114771	0.735171	0.735171	1	1	CBX3P2	40.82
ENSG00000142528	ENST00000445728	0.370192	0.357595	-0.0346216	0.114451	0.735527	0.735527	1	1	ZNF473	48.48
ENSG00000186283	ENST00000367627	0.893167	0.882189	-0.0123667	0.114387	0.735598	0.735598	1	1	TOR3A	52.39
ENSG00000182973	ENST00000328834	0.75172	0.741071	-0.0142666	0.114131	0.735883	0.735883	1	1	CNOT10	41.97
ENSG00000213977	ENST00000225525	0.927755	0.943983	0.0173408	0.114	0.736029	0.736029	1	1	TAX1BP3	57.29
ENSG00000232656	ENST00000665330	0.978898	0.995772	0.017091	0.113965	0.736067	0.736067	1	1	IDI2-AS1	42.35
ENSG00000172428	ENST00000607357	0.914739	0.934579	0.021458	0.113525	0.736559	0.736559	1	1	COPS9	54.66
ENSG00000173818	ENST00000521847	0.240003	0.255639	0.0631184	0.113307	0.736802	0.736802	1	1	ENDOV	56.47
ENSG00000081913	ENST00000262719	0.945337	0.938053	-0.00773462	0.113267	0.736847	0.736847	1	1	PHLPP1	39.46
ENSG00000167578	ENST00000357052	0.782574	0.763754	-0.0243432	0.113082	0.737054	0.737054	1	1	RAB4B	51.94
ENSG00000122122	ENST00000356892	0.982748	0.978575	-0.00425579	0.112794	0.737376	0.737376	1	1	SASH3	52.71
ENSG00000154978	ENST00000285279	0.571473	0.579272	0.0135548	0.112755	0.737421	0.737421	1	1	VOPP1	46.42
ENSG00000108604	ENST00000613943	0.819989	0.825087	0.00619748	0.112687	0.737496	0.737496	1	1	SMARCD2	55.99
ENSG00000143374	ENST00000369064	0.634054	0.620224	-0.0220526	0.11141	0.738934	0.738934	1	1	TARS2	48.52
ENSG00000067992	ENST00000568479	0.92362	0.934085	0.011266	0.111229	0.739138	0.739138	1	1	PDK3	40.79
ENSG00000110104	ENST00000227520	0.922702	0.9	-0.0249114	0.111102	0.739281	0.739281	1	1	CCDC86	54.7
ENSG00000197956	ENST00000368719	0.962746	0.971445	0.00899493	0.111029	0.739364	0.739364	1	1	S100A6	58.51
ENSG00000023572	ENST00000608166	0.951363	0.969945	0.0193441	0.110751	0.739678	0.739678	1	1	GLRX2	39.59
ENSG00000235173	ENST00000534255	0.420553	0.435483	0.0348847	0.110702	0.739734	0.739734	1	1	HGH1	64.55
ENSG00000126822	ENST00000247226	0.312271	0.301449	-0.0352691	0.110192	0.740311	0.740311	1	1	PLEKHG3	52.94
ENSG00000110025	ENST00000377244	0.928667	0.913127	-0.0168747	0.109764	0.740798	0.740798	1	1	SNX15	51.28
ENSG00000104343	ENST00000651945	0.216401	0.220756	0.019927	0.10976	0.740803	0.740803	1	1	UBE2W	39.29
ENSG00000179981	ENST00000322038	0.794848	0.782282	-0.0159349	0.1097	0.740872	0.740872	1	1	TSHZ1	44.58
ENSG00000021762	ENST00000534491	0.223088	0.213655	-0.0432007	0.109359	0.74126	0.74126	1	1	OSBPL5	57
ENSG00000132005	ENST00000254325	0.894161	0.86911	-0.0284157	0.109341	0.74128	0.74128	1	1	RFX1	56.3
ENSG00000100526	ENST00000335183	0.459016	0.4375	-0.0480078	0.109206	0.741434	0.741434	1	1	CDKN3	40.35
ENSG00000101856	ENST00000217971	0.959948	0.946609	-0.013993	0.109064	0.741596	0.741596	1	1	PGRMC1	42.58
ENSG00000186594	ENST00000574306	0.896559	0.885536	-0.0123708	0.108929	0.741751	0.741751	1	1	MIR22HG	56.95
ENSG00000214194	ENST00000397764	0.777193	0.75576	-0.0279644	0.108216	0.742566	0.742566	1	1	SMIM30	36.68
ENSG00000040341	ENST00000522962	0.0719508	0.0756953	0.0507338	0.108141	0.742653	0.742653	1	1	STAU2	38.25
ENSG00000133265	ENST00000433386	0.865385	0.889474	0.0274559	0.10807	0.742735	0.742735	1	1	HSPBP1	51.9
ENSG00000132361	ENST00000435359	0.530752	0.539015	0.0154483	0.107596	0.743279	0.743279	1	1	CLUH	62.54
ENSG00000158169	ENST00000289081	0.773292	0.751269	-0.0288929	0.107566	0.743313	0.743313	1	1	FANCC	41.78
ENSG00000100802	ENST00000341470	0.284494	0.295455	0.0378026	0.107457	0.743439	0.743439	1	1	C14orf93	45.67
ENSG00000100412	ENST00000216254	0.921411	0.913733	-0.008368	0.106813	0.744181	0.744181	1	1	ACO2	49.69
ENSG00000109686	ENST00000478503	0.755625	0.779754	0.0314331	0.106802	0.744195	0.744195	1	1	SH3D19	40.78
ENSG00000182552	ENST00000510702	0.12412	0.119009	-0.0420531	0.106582	0.744448	0.744448	1	1	RWDD4	40.25
ENSG00000185651	ENST00000342192	0.963982	0.971698	0.00797217	0.106463	0.744586	0.744586	1	1	UBE2L3	49.73
ENSG00000101846	ENST00000666110	0.810212	0.797994	-0.0151944	0.106145	0.744954	0.744954	1	1	STS	39.69
ENSG00000205771	ENST00000429276	0.891344	0.860656	-0.0350363	0.105914	0.745223	0.745223	1	1	CATSPER2P1	44.36
ENSG00000170236	ENST00000560380	0.967621	0.994318	0.0272163	0.105799	0.745357	0.745357	1	1	USP50	40.15
ENSG00000137522	ENST00000361756	0.664835	0.64609	-0.0285997	0.105582	0.745608	0.745608	1	1	RNF121	42.62
ENSG00000139343	ENST00000266735	0.884615	0.872253	-0.0140737	0.10542	0.745797	0.745797	1	1	SNRPF	39.09
ENSG00000072858	ENST00000264852	0.830794	0.840464	0.0115721	0.105335	0.745895	0.745895	1	1	SIDT1	40.77
ENSG00000196912	ENST00000443455	0.22743	0.232368	0.0214786	0.104909	0.746392	0.746392	1	1	ANKRD36B	35.8
ENSG00000113068	ENST00000261813	0.922257	0.932363	0.010898	0.104896	0.746407	0.746407	1	1	PFDN1	40.78
ENSG00000112640	ENST00000485511	0.690651	0.680255	-0.0151669	0.104836	0.746478	0.746478	1	1	PPP2R5D	49.86
ENSG00000136933	ENST00000373538	0.250603	0.238938	-0.0476641	0.104577	0.74678	0.74678	1	1	RABEPK	46.49
ENSG00000261790	ENST00000654451	0.921824	0.966102	0.0469147	0.104424	0.746959	0.746959	1	1	AC005606.2	60.4
ENSG00000164687	ENST00000297258	0.850414	0.831579	-0.0223969	0.103896	0.747577	0.747577	1	1	FABP5	44.25
ENSG00000163754	ENST00000296048	0.881747	0.893285	0.0130004	0.103877	0.747599	0.747599	1	1	GYG1	41.21
ENSG00000171497	ENST00000307720	0.897021	0.880597	-0.0184795	0.103506	0.748036	0.748036	1	1	PPID	38.96
ENSG00000133619	ENST00000319551	0.261336	0.272727	0.0426651	0.103146	0.748459	0.748459	1	1	KRBA1	57.32
ENSG00000106012	ENST00000402050	0.787129	0.77057	-0.0212619	0.102805	0.748861	0.748861	1	1	IQCE	52.81
ENSG00000249624	ENST00000646150	0.943424	0.964706	0.0223075	0.102732	0.748947	0.748947	1	1	AP000295.1	45.7
ENSG00000174851	ENST00000376901	0.715268	0.732258	0.0234756	0.102684	0.749004	0.749004	1	1	YIF1A	58.83
ENSG00000158373	ENST00000377777	0.988815	0.985201	-0.00366153	0.102568	0.74914	0.74914	1	1	H2BC5	42.24
ENSG00000153767	ENST00000283875	0.913043	0.88764	-0.0282169	0.102442	0.74929	0.74929	1	1	GTF2E1	38.04
ENSG00000164087	ENST00000296484	0.77039	0.790598	0.0258932	0.102262	0.749503	0.749503	1	1	POC1A	51.67
ENSG00000121621	ENST00000263181	0.892436	0.874652	-0.0201288	0.102255	0.749511	0.749511	1	1	KIF18A	33.97
ENSG00000173041	ENST00000309683	0.893394	0.906205	0.0142378	0.102196	0.749581	0.749581	1	1	ZNF680	38.96
ENSG00000088682	ENST00000262507	0.732796	0.749254	0.0222103	0.102128	0.749661	0.749661	1	1	COQ9	45.83
ENSG00000223768	ENST00000400362	0.684158	0.665251	-0.0280248	0.102097	0.749698	0.749698	1	1	LINC00205	54.34
ENSG00000138443	ENST00000261017	0.849013	0.861071	0.0141021	0.101934	0.749891	0.749891	1	1	ABI2	39.49
ENSG00000261386	ENST00000605277	0.776836	0.736842	-0.0528558	0.10179	0.750062	0.750062	1	1	AC027682.4	50.04
ENSG00000186591	ENST00000355621	0.474766	0.464293	-0.0223063	0.101614	0.750271	0.750271	1	1	UBE2H	41.85
ENSG00000174165	ENST00000310442	0.892427	0.880478	-0.01348	0.101555	0.750341	0.750341	1	1	ZDHHC24	52.32
ENSG00000163798	ENST00000618046	0.822914	0.834164	0.0135791	0.101268	0.750682	0.750682	1	1	SLC4A1AP	40.08
ENSG00000170540	ENST00000304414	0.961467	0.965921	0.00462111	0.101132	0.750844	0.750844	1	1	ARL6IP1	40.64
ENSG00000275342	ENST00000615670	0.991588	0.976834	-0.0149914	0.10097	0.751037	0.751037	1	1	PRAG1	43.9
ENSG00000143387	ENST00000271651	0.961637	1	0.0391184	0.100943	0.75107	0.75107	1	1	CTSK	42.99
ENSG00000272146	ENST00000658756	0.907937	0.867647	-0.0453896	0.100765	0.751282	0.751282	1	1	ARF4-AS1	45.01
ENSG00000173706	ENST00000311127	0.886439	0.910112	0.0263553	0.100282	0.751859	0.751859	1	1	HEG1	44.99
ENSG00000189241	ENST00000368608	0.967775	0.97234	0.00470526	0.100276	0.751866	0.751866	1	1	TSPYL1	39.87
ENSG00000129810	ENST00000412997	0.598187	0.580509	-0.0299984	0.100178	0.751982	0.751982	1	1	SGO1	36.98
ENSG00000118096	ENST00000528378	0.142306	0.150376	0.0551645	0.099984	0.752215	0.752215	1	1	IFT46	45
ENSG00000147164	ENST00000374274	0.847262	0.858131	0.0127471	0.0998367	0.752392	0.752392	1	1	SNX12	42.55
ENSG00000117305	ENST00000374490	0.728744	0.707692	-0.0293133	0.0995049	0.75279	0.75279	1	1	HMGCL	46.84
ENSG00000127951	ENST00000248598	0.93674	0.918674	-0.0194744	0.0993045	0.753031	0.753031	1	1	FGL2	35.71
ENSG00000161888	ENST00000592540	0.853093	0.839864	-0.0156287	0.0992907	0.753047	0.753047	1	1	SPC24	53.53
ENSG00000181929	ENST00000548065	0.689511	0.677238	-0.0179607	0.0991972	0.75316	0.75316	1	1	PRKAG1	45.18
ENSG00000105755	ENST00000292147	0.899821	0.917379	0.0193246	0.099101	0.753276	0.753276	1	1	ETHE1	48.57
ENSG00000080986	ENST00000261597	0.90566	0.921615	0.0174634	0.0988411	0.753589	0.753589	1	1	NDC80	36.33
ENSG00000136048	ENST00000258534	0.909011	0.896921	-0.0133891	0.098802	0.753636	0.753636	1	1	DRAM1	41.4
ENSG00000128254	ENST00000486651	0.657895	0.625	-0.0512938	0.0986633	0.753803	0.753803	1	1	C22orf24	51.35
ENSG00000182180	ENST00000372945	0.889264	0.89689	0.0085389	0.0986169	0.753859	0.753859	1	1	MRPS16	47.47
ENSG00000159399	ENST00000290573	0.913573	0.903158	-0.0114656	0.0985342	0.753959	0.753959	1	1	HK2	47.55
ENSG00000162511	ENST00000294507	0.975809	0.977335	0.00156329	0.0983453	0.754188	0.754188	1	1	LAPTM5	52.6
ENSG00000100353	ENST00000216190	0.956282	0.952498	-0.00396512	0.097765	0.75489	0.75489	1	1	EIF3D	46.83
ENSG00000130347	ENST00000369063	0.940154	0.963918	0.0249616	0.0977487	0.75491	0.75491	1	1	RTN4IP1	41.01
ENSG00000167487	ENST00000300976	0.967129	0.9447	-0.0234643	0.0977349	0.754927	0.754927	1	1	KLHL26	56.92
ENSG00000156374	ENST00000369847	0.744905	0.727586	-0.0235242	0.0973797	0.755358	0.755358	1	1	PCGF6	43.9
ENSG00000170291	ENST00000574993	0.47642	0.486108	0.0201307	0.0971177	0.755677	0.755677	1	1	ELP5	51.3
ENSG00000166529	ENST00000292450	0.886383	0.865546	-0.0237888	0.09702	0.755796	0.755796	1	1	ZSCAN21	47.86
ENSG00000152455	ENST00000378331	0.611269	0.625	0.0222141	0.0967987	0.756066	0.756066	1	1	SUV39H2	39.96
ENSG00000006459	ENST00000397560	0.942494	0.935059	-0.00792067	0.096621	0.756283	0.756283	1	1	KDM7A	39.15
ENSG00000188807	ENST00000340305	0.647231	0.632399	-0.023184	0.0964246	0.756522	0.756522	1	1	TMEM201	59.34
ENSG00000249471	ENST00000336614	0.775933	0.80147	0.0323814	0.0956976	0.757413	0.757413	1	1	ZNF324B	58.99
ENSG00000159352	ENST00000368884	0.892099	0.884416	-0.00864928	0.0956176	0.757511	0.757511	1	1	PSMD4	47.67
ENSG00000163166	ENST00000295321	0.934753	0.925385	-0.0100717	0.0955545	0.757589	0.757589	1	1	IWS1	41.3
ENSG00000153006	ENST00000513458	0.890662	0.90102	0.0115626	0.0954987	0.757657	0.757657	1	1	SREK1IP1	36.21
ENSG00000113638	ENST00000337702	0.646101	0.661442	0.0234652	0.0951182	0.758125	0.758125	1	1	TTC33	38.63
ENSG00000109775	ENST00000264689	0.458171	0.44134	-0.0374265	0.0947623	0.758564	0.758564	1	1	UFSP2	38.42
ENSG00000062822	ENST00000440232	0.777117	0.768518	-0.0111268	0.0946697	0.758678	0.758678	1	1	POLD1	55.06
ENSG00000110108	ENST00000227525	0.955772	0.943681	-0.012731	0.0943936	0.759019	0.759019	1	1	TMEM109	51.06
ENSG00000176024	ENST00000293471	0.757732	0.73494	-0.0305414	0.0942435	0.759205	0.759205	1	1	ZNF613	41.55
ENSG00000049883	ENST00000380639	0.742181	0.725086	-0.0233038	0.0941656	0.759301	0.759301	1	1	PTCD2	40.38
ENSG00000183808	ENST00000399300	0.937552	0.948931	0.0120637	0.0939575	0.759559	0.759559	1	1	RBM12B	39
ENSG00000186625	ENST00000367411	0.60413	0.590786	-0.022336	0.0938744	0.759662	0.759662	1	1	KATNA1	42.14
ENSG00000198742	ENST00000361368	0.920433	0.927339	0.00747452	0.0936282	0.759968	0.759968	1	1	SMURF1	42.72
ENSG00000166348	ENST00000339859	0.390795	0.37751	-0.0345862	0.0936006	0.760002	0.760002	1	1	USP54	42.17
ENSG00000066135	ENST00000372396	0.933521	0.924779	-0.00940905	0.0933543	0.760308	0.760308	1	1	KDM4A	46.76
ENSG00000260233	ENST00000623234	0.737643	0.775862	0.0505153	0.0932085	0.76049	0.76049	1	1	ZNRD2-AS1	55.66
ENSG00000166128	ENST00000321437	0.97347	0.967684	-0.00596106	0.0928568	0.760928	0.760928	1	1	RAB8B	39.78
ENSG00000100221	ENST00000216039	0.952849	0.956869	0.0042101	0.0927107	0.761111	0.761111	1	1	JOSD1	47.81
ENSG00000125166	ENST00000245206	0.92968	0.919517	-0.0109916	0.0925521	0.761309	0.761309	1	1	GOT2	44.15
ENSG00000126461	ENST00000360565	0.96089	0.946886	-0.0146803	0.0923641	0.761544	0.761544	1	1	SCAF1	58.14
ENSG00000114354	ENST00000481203	0.290599	0.285029	-0.0193545	0.0922554	0.76168	0.76168	1	1	TFG	36.42
ENSG00000141580	ENST00000392325	0.881131	0.874899	-0.00709767	0.0922021	0.761747	0.761747	1	1	WDR45B	49.34
ENSG00000149115	ENST00000358252	0.722675	0.706666	-0.0224008	0.0917438	0.762322	0.762322	1	1	TNKS1BP1	55.55
ENSG00000105849	ENST00000222567	0.970865	0.980143	0.00951054	0.0916514	0.762438	0.762438	1	1	POLR1F	36.19
ENSG00000111843	ENST00000229563	0.87516	0.861538	-0.0156868	0.0905013	0.763888	0.763888	1	1	TMEM14C	47.49
ENSG00000130772	ENST00000373842	0.799731	0.77551	-0.0307546	0.090488	0.763905	0.763905	1	1	MED18	46.05
ENSG00000167595	ENST00000600988	0.477716	0.458904	-0.0401747	0.0904658	0.763933	0.763933	1	1	PROSER3	53.93
ENSG00000113263	ENST00000422843	0.75194	0.742164	-0.0130865	0.0904543	0.763947	0.763947	1	1	ITK	41.46
ENSG00000286940	ENST00000665353	0.841077	0.808989	-0.0388977	0.0900823	0.764419	0.764419	1	1	MICB-DT	46.11
ENSG00000168826	ENST00000515012	0.438277	0.42471	-0.031443	0.0900305	0.764485	0.764485	1	1	ZBTB49	43.97
ENSG00000214160	ENST00000397676	0.674099	0.656108	-0.0270512	0.0895796	0.765058	0.765058	1	1	ALG3	51.41
ENSG00000186230	ENST00000334181	0.909242	0.888889	-0.0226394	0.0895506	0.765094	0.765094	1	1	ZNF749	47.16
ENSG00000099910	ENST00000328879	0.75641	0.742528	-0.0185225	0.0895091	0.765147	0.765147	1	1	KLHL22	49.08
ENSG00000122140	ENST00000241600	0.930556	0.915254	-0.0165799	0.0894849	0.765178	0.765178	1	1	MRPS2	63.07
ENSG00000130429	ENST00000646101	0.666268	0.672007	0.00857699	0.0891194	0.765644	0.765644	1	1	ARPC1B	55.99
ENSG00000165948	ENST00000555523	0.542574	0.56701	0.0440526	0.0888907	0.765936	0.765936	1	1	IFI27L1	45.15
ENSG00000112984	ENST00000394894	0.87517	0.894117	0.0214184	0.0888105	0.766039	0.766039	1	1	KIF20A	45.25
ENSG00000166477	ENST00000299601	0.950317	0.966942	0.0173429	0.088329	0.766655	0.766655	1	1	LEO1	43.11
ENSG00000105662	ENST00000321949	0.826866	0.845833	0.0226801	0.088251	0.766755	0.766755	1	1	CRTC1	56.04
ENSG00000106049	ENST00000265395	0.96633	0.947552	-0.0196231	0.0877754	0.767366	0.767366	1	1	HIBADH	36.85
ENSG00000108406	ENST00000251241	0.906333	0.900634	-0.00630783	0.0877339	0.767419	0.767419	1	1	DHX40	39.62
ENSG00000124126	ENST00000371941	0.973794	0.9764	0.00267249	0.0876925	0.767473	0.767473	1	1	PREX1	50.48
ENSG00000108256	ENST00000225388	0.972543	0.975806	0.00334908	0.0875487	0.767658	0.767658	1	1	NUFIP2	41.64
ENSG00000181894	ENST00000358067	0.879599	0.888527	0.0100995	0.0872343	0.768064	0.768064	1	1	ZNF329	46.4
ENSG00000081014	ENST00000261842	0.72067	0.710947	-0.0135834	0.0871247	0.768205	0.768205	1	1	AP4E1	37.92
ENSG00000155438	ENST00000285814	0.788026	0.776271	-0.015029	0.087071	0.768274	0.768274	1	1	NIFK	42.98
ENSG00000100422	ENST00000216264	0.972687	0.967539	-0.00530712	0.0868411	0.768572	0.768572	1	1	CERK	51.43
ENSG00000168385	ENST00000391971	0.717531	0.722998	0.00759016	0.0867567	0.768681	0.768681	1	1	SEPTIN2	41.89
ENSG00000151006	ENST00000486499	0.831461	0.80597	-0.0311372	0.0866433	0.768828	0.768828	1	1	PRSS53	58.82
ENSG00000285230	ENST00000668968	0.400749	0.380952	-0.0506606	0.086492	0.769024	0.769024	1	1	RALY-AS1	48.64
ENSG00000105245	ENST00000252891	0.597286	0.625	0.045355	0.0864741	0.769047	0.769047	1	1	NUMBL	52.55
ENSG00000216895	ENST00000460022	0.765385	0.736264	-0.0387901	0.0862867	0.76929	0.76929	1	1	AC009403.1	42.24
ENSG00000186918	ENST00000344423	0.945282	0.950545	0.00555156	0.0859569	0.769719	0.769719	1	1	ZNF395	48.08
ENSG00000176542	ENST00000316407	0.836613	0.841496	0.00581966	0.0858967	0.769798	0.769798	1	1	USF3	40.61
ENSG00000250317	ENST00000506197	0.898669	0.921348	0.024923	0.0858355	0.769877	0.769877	1	1	SMIM20	45.19
ENSG00000147121	ENST00000344302	0.592487	0.604878	0.0206975	0.0857992	0.769925	0.769925	1	1	KRBOX4	41.17
ENSG00000163902	ENST00000296255	0.959671	0.954825	-0.00506211	0.0856781	0.770082	0.770082	1	1	RPN1	46.98
ENSG00000204650	ENST00000455565	0.611659	0.631944	0.032626	0.0854611	0.770365	0.770365	1	1	LINC02210	46.27
ENSG00000161395	ENST00000309862	0.543826	0.555556	0.0213402	0.0853603	0.770497	0.770497	1	1	PGAP3	51.61
ENSG00000115137	ENST00000534855	0.760837	0.774936	0.0183611	0.0852348	0.770661	0.770661	1	1	DNAJC27	40.71
ENSG00000213780	ENST00000259895	0.664395	0.647774	-0.025336	0.0852228	0.770677	0.770677	1	1	GTF2H4	51.2
ENSG00000188130	ENST00000497036	0.43417	0.451169	0.0384044	0.0851235	0.770807	0.770807	1	1	MAPK12	64.54
ENSG00000099785	ENST00000602117	0.621176	0.632268	0.0176988	0.0851034	0.770833	0.770833	1	1	MARCHF2	51.12
ENSG00000113838	ENST00000338733	0.857438	0.84413	-0.015643	0.0849651	0.771014	0.771014	1	1	TBCCD1	40.73
ENSG00000138768	ENST00000514213	0.962311	0.971581	0.00958662	0.0845779	0.771522	0.771522	1	1	USO1	37.52
ENSG00000088888	ENST00000428216	0.961039	0.967021	0.00620515	0.0845717	0.77153	0.77153	1	1	MAVS	52.52
ENSG00000108349	ENST00000264645	0.848958	0.842712	-0.00738408	0.0843059	0.771879	0.771879	1	1	CASC3	45.5
ENSG00000156671	ENST00000372687	0.165561	0.162794	-0.0168519	0.0841225	0.77212	0.77212	1	1	SAMD8	43.24
ENSG00000112699	ENST00000380815	0.603175	0.621469	0.029879	0.0839126	0.772397	0.772397	1	1	GMDS	40.77
ENSG00000131475	ENST00000253794	0.930698	0.915663	-0.0162869	0.0833333	0.773162	0.773162	1	1	VPS25	49.23
ENSG00000005059	ENST00000394650	0.852948	0.843159	-0.0115432	0.0829595	0.773658	0.773658	1	1	MCUB	41.01
ENSG00000232859	ENST00000379103	0.66055	0.680473	0.0297154	0.0826791	0.77403	0.77403	1	1	LYRM9	47.84
ENSG00000137806	ENST00000260361	0.715967	0.741071	0.0344632	0.0825039	0.774263	0.774263	1	1	NDUFAF1	46.91
ENSG00000213906	ENST00000528054	0.742358	0.725926	-0.0223841	0.0823747	0.774435	0.774435	1	1	LTB4R2	55.7
ENSG00000187210	ENST00000480311	0.0476897	0.0498009	0.0433167	0.0822597	0.774588	0.774588	1	1	GCNT1	41.98
ENSG00000163554	ENST00000643759	0.915322	0.920019	0.00511897	0.0822268	0.774632	0.774632	1	1	SPTA1	37.55
ENSG00000105379	ENST00000309244	0.932369	0.917995	-0.0155364	0.0821691	0.774709	0.774709	1	1	ETFB	51.45
ENSG00000196150	ENST00000292579	0.560735	0.574257	0.0238289	0.082076	0.774833	0.774833	1	1	ZNF250	47.13
ENSG00000134013	ENST00000389131	0.794393	0.765957	-0.0364511	0.0818052	0.775195	0.775195	1	1	LOXL2	48.43
ENSG00000118162	ENST00000338134	0.749699	0.770588	0.0274821	0.0817486	0.77527	0.77527	1	1	KPTN	53.48
ENSG00000224616	ENST00000670421	0.645908	0.621359	-0.0387472	0.0816828	0.775358	0.775358	1	1	RTCA-AS1	37.84
ENSG00000230844	ENST00000421685	0.89193	0.908284	0.0181697	0.0816338	0.775424	0.775424	1	1	ZNF674-AS1	46.21
ENSG00000105514	ENST00000222120	0.977955	0.965232	-0.0130955	0.0815107	0.775589	0.775589	1	1	RAB3D	51.11
ENSG00000143862	ENST00000272217	0.943693	0.95216	0.00893235	0.0815047	0.775597	0.775597	1	1	ARL8A	53.33
ENSG00000186517	ENST00000368013	0.89344	0.888554	-0.00548337	0.0811067	0.776131	0.776131	1	1	ARHGAP30	49.52
ENSG00000257524	ENST00000646171	0.359389	0.351145	-0.0232066	0.0809833	0.776296	0.776296	1	1	AL157935.2	55.02
ENSG00000188559	ENST00000202677	0.91601	0.923584	0.00823454	0.0809139	0.77639	0.77639	1	1	RALGAPA2	40.43
ENSG00000100612	ENST00000536410	0.675739	0.690647	0.0218225	0.0806771	0.776708	0.776708	1	1	DHRS7	39.65
ENSG00000145331	ENST00000273962	0.551895	0.529412	-0.0415909	0.080441	0.777027	0.777027	1	1	TRMT10A	35.05
ENSG00000197142	ENST00000356116	0.462178	0.46875	0.0141197	0.0803462	0.777155	0.777155	1	1	ACSL5	42.89
ENSG00000157637	ENST00000374759	0.792542	0.785915	-0.00839721	0.0801596	0.777407	0.777407	1	1	SLC38A10	56.71
ENSG00000134049	ENST00000256433	0.9671	0.978632	0.0118547	0.0801209	0.777459	0.777459	1	1	IER3IP1	38.67
ENSG00000100060	ENST00000356998	0.872584	0.864719	-0.00905332	0.0800431	0.777564	0.777564	1	1	MFNG	56.66
ENSG00000161654	ENST00000293406	0.9429	0.934085	-0.00939301	0.0797657	0.77794	0.77794	1	1	LSM12	46.77
ENSG00000165283	ENST00000356493	0.924288	0.915529	-0.00952212	0.0797265	0.777993	0.777993	1	1	STOML2	53.1
ENSG00000003987	ENST00000180173	0.885655	0.914286	0.0318158	0.0793036	0.778567	0.778567	1	1	MTMR7	40.26
ENSG00000034533	ENST00000264992	0.627636	0.641176	0.0213436	0.0792818	0.778597	0.778597	1	1	ASTE1	39.7
ENSG00000197147	ENST00000640258	0.279425	0.287873	0.0297861	0.078818	0.779228	0.779228	1	1	LRRC8B	38.63
ENSG00000221823	ENST00000234310	0.945222	0.938127	-0.00753424	0.0787615	0.779305	0.779305	1	1	PPP3R1	37.41
ENSG00000137054	ENST00000377798	0.885906	0.898635	0.0142666	0.0785827	0.779549	0.779549	1	1	POLR1E	46.26
ENSG00000224631	ENST00000591758	0.81709	0.794872	-0.0275676	0.0783588	0.779855	0.779855	1	1	RPS27AP16	42.05
ENSG00000071539	ENST00000166345	0.934066	0.954128	0.0212513	0.0780246	0.780313	0.780313	1	1	TRIP13	50.22
ENSG00000171492	ENST00000394593	0.89312	0.884378	-0.00983648	0.0780131	0.780329	0.780329	1	1	LRRC8D	40.31
ENSG00000225151	ENST00000559668	0.605128	0.588832	-0.0272978	0.0779267	0.780447	0.780447	1	1	GOLGA2P7	45.65
ENSG00000197008	ENST00000430838	0.437104	0.4267	-0.0240881	0.0778911	0.780496	0.780496	1	1	ZNF138	39.99
ENSG00000126264	ENST00000246551	0.628848	0.641509	0.0199337	0.0777851	0.780642	0.780642	1	1	HCST	58.73
ENSG00000102796	ENST00000218981	0.455806	0.4375	-0.0409902	0.0775718	0.780935	0.780935	1	1	DHRS12	47.25
ENSG00000165417	ENST00000553612	0.855932	0.864919	0.0104449	0.0775375	0.780982	0.780982	1	1	GTF2A1	37.75
ENSG00000125743	ENST00000588301	0.741873	0.747416	0.00744332	0.0775345	0.780986	0.780986	1	1	SNRPD2	52.25
ENSG00000181027	ENST00000318584	0.842405	0.856132	0.0161633	0.077518	0.781009	0.781009	1	1	FKRP	51.13
ENSG00000130312	ENST00000252602	0.589589	0.605504	0.0266347	0.0764966	0.78242	0.78242	1	1	MRPL34	54.25
ENSG00000100345	ENST00000216181	0.978549	0.976852	-0.00173561	0.0763639	0.782604	0.782604	1	1	MYH9	52.36
ENSG00000196177	ENST00000358776	0.886344	0.9	0.0152893	0.0763313	0.782649	0.782649	1	1	ACADSB	40.73
ENSG00000101986	ENST00000218104	0.946773	0.932084	-0.0156362	0.0760392	0.783055	0.783055	1	1	ABCD1	58.35
ENSG00000090339	ENST00000264832	0.960729	0.969555	0.00914525	0.0759373	0.783197	0.783197	1	1	ICAM1	51.86
ENSG00000262265	ENST00000647948	0.981176	0.947368	-0.0350642	0.0754897	0.78382	0.78382	1	1	AC002558.3	36.65
ENSG00000134291	ENST00000256686	0.552919	0.561984	0.0162609	0.0754213	0.783916	0.783916	1	1	TMEM106C	46.67
ENSG00000170325	ENST00000360871	0.515882	0.527027	0.0213748	0.0753779	0.783977	0.783977	1	1	PRDM10	43.52
ENSG00000118596	ENST00000547379	0.825367	0.813653	-0.0142939	0.0750163	0.784482	0.784482	1	1	SLC16A7	35.79
ENSG00000229036	ENST00000406025	0.690341	0.720588	0.0428821	0.0749834	0.784529	0.784529	1	1	VDAC1P8	39.2
ENSG00000130821	ENST00000253122	0.596098	0.606764	0.0177347	0.0749469	0.78458	0.78458	1	1	SLC6A8	65.01
ENSG00000170006	ENST00000304385	0.928617	0.935298	0.0071684	0.0747757	0.78482	0.78482	1	1	TMEM154	41.51
ENSG00000072274	ENST00000360110	0.844381	0.841041	-0.00396305	0.074731	0.784883	0.784883	1	1	TFRC	42.42
ENSG00000269609	ENST00000659211	0.141097	0.135058	-0.0437497	0.074637	0.785014	0.785014	1	1	RPARP-AS1	51.6
ENSG00000150347	ENST00000279873	0.889094	0.884565	-0.005107	0.0743458	0.785424	0.785424	1	1	ARID5B	40.32
ENSG00000152404	ENST00000282251	0.897589	0.907386	0.0108556	0.0739375	0.785999	0.785999	1	1	CWF19L2	36.3
ENSG00000131437	ENST00000378746	0.520286	0.533864	0.0257628	0.0738138	0.786174	0.786174	1	1	KIF3A	36.68
ENSG00000073849	ENST00000470633	0.0609896	0.0630705	0.0335489	0.0737822	0.786219	0.786219	1	1	ST6GAL1	44.4
ENSG00000254681	ENST00000532415	0.97045	0.983051	0.012901	0.0735862	0.786496	0.786496	1	1	PKD1P5	63.19
ENSG00000053372	ENST00000330263	0.968393	0.956124	-0.0127504	0.0734208	0.78673	0.78673	1	1	MRTO4	52.85
ENSG00000165732	ENST00000354185	0.964363	0.960803	-0.00369913	0.0734104	0.786745	0.786745	1	1	DDX21	41.14
ENSG00000189152	ENST00000577213	0.866761	0.8525	-0.0165904	0.0733933	0.786769	0.786769	1	1	GRAPL	54.67
ENSG00000119574	ENST00000594051	0.868354	0.8375	-0.0361786	0.0733646	0.78681	0.78681	1	1	ZBTB45	53.64
ENSG00000100632	ENST00000557016	0.977584	0.97002	-0.00776761	0.0728378	0.787558	0.787558	1	1	ERH	40.2
ENSG00000198081	ENST00000400143	0.192221	0.197163	0.0253895	0.0725863	0.787916	0.787916	1	1	ZBTB14	49
ENSG00000167670	ENST00000301280	0.935028	0.928641	-0.00685439	0.0723062	0.788316	0.788316	1	1	CHAF1A	51.16
ENSG00000120725	ENST00000394817	0.780234	0.766082	-0.018305	0.0720557	0.788674	0.788674	1	1	SIL1	44.78
ENSG00000173275	ENST00000339249	0.901786	0.877698	-0.0270745	0.072028	0.788714	0.788714	1	1	ZNF449	37.89
ENSG00000168802	ENST00000448552	0.909811	0.918261	0.00924485	0.0718962	0.788903	0.788903	1	1	CHTF8	48.17
ENSG00000032742	ENST00000319980	0.211163	0.219608	0.0392179	0.0717719	0.789081	0.789081	1	1	IFT88	38.71
ENSG00000156711	ENST00000211287	0.754188	0.740846	-0.0178484	0.0714962	0.789477	0.789477	1	1	MAPK13	53.28
ENSG00000181625	ENST00000330181	0.567879	0.580536	0.0220433	0.0714792	0.789501	0.789501	1	1	SLX1B	59.99
ENSG00000236753	ENST00000447904	0.787572	0.762376	-0.0325147	0.0713267	0.789721	0.789721	1	1	MKLN1-AS	41.94
ENSG00000267302	ENST00000586209	0.915686	0.941667	0.0279777	0.0712176	0.789878	0.789878	1	1	RNFT1-DT	41.59
ENSG00000106628	ENST00000610533	0.721906	0.729131	0.00995852	0.0711651	0.789953	0.789953	1	1	POLD2	55.19
ENSG00000241839	ENST00000323544	0.953526	0.961268	0.00808593	0.0708942	0.790344	0.790344	1	1	PLEKHO2	53.96
ENSG00000106804	ENST00000223642	0.975748	0.988658	0.0131438	0.0707773	0.790513	0.790513	1	1	C5	38.09
ENSG00000182093	ENST00000649170	0.535523	0.548387	0.0237367	0.0707587	0.79054	0.79054	1	1	GET1	44.4
ENSG00000259248	ENST00000649220	0.475944	0.467601	-0.0176857	0.0707043	0.790618	0.790618	1	1	USP3-AS1	40.68
ENSG00000148291	ENST00000371964	0.952922	0.925926	-0.0287389	0.07057	0.790813	0.790813	1	1	SURF2	59.58
ENSG00000242114	ENST00000266263	0.686556	0.70283	0.0234272	0.0702584	0.791264	0.791264	1	1	MTFP1	57.17
ENSG00000074695	ENST00000251047	0.957633	0.952047	-0.00585094	0.0701787	0.79138	0.79138	1	1	LMAN1	36.9
ENSG00000176095	ENST00000321599	0.645417	0.638274	-0.0111289	0.0700271	0.7916	0.7916	1	1	IP6K1	44.81
ENSG00000110777	ENST00000393067	0.954914	0.946578	-0.00876805	0.0699261	0.791747	0.791747	1	1	POU2AF1	45.99
ENSG00000145982	ENST00000274680	0.878952	0.865079	-0.0159096	0.0699166	0.791761	0.791761	1	1	FARS2	42.02
ENSG00000132824	ENST00000342374	0.906264	0.911345	0.00559155	0.0691462	0.792885	0.792885	1	1	SERINC3	42.52
ENSG00000211584	ENST00000442218	0.918633	0.908269	-0.0113464	0.0690173	0.793073	0.793073	1	1	SLC48A1	52.68
ENSG00000124614	ENST00000648437	0.97877	0.98066	0.00192891	0.0687453	0.793472	0.793472	1	1	RPS10	47.38
ENSG00000174038	ENST00000354479	0.916788	0.941667	0.0267747	0.0686542	0.793606	0.793606	1	1	C9orf131	50.82
ENSG00000173894	ENST00000310942	0.947333	0.936747	-0.0112378	0.0685492	0.79376	0.79376	1	1	CBX2	58.06
ENSG00000173402	ENST00000308775	0.744516	0.756264	0.0156564	0.0682827	0.794152	0.794152	1	1	DAG1	47.51
ENSG00000132004	ENST00000393261	0.944742	0.971698	0.0281338	0.0682599	0.794186	0.794186	1	1	FBXW9	56.53
ENSG00000169131	ENST00000335815	0.970174	0.983945	0.0140941	0.0682374	0.794219	0.794219	1	1	ZNF354A	46.03
ENSG00000182774	ENST00000647841	0.945777	0.947729	0.00206148	0.067975	0.794606	0.794606	1	1	RPS17	49.43
ENSG00000176108	ENST00000325167	0.876404	0.859848	-0.0190715	0.067462	0.795365	0.795365	1	1	CHMP6	58.37
ENSG00000062650	ENST00000298767	0.908286	0.898491	-0.0108427	0.0672493	0.795681	0.795681	1	1	WAPL	39.86
ENSG00000011260	ENST00000225298	0.863482	0.855145	-0.00970204	0.0672493	0.795681	0.795681	1	1	UTP18	40.36
ENSG00000183666	ENST00000449061	0.776195	0.764453	-0.0152427	0.0672187	0.795727	0.795727	1	1	GUSBP1	37.03
ENSG00000119661	ENST00000553645	0.821148	0.835366	0.0171664	0.0671953	0.795761	0.795761	1	1	DNAL1	40.53
ENSG00000221962	ENST00000639378	0.893773	0.871429	-0.0253178	0.0670286	0.796009	0.796009	1	1	TMEM14EP	40.43
ENSG00000129103	ENST00000423763	0.0704104	0.0722064	0.0251873	0.066986	0.796073	0.796073	1	1	SUMF2	49.29
ENSG00000197321	ENST00000375400	0.918766	0.927928	0.00992241	0.0669812	0.79608	0.79608	1	1	SVIL	43.63
ENSG00000075711	ENST00000471733	0.0441696	0.0455824	0.0314861	0.0667752	0.796386	0.796386	1	1	DLG1	36.59
ENSG00000152767	ENST00000319562	0.669445	0.650577	-0.0285902	0.0666504	0.796573	0.796573	1	1	FARP1	44.52
ENSG00000123384	ENST00000243077	0.952349	0.967552	0.0158377	0.0666471	0.796578	0.796578	1	1	LRP1	56.24
ENSG00000143303	ENST00000368218	0.406844	0.393064	-0.034459	0.0666287	0.796605	0.796605	1	1	RRNAD1	51
ENSG00000173715	ENST00000540737	0.316667	0.33077	0.0435711	0.0665651	0.7967	0.7967	1	1	C11orf80	42.75
ENSG00000137478	ENST00000409418	0.752264	0.746515	-0.00767223	0.0664765	0.796832	0.796832	1	1	FCHSD2	38.88
ENSG00000103064	ENST00000219343	0.503553	0.498506	-0.0100726	0.0661256	0.797357	0.797357	1	1	SLC7A6	47.81
ENSG00000230724	ENST00000526704	0.458432	0.438202	-0.0451315	0.0660817	0.797423	0.797423	1	1	LINC01001	51.7
ENSG00000069869	ENST00000435532	0.800684	0.791557	-0.0114656	0.0658764	0.797731	0.797731	1	1	NEDD4	38.49
ENSG00000014216	ENST00000279247	0.743012	0.738672	-0.00585842	0.0658042	0.79784	0.79784	1	1	CAPN1	51.18
ENSG00000182022	ENST00000628426	0.17862	0.175481	-0.0177256	0.0658031	0.797841	0.797841	1	1	CHST15	50.24
ENSG00000164751	ENST00000357039	0.390766	0.38125	-0.0246559	0.0657067	0.797986	0.797986	1	1	PEX2	38.37
ENSG00000168310	ENST00000393593	0.907925	0.89673	-0.0124077	0.0655864	0.798167	0.798167	1	1	IRF2	45.42
ENSG00000161179	ENST00000468686	0.620176	0.634783	0.0232799	0.0655811	0.798175	0.798175	1	1	YDJC	67.56
ENSG00000131845	ENST00000282286	0.663616	0.672269	0.0129542	0.0655798	0.798177	0.798177	1	1	ZNF304	47.42
ENSG00000198440	ENST00000291598	0.688285	0.666667	-0.0319123	0.065535	0.798245	0.798245	1	1	ZNF583	38.95
ENSG00000148218	ENST00000409155	0.818612	0.828528	0.0120404	0.065394	0.798457	0.798457	1	1	ALAD	51.37
ENSG00000127423	ENST00000374298	0.913793	0.894737	-0.0210746	0.0653238	0.798563	0.798563	1	1	AUNIP	42.54
ENSG00000214353	ENST00000562507	0.553922	0.571429	0.0311163	0.0651791	0.798781	0.798781	1	1	VAC14-AS1	52.56
ENSG00000170876	ENST00000306077	0.952388	0.945148	-0.00763112	0.0650264	0.799012	0.799012	1	1	TMEM43	52.71
ENSG00000176148	ENST00000528107	0.30021	0.309353	0.03	0.0644737	0.79985	0.79985	1	1	TCP11L1	42.1
ENSG00000113369	ENST00000265138	0.956431	0.953332	-0.00324501	0.0640974	0.800422	0.800422	1	1	ARRDC3	35.7
ENSG00000117602	ENST00000374395	0.732096	0.740113	0.0108917	0.0640626	0.800475	0.800475	1	1	RCAN3	42.26
ENSG00000185721	ENST00000331457	0.913375	0.905901	-0.00821591	0.0640436	0.800504	0.800504	1	1	DRG1	44.4
ENSG00000143256	ENST00000368010	0.967823	0.983278	0.0158422	0.0640107	0.800554	0.800554	1	1	PFDN2	44.06
ENSG00000244005	ENST00000480655	0.182869	0.191177	0.0444293	0.0638718	0.800766	0.800766	1	1	NFS1	46.44
ENSG00000181789	ENST00000314797	0.910585	0.904955	-0.00620191	0.0636897	0.801044	0.801044	1	1	COPG1	48.18
ENSG00000166349	ENST00000299440	0.993292	0.99496	0.00167724	0.0635864	0.801202	0.801202	1	1	RAG1	39.11
ENSG00000132967	ENST00000255320	0.958742	0.969419	0.0110748	0.0635488	0.80126	0.80126	1	1	HMGB1P5	39.42
ENSG00000174106	ENST00000308330	0.976031	0.980281	0.00434523	0.0633699	0.801534	0.801534	1	1	LEMD3	35.54
ENSG00000273066	ENST00000415992	0.803819	0.778947	-0.0314312	0.0630314	0.802054	0.802054	1	1	AL355987.4	60.91
ENSG00000188404	ENST00000236147	0.826973	0.82224	-0.0057399	0.0630086	0.802089	0.802089	1	1	SELL	38.85
ENSG00000088256	ENST00000078429	0.815719	0.825421	0.0118237	0.0629654	0.802155	0.802155	1	1	GNA11	61.68
ENSG00000059728	ENST00000264444	0.737739	0.731365	-0.00867719	0.0627369	0.802507	0.802507	1	1	MXD1	40.74
ENSG00000122694	ENST00000377960	0.918319	0.929453	0.0120518	0.0623551	0.803096	0.803096	1	1	GLIPR2	51.06
ENSG00000160753	ENST00000368347	0.175934	0.168675	-0.0421352	0.0622349	0.803282	0.803282	1	1	RUSC1	58.03
ENSG00000100084	ENST00000263208	0.930649	0.939925	0.00991749	0.0621865	0.803357	0.803357	1	1	HIRA	46.11
ENSG00000101407	ENST00000373447	0.898865	0.888889	-0.0111611	0.0621189	0.803462	0.803462	1	1	TTI1	43.33
ENSG00000132196	ENST00000485405	0.376056	0.361539	-0.0393702	0.0619453	0.803731	0.803731	1	1	HSD17B7	39.34
ENSG00000115459	ENST00000446464	0.458778	0.45057	-0.018052	0.0617585	0.804021	0.804021	1	1	ELMOD3	46.14
ENSG00000167107	ENST00000300441	0.797414	0.787834	-0.0120866	0.0615182	0.804395	0.804395	1	1	ACSF2	49.96
ENSG00000162461	ENST00000294454	0.993388	0.969697	-0.0241381	0.0614843	0.804448	0.804448	1	1	SLC25A34	58.97
ENSG00000113272	ENST00000231198	0.811388	0.791946	-0.0242526	0.0614547	0.804494	0.804494	1	1	THG1L	42.92
ENSG00000166261	ENST00000529691	0.625	0.612903	-0.0195446	0.061367	0.804631	0.804631	1	1	ZNF202	44.44
ENSG00000093009	ENST00000263201	0.729747	0.721393	-0.0115143	0.0609951	0.805211	0.805211	1	1	CDC45	48.03
ENSG00000188542	ENST00000405954	0.904293	0.914858	0.0116158	0.0609447	0.80529	0.80529	1	1	DUSP28	53.08
ENSG00000164989	ENST00000380701	0.875634	0.892241	0.0187882	0.0608911	0.805374	0.805374	1	1	CCDC171	37.42
ENSG00000125449	ENST00000245543	0.869963	0.893805	0.0270371	0.0608847	0.805384	0.805384	1	1	ARMC7	51.99
ENSG00000232160	ENST00000441399	0.804561	0.776316	-0.0357365	0.0608201	0.805485	0.805485	1	1	RAP2C-AS1	38.59
ENSG00000157911	ENST00000447513	0.779699	0.766026	-0.0176925	0.0607997	0.805517	0.805517	1	1	PEX10	61.52
ENSG00000164603	ENST00000297145	0.906067	0.897143	-0.00989836	0.0607121	0.805655	0.805655	1	1	BMT2	36.97
ENSG00000159917	ENST00000587921	0.45046	0.436781	-0.0308369	0.0605076	0.805976	0.805976	1	1	ZNF235	39.47
ENSG00000141084	ENST00000317506	0.862988	0.854873	-0.00944834	0.0603741	0.806186	0.806186	1	1	RANBP10	49.73
ENSG00000151503	ENST00000534548	0.821076	0.827278	0.00752561	0.0602661	0.806356	0.806356	1	1	NCAPD3	43.33
ENSG00000103415	ENST00000570646	0.547213	0.558442	0.0203124	0.0602014	0.806457	0.806457	1	1	HMOX2	47.62
ENSG00000139908	ENST00000554420	0.584711	0.564815	-0.0346192	0.0601434	0.806549	0.806549	1	1	TSSK4	50.36
ENSG00000166471	ENST00000533867	0.114428	0.110951	-0.0308552	0.05993	0.806885	0.806885	1	1	TMEM41B	42.34
ENSG00000105329	ENST00000221930	0.920213	0.911857	-0.00912138	0.0597869	0.807112	0.807112	1	1	TGFB1	53.14
ENSG00000101911	ENST00000380668	0.92132	0.912102	-0.0100562	0.0596527	0.807324	0.807324	1	1	PRPS2	42.76
ENSG00000125991	ENST00000348547	0.887739	0.88352	-0.00476404	0.0596352	0.807352	0.807352	1	1	ERGIC3	50.91
ENSG00000102580	ENST00000602402	0.958476	0.953701	-0.00499431	0.0594754	0.807605	0.807605	1	1	DNAJC3	39.79
ENSG00000170545	ENST00000603798	0.410581	0.401199	-0.023116	0.0593922	0.807737	0.807737	1	1	SMAGP	46.59
ENSG00000165630	ENST00000378572	0.90241	0.910185	0.00857952	0.0593702	0.807772	0.807772	1	1	PRPF18	38.95
ENSG00000255135	ENST00000663202	0.722132	0.743363	0.0289758	0.0593686	0.807774	0.807774	1	1	AP002360.1	43.4
ENSG00000135093	ENST00000257548	0.587626	0.57978	-0.0134406	0.0592427	0.807974	0.807974	1	1	USP30	42.28
ENSG00000084090	ENST00000337288	0.943512	0.939757	-0.00398795	0.0588515	0.808597	0.808597	1	1	STARD7	42.97
ENSG00000104442	ENST00000276569	0.937367	0.946927	0.0101473	0.058568	0.809049	0.809049	1	1	ARMC1	42.61
ENSG00000247363	ENST00000502102	0.795222	0.765625	-0.0379289	0.0582424	0.809571	0.809571	1	1	AC090061.1	42.44
ENSG00000197265	ENST00000355904	0.867521	0.855876	-0.0135149	0.0582054	0.80963	0.80963	1	1	GTF2E2	39.43
ENSG00000075624	ENST00000646664	0.834311	0.832195	-0.00253972	0.0581749	0.809679	0.809679	1	1	ACTB	56.77
ENSG00000073350	ENST00000577500	0.29182	0.300353	0.0288217	0.0581299	0.809751	0.809751	1	1	LLGL2	56.06
ENSG00000213533	ENST00000355083	0.942458	0.934859	-0.00809495	0.058016	0.809934	0.809934	1	1	STIMATE	48.37
ENSG00000086232	ENST00000199389	0.909034	0.903862	-0.00570605	0.0579238	0.810082	0.810082	1	1	EIF2AK1	44.67
ENSG00000109063	ENST00000583535	0.945477	0.965116	0.0205589	0.0576256	0.810562	0.810562	1	1	MYH3	48.63
ENSG00000136935	ENST00000373555	0.891138	0.902935	0.0131507	0.0575544	0.810677	0.810677	1	1	GOLGA1	44.1
ENSG00000129932	ENST00000427575	0.85316	0.877551	0.0281882	0.0575503	0.810684	0.810684	1	1	DOHH	56.46
ENSG00000186063	ENST00000474863	0.368897	0.37578	0.0184862	0.0575466	0.810689	0.810689	1	1	AIDA	38.46
ENSG00000214300	ENST00000380765	0.837564	0.816	-0.0260828	0.0575356	0.810707	0.810707	1	1	SPDYE3	50.81
ENSG00000179820	ENST00000391770	0.842997	0.837561	-0.00646877	0.0574659	0.81082	0.81082	1	1	MYADM	57.79
ENSG00000115649	ENST00000360507	0.931018	0.936569	0.0059445	0.0574058	0.810917	0.810917	1	1	CNPPD1	54.28
ENSG00000120697	ENST00000239891	0.889768	0.901914	0.0135586	0.0573042	0.811081	0.811081	1	1	ALG5	39.39
ENSG00000117020	ENST00000366540	0.493197	0.5027	0.0190845	0.057199	0.811251	0.811251	1	1	AKT3	37.34
ENSG00000070366	ENST00000263073	0.938316	0.945513	0.00764074	0.0571592	0.811316	0.811316	1	1	SMG6	45.76
ENSG00000103126	ENST00000354866	0.886232	0.892686	0.00725665	0.0569057	0.811726	0.811726	1	1	AXIN1	54.38
ENSG00000270276	ENST00000579512	0.474208	0.467589	-0.0140564	0.0565491	0.812306	0.812306	1	1	H4C15	46.92
ENSG00000169093	ENST00000381317	0.8814	0.87275	-0.00986219	0.0565141	0.812363	0.812363	1	1	ASMTL	52.23
ENSG00000184207	ENST00000333503	0.971542	0.957746	-0.0143014	0.0564631	0.812446	0.812446	1	1	PGP	61.33
ENSG00000260898	ENST00000563592	0.977227	0.962199	-0.0154974	0.0564198	0.812517	0.812517	1	1	ADPGK-AS1	45.84
ENSG00000139197	ENST00000266563	0.656066	0.646947	-0.0139982	0.0563602	0.812614	0.812614	1	1	PEX5	42.58
ENSG00000125430	ENST00000360954	0.795729	0.808581	0.0160214	0.0562799	0.812745	0.812745	1	1	HS3ST3B1	46
ENSG00000166557	ENST00000299705	0.824275	0.834254	0.0120333	0.056259	0.812779	0.812779	1	1	TMED3	42.57
ENSG00000103266	ENST00000219548	0.703532	0.711699	0.0115418	0.0562433	0.812805	0.812805	1	1	STUB1	64.94
ENSG00000132405	ENST00000409757	0.440243	0.432144	-0.0185677	0.0561519	0.812954	0.812954	1	1	TBC1D14	49.5
ENSG00000111321	ENST00000228918	0.666909	0.653846	-0.0197828	0.0561055	0.81303	0.81303	1	1	LTBR	53.53
ENSG00000169442	ENST00000374213	0.984399	0.988268	0.00392298	0.0560115	0.813184	0.813184	1	1	CD52	54.56
ENSG00000072786	ENST00000176763	0.931917	0.935649	0.00399648	0.0558367	0.81347	0.81347	1	1	STK10	48.99
ENSG00000064313	ENST00000378164	0.832637	0.826304	-0.00763466	0.0558203	0.813497	0.813497	1	1	TAF2	37.49
ENSG00000242338	ENST00000584747	0.982759	0.955556	-0.0280706	0.0557486	0.813615	0.813615	1	1	BMS1P4	39.67
ENSG00000112877	ENST00000264935	0.902047	0.922078	0.0219634	0.0556836	0.813721	0.813721	1	1	CEP72	53.78
ENSG00000155034	ENST00000382368	0.688005	0.675182	-0.0188136	0.0554353	0.814129	0.814129	1	1	FBXL18	54.7
ENSG00000101439	ENST00000376925	0.954204	0.968553	0.014926	0.0552325	0.814463	0.814463	1	1	CST3	51.65
ENSG00000163170	ENST00000295326	0.351443	0.338235	-0.0383062	0.0552252	0.814475	0.814475	1	1	BOLA3	50.4
ENSG00000197566	ENST00000311331	0.921177	0.932021	0.0117035	0.0550121	0.814827	0.814827	1	1	ZNF624	37.67
ENSG00000204301	ENST00000491215	0.850176	0.872727	0.0261794	0.0549784	0.814883	0.814883	1	1	NOTCH4	51.81
ENSG00000164684	ENST00000327835	0.972391	0.964912	-0.00772086	0.0548314	0.815126	0.815126	1	1	ZNF704	40.26
ENSG00000105136	ENST00000522346	0.430493	0.422274	-0.0192782	0.0546801	0.815377	0.815377	1	1	ZNF419	46.59
ENSG00000117748	ENST00000373912	0.942435	0.950838	0.00887667	0.0545158	0.815649	0.815649	1	1	RPA2	44.15
ENSG00000255302	ENST00000530028	0.959358	0.954023	-0.00557651	0.0543773	0.815879	0.815879	1	1	EID1	39.56
ENSG00000008256	ENST00000350796	0.934123	0.927431	-0.00718989	0.0543241	0.815968	0.815968	1	1	CYTH3	44.78
ENSG00000177628	ENST00000368373	0.774113	0.783784	0.0124157	0.0543111	0.815989	0.815989	1	1	GBA	51.52
ENSG00000012174	ENST00000379484	0.848266	0.828767	-0.0232549	0.0542517	0.816088	0.816088	1	1	MBTPS2	38.5
ENSG00000180257	ENST00000444460	0.821402	0.807692	-0.0168317	0.0541952	0.816182	0.816182	1	1	ZNF816	43.93
ENSG00000177058	ENST00000515159	0.087896	0.0841582	-0.0434564	0.0541455	0.816265	0.816265	1	1	SLC38A9	38.77
ENSG00000103489	ENST00000261381	0.980276	0.97561	-0.00477186	0.0541116	0.816322	0.816322	1	1	XYLT1	45.89
ENSG00000256092	ENST00000602918	0.810851	0.792208	-0.0232598	0.0540744	0.816384	0.816384	1	1	SBNO1-AS1	59.97
ENSG00000166311	ENST00000342245	0.629185	0.617021	-0.0195214	0.0535871	0.817198	0.817198	1	1	SMPD1	56.72
ENSG00000172725	ENST00000341356	0.564203	0.553187	-0.0197182	0.0535166	0.817316	0.817316	1	1	CORO1B	64.53
ENSG00000177674	ENST00000314340	0.593833	0.602822	0.0150245	0.0532408	0.817779	0.817779	1	1	AGTRAP	54.37
ENSG00000177971	ENST00000403490	0.976462	0.987629	0.0113707	0.0529418	0.818283	0.818283	1	1	IMP3	52.2
ENSG00000119917	ENST00000371818	0.816516	0.807759	-0.0107835	0.0527544	0.818599	0.818599	1	1	IFIT3	42.34
ENSG00000138613	ENST00000261879	0.900748	0.914191	0.0148144	0.0527078	0.818677	0.818677	1	1	APH1B	40.76
ENSG00000105011	ENST00000263382	0.969697	0.959322	-0.0107568	0.0525754	0.818901	0.818901	1	1	ASF1B	50.78
ENSG00000100462	ENST00000324366	0.782428	0.774752	-0.00985865	0.0525422	0.818957	0.818957	1	1	PRMT5	47.51
ENSG00000147912	ENST00000432825	0.837029	0.820513	-0.019929	0.0524342	0.81914	0.81914	1	1	FBXO10	46.46
ENSG00000250959	ENST00000507952	0.95	0.982759	0.0339015	0.0524086	0.819184	0.819184	1	1	GLUD1P3	52.12
ENSG00000143398	ENST00000368888	0.374132	0.382776	0.0228435	0.0523101	0.819351	0.819351	1	1	PIP5K1A	45.21
ENSG00000163808	ENST00000326047	0.898481	0.889655	-0.00987203	0.0523003	0.819368	0.819368	1	1	KIF15	41.47
ENSG00000142507	ENST00000270586	0.9209	0.914683	-0.00677424	0.0521082	0.819694	0.819694	1	1	PSMB6	52.73
ENSG00000181817	ENST00000315732	0.832962	0.81	-0.0279539	0.0520265	0.819833	0.819833	1	1	LSM10	50.71
ENSG00000169203	ENST00000547235	0.366019	0.375003	0.0242494	0.0519508	0.819962	0.819962	1	1	NPIPB12	47.14
ENSG00000223546	ENST00000440496	0.25886	0.269231	0.0392821	0.0518469	0.820139	0.820139	1	1	LINC00630	39.1
ENSG00000156398	ENST00000369893	0.574973	0.585965	0.0189365	0.0517729	0.820265	0.820265	1	1	SFXN2	48.44
ENSG00000153395	ENST00000283415	0.879574	0.887147	0.00857264	0.0517618	0.820284	0.820284	1	1	LPCAT1	56.13
ENSG00000185813	ENST00000538936	0.445408	0.437768	-0.0173011	0.0517243	0.820348	0.820348	1	1	PCYT2	64.4
ENSG00000187824	ENST00000341871	0.785495	0.800971	0.01951	0.0517098	0.820372	0.820372	1	1	TMEM220	40.19
ENSG00000109919	ENST00000302503	0.759362	0.752351	-0.00927519	0.0515422	0.820659	0.820659	1	1	MTCH2	43.44
ENSG00000198356	ENST00000357332	0.977295	0.969912	-0.00758409	0.0515305	0.820679	0.820679	1	1	GET3	53.33
ENSG00000169231	ENST00000541990	0.115964	0.120321	0.0368813	0.0512294	0.821195	0.821195	1	1	THBS3	55.3
ENSG00000101457	ENST00000372622	0.803074	0.818627	0.0191824	0.0512184	0.821213	0.821213	1	1	DNTTIP1	45.98
ENSG00000155115	ENST00000329970	0.968441	0.979087	0.0109333	0.0512078	0.821232	0.821232	1	1	GTF3C6	45.08
ENSG00000035499	ENST00000265036	0.809443	0.824644	0.0186054	0.0509892	0.821607	0.821607	1	1	DEPDC1B	38.63
ENSG00000143476	ENST00000366991	0.770237	0.776109	0.00759398	0.0509677	0.821644	0.821644	1	1	DTL	38.44
ENSG00000167986	ENST00000301764	0.833416	0.829546	-0.00465438	0.050894	0.821771	0.821771	1	1	DDB1	47.67
ENSG00000163625	ENST00000295888	0.819102	0.82444	0.0064952	0.0507191	0.822072	0.822072	1	1	WDFY3	36.91
ENSG00000231104	ENST00000595446	0.367557	0.382979	0.0411034	0.0506364	0.822215	0.822215	1	1	AC022395.1	35.79
ENSG00000148943	ENST00000278193	0.974851	0.968883	-0.00614055	0.0506198	0.822243	0.822243	1	1	LIN7C	36.98
ENSG00000119326	ENST00000325551	0.9391	0.947132	0.00851572	0.050595	0.822286	0.822286	1	1	CTNNAL1	39.11
ENSG00000179912	ENST00000402412	0.619203	0.612602	-0.0107173	0.0503519	0.822707	0.822707	1	1	R3HDM2	43.16
ENSG00000145425	ENST00000274065	0.965247	0.964226	-0.00105877	0.0502751	0.82284	0.82284	1	1	RPS3A	41.26
ENSG00000241489	ENST00000422081	0.718163	0.728338	0.0140676	0.0501988	0.822972	0.822972	1	1	AC244197.3	47.29
ENSG00000196230	ENST00000327892	0.985803	0.987511	0.00173103	0.0501041	0.823136	0.823136	1	1	TUBB	50.8
ENSG00000167862	ENST00000301585	0.929539	0.908333	-0.0230776	0.0500914	0.823158	0.823158	1	1	MRPL58	48.66
ENSG00000089048	ENST00000202816	0.910822	0.898964	-0.0131044	0.0500379	0.823251	0.823251	1	1	ESF1	37.99
ENSG00000162139	ENST00000294064	0.908542	0.900871	-0.00847816	0.0499681	0.823372	0.823372	1	1	NEU3	43.57
ENSG00000249592	ENST00000503185	0.283582	0.275472	-0.0290169	0.0495621	0.824079	0.824079	1	1	AC139887.2	50.7
ENSG00000185480	ENST00000327680	0.534052	0.523962	-0.0190756	0.049438	0.824296	0.824296	1	1	PARPBP	36.45
ENSG00000108578	ENST00000261714	0.900795	0.894215	-0.00733135	0.0494186	0.82433	0.82433	1	1	BLMH	40.18
ENSG00000166949	ENST00000327367	0.830549	0.825558	-0.00602771	0.0491008	0.824887	0.824887	1	1	SMAD3	48.33
ENSG00000205485	ENST00000418663	0.865047	0.846667	-0.021477	0.0488929	0.825252	0.825252	1	1	AC004980.1	41.83
ENSG00000130165	ENST00000252445	0.892846	0.902192	0.0104136	0.0488014	0.825413	0.825413	1	1	ELOF1	55.91
ENSG00000138442	ENST00000261015	0.847915	0.836788	-0.0132101	0.0487704	0.825467	0.825467	1	1	WDR12	39.19
ENSG00000134982	ENST00000508624	0.165235	0.163027	-0.0134525	0.0481646	0.826537	0.826537	1	1	APC	37.63
ENSG00000013364	ENST00000357402	0.842751	0.837702	-0.00600983	0.0479407	0.826934	0.826934	1	1	MVP	52.54
ENSG00000119392	ENST00000309971	0.956201	0.949893	-0.00661922	0.0479207	0.82697	0.82697	1	1	GLE1	45.25
ENSG00000198815	ENST00000372571	0.108159	0.110404	0.0205416	0.0478902	0.827024	0.827024	1	1	FOXJ3	38.57
ENSG00000142657	ENST00000270776	0.952723	0.956905	0.00437963	0.0477236	0.82732	0.82732	1	1	PGD	47.54
ENSG00000164323	ENST00000458385	0.902367	0.896269	-0.00678102	0.0477093	0.827346	0.827346	1	1	CFAP97	41.18
ENSG00000107882	ENST00000369902	0.921668	0.905473	-0.0177284	0.047633	0.827482	0.827482	1	1	SUFU	47.98
ENSG00000120889	ENST00000276431	0.79816	0.791958	-0.00780047	0.0473928	0.82791	0.82791	1	1	TNFRSF10B	43.19
ENSG00000232653	ENST00000448387	0.91052	0.919999	0.0103568	0.0471628	0.828322	0.828322	1	1	GOLGA8N	48.92
ENSG00000155111	ENST00000413605	0.424386	0.428945	0.0106854	0.047088	0.828456	0.828456	1	1	CDK19	39.87
ENSG00000258891	ENST00000555916	0.905099	0.885496	-0.0218963	0.0470708	0.828487	0.828487	1	1	AC005480.1	41.85
ENSG00000162961	ENST00000342166	0.791851	0.777778	-0.0179326	0.0470628	0.828501	0.828501	1	1	DPY30	39
ENSG00000005844	ENST00000356798	0.805814	0.80118	-0.00576724	0.046901	0.828792	0.828792	1	1	ITGAL	50.45
ENSG00000169764	ENST00000337130	0.0904446	0.0890027	-0.0160712	0.046853	0.828878	0.828878	1	1	UGP2	38.65
ENSG00000086189	ENST00000199320	0.888343	0.880926	-0.0083842	0.0467708	0.829026	0.829026	1	1	DIMT1	37.8
ENSG00000110925	ENST00000228515	0.953986	0.965699	0.0122031	0.0463938	0.829705	0.829705	1	1	CSRNP2	46.64
ENSG00000135537	ENST00000368977	0.426539	0.41228	-0.0340016	0.0462799	0.829911	0.829911	1	1	AFG1L	39.14
ENSG00000226752	ENST00000640327	0.480722	0.474123	-0.0138211	0.0460535	0.830322	0.830322	1	1	CUTALP	42.77
ENSG00000223705	ENST00000393633	0.885916	0.879326	-0.00746638	0.0459512	0.830507	0.830507	1	1	NSUN5P1	53.54
ENSG00000141101	ENST00000268802	0.916279	0.906716	-0.0104912	0.0459368	0.830533	0.830533	1	1	NOB1	48.25
ENSG00000129158	ENST00000530613	0.271707	0.26383	-0.0294183	0.0458285	0.83073	0.83073	1	1	SERGEF	42.65
ENSG00000147955	ENST00000277010	0.861432	0.874126	0.0146285	0.0458198	0.830746	0.830746	1	1	SIGMAR1	57.41
ENSG00000168016	ENST00000463764	0.0357839	0.0350998	-0.0193007	0.0457852	0.830809	0.830809	1	1	TRANK1	43.18
ENSG00000143578	ENST00000368607	0.662807	0.654244	-0.0130032	0.0457728	0.830831	0.830831	1	1	CREB3L4	52.02
ENSG00000176058	ENST00000333046	0.536535	0.52353	-0.0245371	0.0456748	0.83101	0.83101	1	1	TPRN	62.56
ENSG00000198856	ENST00000361564	0.94541	0.952473	0.00744352	0.0454843	0.831357	0.831357	1	1	OSTC	39.57
ENSG00000122512	ENST00000265849	0.848575	0.856552	0.00935579	0.04535	0.831603	0.831603	1	1	PMS2	45.28
ENSG00000162076	ENST00000396958	0.847953	0.865384	0.0203485	0.0453433	0.831615	0.831615	1	1	FLYWCH2	51.45
ENSG00000134287	ENST00000256682	0.92135	0.916978	-0.00475641	0.0452363	0.831811	0.831811	1	1	ARF3	47.69
ENSG00000142945	ENST00000372224	0.878477	0.869338	-0.0104581	0.0451816	0.831911	0.831911	1	1	KIF2C	49.08
ENSG00000105607	ENST00000591043	0.116623	0.112867	-0.0327401	0.0451675	0.831937	0.831937	1	1	GCDH	51.37
ENSG00000138942	ENST00000326132	0.872131	0.882	0.0112523	0.0451443	0.831979	0.831979	1	1	RNF185	44.97
ENSG00000100263	ENST00000493894	0.338013	0.348066	0.0293087	0.0450493	0.832154	0.832154	1	1	RHBDD3	55.98
ENSG00000176476	ENST00000317058	0.823268	0.810997	-0.0150176	0.0450198	0.832208	0.832208	1	1	SGF29	48.31
ENSG00000162928	ENST00000295030	0.88946	0.896587	0.00798105	0.0449791	0.832282	0.832282	1	1	PEX13	39.79
ENSG00000169607	ENST00000302450	0.897908	0.888258	-0.0108058	0.0449409	0.832353	0.832353	1	1	CKAP2L	39.56
ENSG00000095002	ENST00000233146	0.73461	0.724783	-0.0134671	0.0448316	0.832554	0.832554	1	1	MSH2	45.38
ENSG00000184988	ENST00000612339	0.820201	0.811448	-0.0107295	0.0445229	0.833122	0.833122	1	1	TMEM106A	50.69
ENSG00000149308	ENST00000278612	0.934568	0.929387	-0.00555841	0.0444962	0.833172	0.833172	1	1	NPAT	40.27
ENSG00000111880	ENST00000369485	0.776164	0.769477	-0.00865261	0.0444586	0.833241	0.833241	1	1	RNGTT	36.63
ENSG00000166086	ENST00000299106	0.82971	0.849558	0.0236397	0.0443513	0.83344	0.83344	1	1	JAM3	41.93
ENSG00000166851	ENST00000300093	0.783635	0.79885	0.019229	0.0442582	0.833612	0.833612	1	1	PLK1	50.69
ENSG00000121211	ENST00000240488	0.854444	0.868644	0.0164817	0.0439663	0.834154	0.834154	1	1	MND1	39.03
ENSG00000110660	ENST00000525815	0.93925	0.93007	-0.00982148	0.0439104	0.834257	0.834257	1	1	SLC35F2	43.51
ENSG00000121578	ENST00000467604	0.330024	0.323595	-0.0196728	0.043858	0.834355	0.834355	1	1	B4GALT4	41.63
ENSG00000160993	ENST00000292566	0.69574	0.708333	0.0179383	0.0438385	0.834391	0.834391	1	1	ALKBH4	54.36
ENSG00000006712	ENST00000221265	0.81566	0.809249	-0.00789197	0.0438056	0.834452	0.834452	1	1	PAF1	52.37
ENSG00000163376	ENST00000417314	0.919265	0.911765	-0.00819276	0.0435858	0.834862	0.834862	1	1	KBTBD8	36.69
ENSG00000186260	ENST00000572400	0.0929984	0.0896553	-0.0366096	0.043363	0.835279	0.835279	1	1	MRTFB	38.53
ENSG00000139055	ENST00000266397	0.923529	0.948718	0.0269089	0.0433629	0.835279	0.835279	1	1	ERP27	38.33
ENSG00000198590	ENST00000662797	0.407693	0.420635	0.031251	0.0431334	0.835709	0.835709	1	1	C3orf35	42.5
ENSG00000120800	ENST00000261637	0.965692	0.959218	-0.00672672	0.0430853	0.835799	0.835799	1	1	UTP20	39.31
ENSG00000008083	ENST00000341776	0.978901	0.974992	-0.00400064	0.0430035	0.835953	0.835953	1	1	JARID2	43.92
ENSG00000086065	ENST00000223500	0.931536	0.921844	-0.0104592	0.0428202	0.836298	0.836298	1	1	CHMP5	41.65
ENSG00000144504	ENST00000459901	0.118141	0.115016	-0.0268029	0.0426375	0.836643	0.836643	1	1	ANKMY1	49.38
ENSG00000178623	ENST00000319838	0.715987	0.699248	-0.0236553	0.0426236	0.836669	0.836669	1	1	GPR35	52.73
ENSG00000071894	ENST00000616140	0.879825	0.875805	-0.00457978	0.0425682	0.836774	0.836774	1	1	CPSF1	59.96
ENSG00000084731	ENST00000264712	0.850456	0.861042	0.0123709	0.0425498	0.836808	0.836808	1	1	KIF3C	48.25
ENSG00000113312	ENST00000231238	0.942164	0.932849	-0.00993512	0.0424643	0.83697	0.83697	1	1	TTC1	41.36
ENSG00000013561	ENST00000394514	0.698024	0.691712	-0.00908378	0.0422894	0.837302	0.837302	1	1	RNF14	42.05
ENSG00000271425	ENST00000583866	0.782166	0.772927	-0.011883	0.0422081	0.837456	0.837456	1	1	NBPF10	41.59
ENSG00000164967	ENST00000378959	0.826693	0.806122	-0.0251982	0.0421389	0.837587	0.837587	1	1	RPP25L	58.74
ENSG00000196357	ENST00000304116	0.798496	0.816667	0.0225007	0.0418853	0.83807	0.83807	1	1	ZNF565	45.13
ENSG00000127528	ENST00000248071	0.961805	0.965818	0.00416357	0.0418202	0.838194	0.838194	1	1	KLF2	62.54
ENSG00000104635	ENST00000381237	0.967951	0.979592	0.0119541	0.0417392	0.838349	0.838349	1	1	SLC39A14	48.27
ENSG00000249115	ENST00000203166	0.513964	0.519337	0.0103996	0.041527	0.838754	0.838754	1	1	HAUS5	54.42
ENSG00000160055	ENST00000466796	0.28269	0.290909	0.0286602	0.0410076	0.839752	0.839752	1	1	TMEM234	51.46
ENSG00000107798	ENST00000336233	0.958241	0.96368	0.00565994	0.0409866	0.839792	0.839792	1	1	LIPA	41.43
ENSG00000172164	ENST00000517992	0.912216	0.925439	0.0143908	0.0407998	0.840153	0.840153	1	1	SNTB1	40.4
ENSG00000089159	ENST00000424649	0.504285	0.511529	0.0142627	0.0407416	0.840265	0.840265	1	1	PXN	53.01
ENSG00000124120	ENST00000461134	0.0670544	0.064771	-0.0346466	0.0407009	0.840344	0.840344	1	1	TTPAL	46.57
ENSG00000237649	ENST00000428849	0.97373	0.964942	-0.0090663	0.0405599	0.840617	0.840617	1	1	KIFC1	47.44
ENSG00000118579	ENST00000237380	0.93914	0.935622	-0.00375252	0.0405298	0.840676	0.840676	1	1	MED28	44.87
ENSG00000140553	ENST00000418476	0.824829	0.830109	0.00638117	0.0404269	0.840875	0.840875	1	1	UNC45A	53.82
ENSG00000142541	ENST00000391857	0.856825	0.854634	-0.00256088	0.0404162	0.840896	0.840896	1	1	RPL13A	52.27
ENSG00000084093	ENST00000619101	0.55847	0.562301	0.00683617	0.0401638	0.841387	0.841387	1	1	REST	43.58
ENSG00000114978	ENST00000396049	0.959676	0.957944	-0.00180635	0.0400502	0.841608	0.841608	1	1	MOB1A	41.02
ENSG00000168434	ENST00000307149	0.879643	0.869458	-0.0116464	0.0399416	0.84182	0.84182	1	1	COG7	45.97
ENSG00000167863	ENST00000301587	0.944615	0.936925	-0.00817367	0.0399401	0.841823	0.841823	1	1	ATP5PD	47.61
ENSG00000132613	ENST00000338779	0.93171	0.923994	-0.00831618	0.0397376	0.84222	0.84222	1	1	MTSS2	56.23
ENSG00000171067	ENST00000304271	0.711581	0.727273	0.0218121	0.0397076	0.842278	0.842278	1	1	C11orf24	52.05
ENSG00000090273	ENST00000321265	0.941627	0.935245	-0.0068005	0.039532	0.842623	0.842623	1	1	NUDC	48.43
ENSG00000148248	ENST00000371989	0.893906	0.890359	-0.00397653	0.0395113	0.842664	0.842664	1	1	SURF4	52.38
ENSG00000089685	ENST00000350051	0.840619	0.846909	0.00745424	0.0394762	0.842732	0.842732	1	1	BIRC5	49.27
ENSG00000182158	ENST00000330387	0.835907	0.84375	0.0093391	0.039393	0.842896	0.842896	1	1	CREB3L2	43.66
ENSG00000225335	ENST00000607927	0.887851	0.867347	-0.0233643	0.0393577	0.842966	0.842966	1	1	AC016027.1	51.74
ENSG00000064115	ENST00000343028	0.74498	0.740067	-0.00661587	0.0393397	0.843001	0.843001	1	1	TM7SF3	40.31
ENSG00000179909	ENST00000512439	0.646613	0.641171	-0.00845229	0.039309	0.843062	0.843062	1	1	ZNF154	46.08
ENSG00000151093	ENST00000280701	0.688995	0.672414	-0.0243603	0.0392075	0.843262	0.843262	1	1	OXSM	42
ENSG00000124160	ENST00000290231	0.960866	0.951456	-0.00984114	0.0391448	0.843385	0.843385	1	1	NCOA5	41.79
ENSG00000283580	ENST00000650521	0.784679	0.765306	-0.0249989	0.0391276	0.843419	0.843419	1	1	AC098484.3	46.37
ENSG00000162972	ENST00000392290	0.738454	0.747596	0.012304	0.03908	0.843513	0.843513	1	1	MAIP1	39.93
ENSG00000166166	ENST00000389749	0.98537	0.974747	-0.0108388	0.0388061	0.844056	0.844056	1	1	TRMT61A	64.22
ENSG00000261609	ENST00000648994	0.833077	0.843658	0.0126205	0.0387422	0.844182	0.844182	1	1	GAN	41.55
ENSG00000105948	ENST00000464848	0.694915	0.684713	-0.0147898	0.038595	0.844475	0.844475	1	1	TTC26	38.13
ENSG00000135698	ENST00000258169	0.781534	0.766233	-0.0197717	0.0385574	0.84455	0.84455	1	1	MPHOSPH6	40.61
ENSG00000121406	ENST00000602149	0.123619	0.120579	-0.0248992	0.0384426	0.844778	0.844778	1	1	ZNF549	43.95
ENSG00000156970	ENST00000287598	0.889411	0.882038	-0.00832431	0.0382203	0.845222	0.845222	1	1	BUB1B	38.74
ENSG00000119820	ENST00000238831	0.911257	0.917219	0.00652025	0.0381234	0.845416	0.845416	1	1	YIPF4	41.21
ENSG00000067560	ENST00000418115	0.976612	0.975093	-0.00155617	0.0380261	0.845611	0.845611	1	1	RHOA	46.57
ENSG00000103550	ENST00000219837	0.777899	0.769539	-0.0108049	0.0380095	0.845644	0.845644	1	1	KNOP1	51.83
ENSG00000118707	ENST00000373872	0.260473	0.255323	-0.0199703	0.037891	0.845882	0.845882	1	1	TGIF2	51.95
ENSG00000177051	ENST00000317683	0.96554	0.952569	-0.0135249	0.0378274	0.846009	0.846009	1	1	FBXO46	51.45
ENSG00000100324	ENST00000216160	0.973226	0.962871	-0.0106968	0.037773	0.846119	0.846119	1	1	TAB1	51.35
ENSG00000171853	ENST00000324266	0.478206	0.484192	0.0124399	0.0377702	0.846124	0.846124	1	1	TRAPPC12	47.39
ENSG00000149782	ENST00000540288	0.334072	0.327984	-0.0183935	0.0376485	0.846369	0.846369	1	1	PLCB3	60.31
ENSG00000148700	ENST00000356080	0.861893	0.864512	0.00303346	0.0374682	0.846733	0.846733	1	1	ADD3	38.65
ENSG00000173621	ENST00000309602	0.980785	0.995169	0.0145598	0.0373828	0.846906	0.846906	1	1	LRFN4	70.38
ENSG00000155660	ENST00000652332	0.948163	0.952571	0.00463791	0.0371961	0.847284	0.847284	1	1	PDIA4	50.88
ENSG00000119878	ENST00000238892	0.9371	0.94452	0.00788681	0.0370964	0.847486	0.847486	1	1	CRIPT	39.04
ENSG00000065060	ENST00000192788	0.971222	0.966454	-0.00492131	0.037081	0.847517	0.847517	1	1	UHRF1BP1	42.65
ENSG00000198301	ENST00000356260	0.640524	0.634592	-0.00930505	0.0370438	0.847593	0.847593	1	1	SDAD1	40.57
ENSG00000145736	ENST00000274400	0.370949	0.377172	0.0166356	0.0370391	0.847602	0.847602	1	1	GTF2H2	38.44
ENSG00000146670	ENST00000275517	0.904849	0.91134	0.00714814	0.0369188	0.847847	0.847847	1	1	CDCA5	52.67
ENSG00000138495	ENST00000261070	0.760659	0.749035	-0.0153996	0.0368897	0.847906	0.847906	1	1	COX17	41.28
ENSG00000167333	ENST00000300747	0.909091	0.896414	-0.0140423	0.0368893	0.847907	0.847907	1	1	TRIM68	46.45
ENSG00000107021	ENST00000372648	0.955541	0.947099	-0.00887432	0.0368186	0.848051	0.848051	1	1	TBC1D13	52.05
ENSG00000179523	ENST00000657789	0.548536	0.534884	-0.0252041	0.0367154	0.848262	0.848262	1	1	EIF3J-DT	44.47
ENSG00000187736	ENST00000356853	0.901278	0.914414	0.0144696	0.0366407	0.848414	0.848414	1	1	NHEJ1	43.34
ENSG00000068971	ENST00000164133	0.958276	0.969697	0.0118474	0.0365641	0.848571	0.848571	1	1	PPP2R5B	54.41
ENSG00000234678	ENST00000419190	0.967059	0.942857	-0.0253446	0.0365289	0.848643	0.848643	1	1	ELF3-AS1	50.09
ENSG00000127337	ENST00000247843	0.845721	0.85226	0.00770258	0.0364754	0.848752	0.848752	1	1	YEATS4	39.35
ENSG00000189362	ENST00000409150	0.856982	0.864479	0.00871048	0.0363339	0.849042	0.849042	1	1	NEMP2	40.26
ENSG00000183530	ENST00000327423	0.942101	0.937808	-0.00456806	0.0362734	0.849167	0.849167	1	1	PRR14L	45.25
ENSG00000145332	ENST00000425278	0.305246	0.300872	-0.0144314	0.036251	0.849213	0.849213	1	1	KLHL8	38.23
ENSG00000111348	ENST00000228945	0.982143	0.980579	-0.00159353	0.0361681	0.849383	0.849383	1	1	ARHGDIB	41.11
ENSG00000117280	ENST00000367139	0.754656	0.744548	-0.0134848	0.0361138	0.849495	0.849495	1	1	RAB29	46.01
ENSG00000267169	ENST00000588387	0.655738	0.639639	-0.0248562	0.0358999	0.849936	0.849936	1	1	AC022098.1	55.97
ENSG00000119684	ENST00000556257	0.520349	0.526586	0.011916	0.0358942	0.849948	0.849948	1	1	MLH3	41.37
ENSG00000129559	ENST00000250495	0.907551	0.902066	-0.0060621	0.035819	0.850103	0.850103	1	1	NEDD8	43.5
ENSG00000067221	ENST00000541638	0.241573	0.25	0.0342888	0.0357996	0.850143	0.850143	1	1	STOML1	52.84
ENSG00000197933	ENST00000341191	0.856624	0.844262	-0.0145365	0.0357316	0.850284	0.850284	1	1	ZNF823	44.81
ENSG00000127191	ENST00000247668	0.9684	0.956667	-0.0121905	0.0356875	0.850375	0.850375	1	1	TRAF2	55.12
ENSG00000165806	ENST00000369318	0.784215	0.789041	0.00613482	0.0354393	0.85089	0.85089	1	1	CASP7	42.96
ENSG00000130699	ENST00000252996	0.675949	0.666667	-0.0138281	0.0354062	0.850959	0.850959	1	1	TAF4	52.35
ENSG00000127838	ENST00000248451	0.743842	0.754209	0.01384	0.0354024	0.850967	0.850967	1	1	PNKD	51.32
ENSG00000166997	ENST00000262932	0.711306	0.7	-0.0160227	0.0353736	0.851027	0.851027	1	1	CNPY4	50.57
ENSG00000135972	ENST00000258455	0.967184	0.955479	-0.0121753	0.035285	0.851211	0.851211	1	1	MRPS9	36.58
ENSG00000197562	ENST00000538492	0.846762	0.858921	0.014258	0.0352699	0.851243	0.851243	1	1	RAB40C	56.81
ENSG00000215769	ENST00000578492	0.949407	0.957895	0.00890019	0.0352399	0.851305	0.851305	1	1	ARHGAP27P1-BPTFP1-KPNA2P3	47.76
ENSG00000104047	ENST00000559223	0.129125	0.133574	0.0338758	0.0352196	0.851348	0.851348	1	1	DTWD1	36.26
ENSG00000100027	ENST00000339468	0.892863	0.898195	0.0059532	0.0351124	0.851571	0.851571	1	1	YPEL1	49.27
ENSG00000145494	ENST00000274137	0.950448	0.940054	-0.0109957	0.0350125	0.85178	0.85178	1	1	NDUFS6	48.31
ENSG00000142556	ENST00000270649	0.919004	0.911685	-0.00799628	0.0348782	0.852061	0.852061	1	1	ZNF614	41.38
ENSG00000086712	ENST00000380122	0.984833	0.978704	-0.00624313	0.0348281	0.852166	0.852166	1	1	TXLNG	42.93
ENSG00000198380	ENST00000361060	0.991919	0.986936	-0.00503658	0.0347984	0.852229	0.852229	1	1	GFPT1	39.51
ENSG00000169740	ENST00000374433	0.9674	0.976285	0.00914254	0.0345948	0.852657	0.852657	1	1	ZNF32	46.5
ENSG00000270800	ENST00000639877	0.543147	0.537892	-0.00972142	0.0344121	0.853042	0.853042	1	1	RPS10-NUDT3	43.33
ENSG00000162526	ENST00000373534	0.953728	0.930556	-0.0245962	0.0343328	0.853209	0.853209	1	1	TSSK3	54.7
ENSG00000100647	ENST00000342745	0.976463	0.972385	-0.00418532	0.0343037	0.853271	0.853271	1	1	SUSD6	44.82
ENSG00000164663	ENST00000394253	0.905149	0.89759	-0.00838584	0.0342683	0.853346	0.853346	1	1	USP49	41.51
ENSG00000159596	ENST00000372025	0.885731	0.875371	-0.0117659	0.0341117	0.853677	0.853677	1	1	TMEM69	43.75
ENSG00000127080	ENST00000287996	0.850121	0.859122	0.0105333	0.0340851	0.853734	0.853734	1	1	IPPK	47.89
ENSG00000167969	ENST00000301729	0.331321	0.338646	0.0218657	0.034046	0.853817	0.853817	1	1	ECI1	55.22
ENSG00000119729	ENST00000238738	0.850896	0.857313	0.00751334	0.033999	0.853916	0.853916	1	1	RHOQ	43.97
ENSG00000110074	ENST00000263578	0.641366	0.632875	-0.0133263	0.0339398	0.854042	0.854042	1	1	FOXRED1	51.05
ENSG00000005469	ENST00000331536	0.664942	0.651899	-0.01981	0.0336729	0.854611	0.854611	1	1	CROT	37.43
ENSG00000225434	ENST00000657951	0.943787	0.931818	-0.0127628	0.0335941	0.854779	0.854779	1	1	LINC01504	40.57
ENSG00000115484	ENST00000394440	0.934384	0.931002	-0.00362608	0.0335807	0.854808	0.854808	1	1	CCT4	40.97
ENSG00000173915	ENST00000309579	0.871365	0.879541	0.00933975	0.0335268	0.854923	0.854923	1	1	ATP5MD	43.34
ENSG00000112304	ENST00000230048	0.864819	0.855769	-0.0105192	0.0335102	0.854959	0.854959	1	1	ACOT13	41.43
ENSG00000162734	ENST00000360472	0.849611	0.858469	0.0103715	0.0334962	0.854989	0.854989	1	1	PEA15	51.75
ENSG00000035687	ENST00000366535	0.945092	0.938567	-0.00692875	0.0334211	0.855149	0.855149	1	1	ADSS2	38.09
ENSG00000163468	ENST00000295688	0.970678	0.967416	-0.00336646	0.0333836	0.85523	0.85523	1	1	CCT3	45.93
ENSG00000125434	ENST00000380067	0.639345	0.621951	-0.0275817	0.0333469	0.855309	0.855309	1	1	SLC25A35	55.43
ENSG00000119013	ENST00000237889	0.942109	0.930556	-0.0123397	0.0332963	0.855417	0.855417	1	1	NDUFB3	41.49
ENSG00000149657	ENST00000279068	0.92531	0.919903	-0.00586072	0.0332891	0.855433	0.855433	1	1	LSM14B	54.16
ENSG00000158796	ENST00000368006	0.555635	0.560557	0.00881943	0.0332142	0.855593	0.855593	1	1	DEDD	46.36
ENSG00000198189	ENST00000358290	0.939329	0.934706	-0.00493392	0.0329911	0.856074	0.856074	1	1	HSD17B11	39.84
ENSG00000213463	ENST00000256366	0.958094	0.950993	-0.00743845	0.0329615	0.856138	0.856138	1	1	SYNJ2BP	39.55
ENSG00000119328	ENST00000322940	0.952331	0.937853	-0.0153188	0.0328826	0.856308	0.856308	1	1	ABITRAM	38.71
ENSG00000171962	ENST00000490517	0.804182	0.787037	-0.021551	0.032872	0.856331	0.856331	1	1	DRC3	50.24
ENSG00000083750	ENST00000374941	0.866726	0.875264	0.00980308	0.0328209	0.856442	0.856442	1	1	RRAGB	40.86
ENSG00000103160	ENST00000219439	0.902462	0.910714	0.00910245	0.0327691	0.856554	0.856554	1	1	HSDL1	45.07
ENSG00000168283	ENST00000376663	0.892455	0.889091	-0.00377671	0.0323422	0.857481	0.857481	1	1	BMI1	41.91
ENSG00000162337	ENST00000294304	0.952462	0.957809	0.00559808	0.0322529	0.857676	0.857676	1	1	LRP5	54.62
ENSG00000116539	ENST00000392403	0.935421	0.938053	0.00280942	0.0322444	0.857694	0.857694	1	1	ASH1L	41.42
ENSG00000233436	ENST00000436147	0.833539	0.848276	0.0175257	0.0319633	0.858309	0.858309	1	1	BTBD18	45.75
ENSG00000170871	ENST00000425103	0.952911	0.948574	-0.00456173	0.0318917	0.858467	0.858467	1	1	KIAA0232	42.27
ENSG00000250299	ENST00000509685	0.494846	0.481133	-0.0281033	0.0318252	0.858612	0.858612	1	1	MRPS31P4	41.83
ENSG00000235217	ENST00000565928	0.973804	0.988439	0.0149171	0.031709	0.858868	0.858868	1	1	TSPY26P	55.99
ENSG00000136152	ENST00000349995	0.837846	0.833224	-0.0055316	0.0316889	0.858912	0.858912	1	1	COG3	39.14
ENSG00000141380	ENST00000415083	0.753078	0.749013	-0.00541313	0.0316729	0.858948	0.858948	1	1	SS18	35.21
ENSG00000204611	ENST00000600228	0.758967	0.74468	-0.0190029	0.0316364	0.859028	0.859028	1	1	ZNF616	42.23
ENSG00000184743	ENST00000398868	0.92242	0.919174	-0.00352536	0.0316034	0.859101	0.859101	1	1	ATL3	42.43
ENSG00000196937	ENST00000359943	0.918901	0.9132	-0.00622304	0.0315522	0.859214	0.859214	1	1	FAM3C	35.92
ENSG00000231969	ENST00000449714	0.969762	0.989474	0.0201221	0.0314716	0.859392	0.859392	1	1	MMADHC-DT	37.4
ENSG00000095015	ENST00000399503	0.975631	0.971858	-0.00387458	0.0314221	0.859501	0.859501	1	1	MAP3K1	38.08
ENSG00000136870	ENST00000374861	0.55993	0.56674	0.0120885	0.0314194	0.859507	0.859507	1	1	ZNF189	39.9
ENSG00000174720	ENST00000344442	0.590349	0.59489	0.00766234	0.0313941	0.859563	0.859563	1	1	LARP7	37.75
ENSG00000246067	ENST00000656330	0.261716	0.267045	0.020158	0.0313439	0.859674	0.859674	1	1	RAB30-DT	39.85
ENSG00000069248	ENST00000261396	0.964808	0.968956	0.00428963	0.0312996	0.859773	0.859773	1	1	NUP133	40.26
ENSG00000111331	ENST00000228928	0.951076	0.956414	0.0055976	0.0312097	0.859972	0.859972	1	1	OAS3	46.81
ENSG00000147155	ENST00000495186	0.902139	0.908069	0.00655194	0.0311719	0.860056	0.860056	1	1	EBP	49.44
ENSG00000153832	ENST00000283946	0.866071	0.84375	-0.0261112	0.0310541	0.860318	0.860318	1	1	FBXO36	43.78
ENSG00000104133	ENST00000261866	0.783935	0.780722	-0.00410627	0.0310289	0.860374	0.860374	1	1	SPG11	41.28
ENSG00000244038	ENST00000602624	0.93615	0.939544	0.00361922	0.0308633	0.860743	0.860743	1	1	DDOST	50.61
ENSG00000126005	ENST00000456790	0.776867	0.769072	-0.010085	0.0308077	0.860867	0.860867	1	1	MMP24OS	47.16
ENSG00000101695	ENST00000217740	0.977829	0.98119	0.0034314	0.0306773	0.861159	0.861159	1	1	RNF125	42.32
ENSG00000138231	ENST00000260803	0.969561	0.978571	0.00925069	0.0306737	0.861167	0.861167	1	1	DBR1	39.43
ENSG00000136631	ENST00000644510	0.643053	0.636799	-0.00977172	0.0305917	0.861351	0.861351	1	1	VPS45	39.17
ENSG00000106733	ENST00000376811	0.487882	0.497462	0.0194451	0.0305815	0.861374	0.861374	1	1	NMRK1	40.5
ENSG00000204634	ENST00000376840	0.756871	0.747604	-0.0123196	0.0305262	0.861498	0.861498	1	1	TBC1D8	44.3
ENSG00000169020	ENST00000304312	0.916151	0.909661	-0.00710858	0.030424	0.861728	0.861728	1	1	ATP5ME	57.26
ENSG00000274290	ENST00000614097	0.960282	0.956467	-0.00398097	0.0302965	0.862015	0.862015	1	1	H2BC6	41.16
ENSG00000286070	ENST00000404603	0.915751	0.904762	-0.0120725	0.0300594	0.86255	0.86255	1	1	AP000356.5	51.54
ENSG00000204323	ENST00000537494	0.463387	0.453491	-0.0215857	0.0299711	0.86275	0.86275	1	1	SMIM5	60.02
ENSG00000123154	ENST00000418543	0.660693	0.672222	0.0172995	0.0297109	0.863342	0.863342	1	1	WDR83	55.03
ENSG00000279530	ENST00000638218	0.943567	0.936274	-0.00775931	0.0296778	0.863417	0.863417	1	1	AC092881.1	35.89
ENSG00000090020	ENST00000263980	0.814596	0.804	-0.0130928	0.029646	0.863489	0.863489	1	1	SLC9A1	51.7
ENSG00000174718	ENST00000312561	0.945907	0.943654	-0.00238491	0.0296289	0.863528	0.863528	1	1	RESF1	41.61
ENSG00000255152	ENST00000493662	0.815472	0.825243	0.0119105	0.0296038	0.863586	0.863586	1	1	MSH5-SAPCD1	48.78
ENSG00000032444	ENST00000600737	0.647645	0.643312	-0.0067133	0.029596	0.863603	0.863603	1	1	PNPLA6	55.88
ENSG00000175573	ENST00000530188	0.58529	0.594097	0.0149344	0.0295478	0.863713	0.863713	1	1	C11orf68	61.47
ENSG00000172270	ENST00000353555	0.95301	0.955946	0.00307549	0.0295055	0.86381	0.86381	1	1	BSG	62.58
ENSG00000125611	ENST00000324913	0.775439	0.760331	-0.0196754	0.029479	0.86387	0.86387	1	1	CHCHD5	53.69
ENSG00000116221	ENST00000360840	0.91342	0.919302	0.0064191	0.0293969	0.864058	0.864058	1	1	MRPL37	48.9
ENSG00000180376	ENST00000484623	0.137059	0.139697	0.0190634	0.0292283	0.864445	0.864445	1	1	CCDC66	39.79
ENSG00000177700	ENST00000322028	0.958188	0.968966	0.0111849	0.0291883	0.864537	0.864537	1	1	POLR2L	61.02
ENSG00000116455	ENST00000235090	0.896027	0.889222	-0.00762417	0.0290934	0.864755	0.864755	1	1	WDR77	44.39
ENSG00000085433	ENST00000369962	0.777367	0.771828	-0.00715071	0.0290712	0.864806	0.864806	1	1	WDR47	41.17
ENSG00000163558	ENST00000295797	0.93473	0.940835	0.0065099	0.0288962	0.86521	0.86521	1	1	PRKCI	39.8
ENSG00000163611	ENST00000295872	0.890808	0.884058	-0.00760665	0.0288546	0.865306	0.865306	1	1	SPICE1	38.02
ENSG00000116017	ENST00000263620	0.922509	0.930555	0.00868439	0.0286521	0.865775	0.865775	1	1	ARID3A	58.94
ENSG00000178409	ENST00000369042	0.803738	0.814815	0.0136872	0.028487	0.866158	0.866158	1	1	BEND3	47.6
ENSG00000167702	ENST00000301332	0.821918	0.829978	0.00975839	0.0283233	0.86654	0.86654	1	1	KIFC2	63.6
[truncated: 1,278 more rows]

## Sheet: DUX4
gene	iso	ratio_Control	ratio_Treatment	odd	stat	pval	genePval	FDR	geneFDR	Symbol	GC
ENSG00000131697	ENST00000378156	0.537542	0.232737	-0.837097	43.0209	5.55889e-10	5.55889e-10	1.86556e-06	1.86556e-06	NPHP4	49.94
ENSG00000148396	ENST00000313050	0.810296	0.689702	-0.161141	24.9502	1.38476e-06	1.38476e-06	0.00232362	0.00232362	SEC16A	52.76
ENSG00000124203	ENST00000637017	0.867538	0.618625	-0.338161	18.8466	2.35956e-05	2.35956e-05	0.0263956	0.0263956	ZNF831	45.12
ENSG00000107537	ENST00000396920	0.336476	0.162954	-0.725057	17.4252	4.64742e-05	4.64742e-05	0.0389919	0.0389919	PHYH	46.07
ENSG00000133740	ENST00000256117	0.492484	0.268353	-0.607159	16.1549	8.57107e-05	8.57107e-05	0.057529	0.057529	E2F5	39.54
ENSG00000141441	ENST00000583696	0.629975	0.185134	-1.2246	14.8155	0.000164539	0.000164539	0.0920321	0.0920321	GAREM1	39.43
ENSG00000005238	ENST00000378561	0.112755	0.21229	0.63273	12.3035	0.00057095	0.00057095	0.27373	0.27373	FAM214B	54.68
ENSG00000185219	ENST00000396077	0.391721	0.570494	0.375955	11.5184	0.000847592	0.000847592	0.355565	0.355565	ZNF445	44.45
ENSG00000186063	ENST00000474863	0.359373	0.518127	0.365859	11.2431	0.000974284	0.000974284	0.3633	0.3633	AIDA	38.46
ENSG00000148180	ENST00000373818	0.482047	0.367949	-0.270099	10.9152	0.00115075	0.00115075	0.386191	0.386191	GSN	46.87
ENSG00000131759	ENST00000394081	0.484434	0.645084	0.286399	10.5676	0.00137375	0.00137375	0.41912	0.41912	RARA	56.99
ENSG00000131149	ENST00000469381	0.356185	0.241071	-0.390361	9.84221	0.00199287	0.00199287	0.55734	0.55734	GSE1	56.58
ENSG00000138092	ENST00000473706	0.404094	0.550264	0.308751	9.19077	0.00279136	0.00279136	0.720601	0.720601	CENPO	43.93
ENSG00000086200	ENST00000325324	0.587643	0.724235	0.208997	8.58814	0.00382228	0.00382228	0.722056	0.722056	IPO11	38.3
ENSG00000101246	ENST00000610774	0.375457	0.240173	-0.446784	8.4506	0.00410808	0.00410808	0.722056	0.722056	ARFRP1	62.43
ENSG00000102984	ENST00000561700	0.14781	0.291654	0.679642	8.7419	0.00352682	0.00352682	0.722056	0.722056	ZNF821	45.9
ENSG00000110330	ENST00000227758	0.696734	0.577404	-0.187861	7.81956	0.00572997	0.00572997	0.722056	0.722056	BIRC2	38.86
ENSG00000110583	ENST00000338447	0.54299	0.419454	-0.258139	8.70377	0.00359784	0.00359784	0.722056	0.722056	NAA40	50.29
ENSG00000140525	ENST00000566895	0.213771	0.154418	-0.325241	8.04094	0.00509679	0.00509679	0.722056	0.722056	FANCI	40.11
ENSG00000141232	ENST00000499247	0.789633	0.666179	-0.17001	8.38835	0.00424457	0.00424457	0.722056	0.722056	TOB1	50.17
ENSG00000146426	ENST00000461783	0.279498	0.568223	0.70952	8.07519	0.00500546	0.00500546	0.722056	0.722056	TIAM2	43.49
ENSG00000147535	ENST00000528814	0.291882	0.39516	0.30294	8.05882	0.0050489	0.0050489	0.722056	0.722056	PLPP5	45.35
ENSG00000148773	ENST00000368654	0.810353	0.726881	-0.108708	7.79643	0.00580065	0.00580065	0.722056	0.722056	MKI67	43.55
ENSG00000165175	ENST00000614558	0.231441	0.350734	0.415704	7.79367	0.00580915	0.00580915	0.722056	0.722056	MID1IP1	53.8
ENSG00000166676	ENST00000649981	0.294546	0.172416	-0.535522	7.87413	0.00556674	0.00556674	0.722056	0.722056	TVP23A	48.06
ENSG00000168397	ENST00000482507	0.111991	0.0682227	-0.495638	8.25096	0.00456258	0.00456258	0.722056	0.722056	ATG4B	52.33
ENSG00000183336	ENST00000380596	0.663111	0.344829	-0.653893	8.17544	0.0047477	0.0047477	0.722056	0.722056	BOLA2	44.39
ENSG00000170889	ENST00000302907	0.805896	0.755298	-0.0648422	7.64115	0.00629895	0.00629895	0.754974	0.754974	RPS9	51.78
ENSG00000108788	ENST00000590050	0.107312	0.0548388	-0.671341	7.39791	0.00716999	0.00716999	0.802083	0.802083	MLX	52.95
ENSG00000132199	ENST00000647584	0.241073	0.143289	-0.520237	7.46056	0.00693438	0.00693438	0.802083	0.802083	ENOSF1	46.09
ENSG00000103064	ENST00000219343	0.49735	0.590437	0.17157	7.07173	0.00853721	0.00853721	0.845007	0.845007	SLC7A6	47.81
ENSG00000119285	ENST00000366582	0.840641	0.765311	-0.0938824	7.08037	0.00849772	0.00849772	0.845007	0.845007	HEATR1	38.52
ENSG00000125812	ENST00000338121	0.756089	0.621593	-0.195873	7.12557	0.00829421	0.00829421	0.845007	0.845007	GZF1	44.84
ENSG00000157554	ENST00000468474	0.137488	0.108773	-0.23427	7.06657	0.00856086	0.00856086	0.845007	0.845007	ERG	41.91
ENSG00000000419	ENST00000371588	0.92739	0.919028	-0.00905689	0.0173212	0.89544	0.89544	1	1	DPM1	39.85
ENSG00000001084	ENST00000513939	0.20251	0.21875	0.077141	0.351622	0.553941	0.553941	1	1	GCLC	40.16
ENSG00000001631	ENST00000486261	0.164863	0.1	-0.499941	6.4229	0.0121181	0.0121181	1	1	KRIT1	36.48
ENSG00000002016	ENST00000358495	0.405324	0.49	0.189719	3.14527	0.0778382	0.0778382	1	1	RAD52	45.19
ENSG00000002330	ENST00000309032	0.721555	0.688679	-0.0466331	0.150068	0.698928	0.698928	1	1	BAD	53.92
ENSG00000002834	ENST00000318008	0.94181	0.928114	-0.0146498	0.400612	0.527577	0.527577	1	1	LASP1	53.69
ENSG00000003056	ENST00000000412	0.836117	0.851894	0.0186939	0.233134	0.629797	0.629797	1	1	M6PR	42.37
ENSG00000003987	ENST00000180173	0.889286	0.923077	0.037294	0.0318453	0.858568	0.858568	1	1	MTMR7	40.26
ENSG00000004399	ENST00000324093	0.656072	0.664903	0.0133697	0.0651254	0.798862	0.798862	1	1	PLXND1	58.3
ENSG00000004468	ENST00000226279	0.897809	0.887874	-0.0111272	0.303625	0.582302	0.582302	1	1	CD38	41.09
ENSG00000004478	ENST00000001008	0.938144	0.940909	0.00294267	0.00168005	0.967351	0.967351	1	1	FKBP4	51.53
ENSG00000004660	ENST00000573483	0.19586	0.160305	-0.200317	0.806832	0.370259	0.370259	1	1	CAMKK1	57.17
ENSG00000004777	ENST00000378944	0.355274	0.430379	0.191776	2.30826	0.130443	0.130443	1	1	ARHGAP33	60.93
ENSG00000004779	ENST00000007516	0.916788	0.931217	0.0156162	0.0401215	0.841469	0.841469	1	1	NDUFAB1	48.72
ENSG00000004809	ENST00000461487	0.226424	0.211111	-0.0700226	0.173373	0.677628	0.677628	1	1	SLC22A16	41.33
ENSG00000005022	ENST00000317881	0.9932	0.993195	-5.61061e-06	8.0792e-08	0.999774	0.999774	1	1	SLC25A5	52.54
ENSG00000005059	ENST00000394650	0.849589	0.882845	0.038397	0.295615	0.587317	0.587317	1	1	MCUB	41.01
ENSG00000005187	ENST00000614721	0.508677	0.284653	-0.580542	5.69494	0.018051	0.018051	1	1	ACSM3	41.08
ENSG00000005249	ENST00000265717	0.987441	1	0.0126389	0.0109193	0.916893	0.916893	1	1	PRKAR2B	38.61
ENSG00000005302	ENST00000482871	0.103807	0.118037	0.128463	1.31434	0.253131	0.253131	1	1	MSL3	42.85
ENSG00000005448	ENST00000348227	0.732048	0.725926	-0.00839819	0.00634686	0.93659	0.93659	1	1	WDR54	54.68
ENSG00000005469	ENST00000331536	0.657177	0.715909	0.0855999	0.41448	0.520524	0.520524	1	1	CROT	37.43
ENSG00000005700	ENST00000510291	0.185678	0.210092	0.123531	2.26342	0.134214	0.134214	1	1	IBTK	36.07
ENSG00000005810	ENST00000544440	0.150659	0.138864	-0.0815189	0.179423	0.672375	0.672375	1	1	MYCBP2	35.73
ENSG00000005844	ENST00000356798	0.804925	0.803922	-0.00124736	0.000608117	0.980353	0.980353	1	1	ITGAL	50.45
ENSG00000006016	ENST00000594325	0.994652	0.983051	-0.0117325	0.00723206	0.932323	0.932323	1	1	CRLF1	55.32
ENSG00000006062	ENST00000344686	0.69622	0.763975	0.0928696	1.00011	0.318627	0.318627	1	1	MAP3K14	49.97
ENSG00000006282	ENST00000503063	0.16652	0.166038	-0.00289822	0.000342995	0.985244	0.985244	1	1	SPATA20	57.05
ENSG00000006451	ENST00000005257	0.851456	0.863813	0.0144079	0.0420432	0.837769	0.837769	1	1	RALA	39.66
ENSG00000006453	ENST00000005260	0.962963	0.979592	0.017121	0.0131374	0.908875	0.908875	1	1	BAIAP2L1	46.78
ENSG00000006459	ENST00000397560	0.940444	0.94948	0.00956188	0.0546067	0.815498	0.815498	1	1	KDM7A	39.15
ENSG00000006712	ENST00000221265	0.815556	0.803279	-0.0151677	0.0833357	0.773159	0.773159	1	1	PAF1	52.37
ENSG00000006756	ENST00000381154	0.906873	0.903759	-0.0034396	0.00652721	0.935698	0.935698	1	1	ARSD	48.88
ENSG00000006831	ENST00000357103	0.978222	0.98688	0.00881206	0.049524	0.824146	0.824146	1	1	ADIPOR2	39.4
ENSG00000007080	ENST00000445755	0.911219	0.907216	-0.00440184	0.0015818	0.968319	0.968319	1	1	CCDC124	55.84
ENSG00000007129	ENST00000618577	0.362631	0.325304	-0.108627	0.301976	0.583328	0.583328	1	1	CEACAM21	44.66
ENSG00000007202	ENST00000528896	0.788018	0.76848	-0.0251061	1.06276	0.30397	0.30397	1	1	KIAA0100	46.75
ENSG00000007376	ENST00000007264	0.676115	0.696078	0.0290993	0.111396	0.738948	0.738948	1	1	RPUSD1	67.17
ENSG00000007520	ENST00000007390	0.934107	0.931034	-0.00329439	0.00137307	0.970482	0.970482	1	1	TSR3	62.41
ENSG00000007545	ENST00000293925	0.922423	0.944295	0.0234345	0.53196	0.466732	0.466732	1	1	CRAMP1	53.1
ENSG00000007968	ENST00000361729	0.991993	0.994425	0.00244871	0.00814678	0.928181	0.928181	1	1	E2F2	51.65
ENSG00000008083	ENST00000341776	0.977594	0.986842	0.00941607	0.152395	0.696719	0.696719	1	1	JARID2	43.92
ENSG00000008130	ENST00000341991	0.793082	0.829373	0.0447437	1.41411	0.235942	0.235942	1	1	NADK	53.7
ENSG00000008256	ENST00000350796	0.931985	0.953216	0.0225254	0.157911	0.691558	0.691558	1	1	CYTH3	44.78
ENSG00000008324	ENST00000011691	0.928341	0.928571	0.000247775	8.97034e-06	0.997614	0.997614	1	1	SS18L2	46.56
ENSG00000008382	ENST00000599840	0.642099	0.632653	-0.01482	0.0187312	0.891293	0.891293	1	1	MPND	55.95
ENSG00000008405	ENST00000008527	0.82841	0.830508	0.00253023	0.00236867	0.961237	0.961237	1	1	CRY1	37.55
ENSG00000008441	ENST00000360105	0.507073	0.52907	0.0424647	0.155328	0.693961	0.693961	1	1	NFIX	55.31
ENSG00000008853	ENST00000522948	0.834149	0.816901	-0.0208938	0.0243974	0.876053	0.876053	1	1	RHOBTB2	53.51
ENSG00000008869	ENST00000233099	0.97262	0.977395	0.00489721	0.0200665	0.88751	0.88751	1	1	HEATR5B	38.6
ENSG00000008988	ENST00000009589	0.962408	0.948841	-0.0141976	2.05318	0.153623	0.153623	1	1	RPS20	41.73
ENSG00000009724	ENST00000400897	0.990148	0.981818	-0.00844807	0.00365745	0.951843	0.951843	1	1	MASP2	50.21
ENSG00000010017	ENST00000011619	0.988474	0.991111	0.00266479	0.00739783	0.931554	0.931554	1	1	RANBP9	37.08
ENSG00000010165	ENST00000361735	0.867497	0.868293	0.000916576	0.000133972	0.990778	0.990778	1	1	EEF1AKNMT	43.61
ENSG00000010219	ENST00000545571	0.339244	0.378378	0.109174	0.159102	0.690458	0.690458	1	1	DYRK4	42.77
ENSG00000010278	ENST00000009180	0.694006	0.635068	-0.0887479	1.87902	0.172152	0.172152	1	1	CD9	51.04
ENSG00000010292	ENST00000315579	0.926434	0.948015	0.0230277	0.491728	0.484063	0.484063	1	1	NCAPD2	46.34
ENSG00000010539	ENST00000396870	0.330948	0.296705	-0.109225	0.300202	0.584435	0.584435	1	1	ZNF200	43.67
ENSG00000010671	ENST00000308731	0.948627	0.956646	0.00841744	0.126497	0.722509	0.722509	1	1	BTK	43.18
ENSG00000011021	ENST00000346436	0.795925	0.84141	0.0555738	0.547405	0.460344	0.460344	1	1	CLCN6	48.13
ENSG00000011052	ENST00000393193	1	1	8.85982e-18	6.36874e-33	1	1	1	1	NME1-NME2	48.86
ENSG00000011260	ENST00000225298	0.86103	0.873984	0.0149319	0.0879079	0.767196	0.767196	1	1	UTP18	40.36
ENSG00000011422	ENST00000340093	0.700987	0.652174	-0.0721787	0.970679	0.325833	0.325833	1	1	PLAUR	49.94
ENSG00000011451	ENST00000643092	0.245929	0.190813	-0.25375	3.27818	0.0718741	0.0718741	1	1	WIZ	58.15
ENSG00000011478	ENST00000012049	0.968992	0.902174	-0.0714493	0.387004	0.534665	0.534665	1	1	QPCTL	52.54
ENSG00000011485	ENST00000012443	0.671139	0.69883	0.0404311	0.360463	0.549005	0.549005	1	1	PPP5C	50.7
ENSG00000012048	ENST00000357654	0.605476	0.62937	0.0387046	0.377036	0.539969	0.539969	1	1	BRCA1	44.09
ENSG00000012174	ENST00000379484	0.841699	0.885246	0.0504431	0.126922	0.722062	0.722062	1	1	MBTPS2	38.5
ENSG00000012211	ENST00000599218	0.62088	0.59375	-0.0446779	0.0349842	0.851839	0.851839	1	1	PRICKLE3	55.64
ENSG00000012963	ENST00000013070	0.964089	0.96488	0.000819802	0.0003265	0.985604	0.985604	1	1	UBR7	43.11
ENSG00000013306	ENST00000377095	0.292024	0.293347	0.00451888	0.00547408	0.941103	0.941103	1	1	SLC25A39	61.11
ENSG00000013364	ENST00000357402	0.841631	0.843271	0.001946	0.00176209	0.966563	0.966563	1	1	MVP	52.54
ENSG00000013375	ENST00000513973	0.740584	0.717949	-0.0310407	0.100741	0.75131	0.75131	1	1	PGM3	38.66
ENSG00000013503	ENST00000228347	0.980042	0.979381	-0.000674264	3.91987e-05	0.995012	0.995012	1	1	POLR3B	39.73
ENSG00000013523	ENST00000251089	0.937146	0.955326	0.0192136	0.0938746	0.759662	0.759662	1	1	ANGEL1	44.47
ENSG00000013561	ENST00000394514	0.695698	0.716312	0.0291991	0.162146	0.687667	0.687667	1	1	RNF14	42.05
ENSG00000014123	ENST00000369278	0.988691	0.990588	0.00191744	0.00144952	0.969672	0.969672	1	1	UFL1	33.38
ENSG00000014164	ENST00000262577	0.995751	0.994595	-0.00116227	0.000232002	0.987864	0.987864	1	1	ZC3H3	58.38
ENSG00000014216	ENST00000279247	0.743584	0.722368	-0.0289475	0.64308	0.423655	0.423655	1	1	CAPN1	51.18
ENSG00000015171	ENST00000381607	0.447163	0.437276	-0.0223595	0.153208	0.695951	0.695951	1	1	ZMYND11	37.8
ENSG00000015568	ENST00000493394	0.157339	0.133622	-0.163393	1.84371	0.176216	0.176216	1	1	RGPD5	39.34
ENSG00000017260	ENST00000514654	0.0949008	0.0637876	-0.397273	5.08196	0.0253814	0.0253814	1	1	ATP2C1	37.56
ENSG00000017483	ENST00000620913	0.80183	0.777343	-0.0310148	0.17604	0.675299	0.675299	1	1	SLC38A5	54.9
ENSG00000018280	ENST00000233202	0.471677	0.620605	0.274402	2.49824	0.115729	0.115729	1	1	SLC11A1	55.34
ENSG00000018699	ENST00000317907	0.945034	0.96	0.0157123	0.0540467	0.81643	0.81643	1	1	TTC27	39.46
ENSG00000019995	ENST00000359653	0.995071	0.997054	0.00199175	0.00499101	0.943757	0.943757	1	1	ZRANB1	39.68
ENSG00000020129	ENST00000373243	0.395391	0.423841	0.0694832	0.281357	0.596467	0.596467	1	1	NCDN	57.71
ENSG00000020256	ENST00000361387	0.154326	0.165138	0.0677127	0.0747487	0.784858	0.784858	1	1	ZFP64	44.05
ENSG00000021762	ENST00000534491	0.220074	0.242105	0.0954107	0.196923	0.657749	0.657749	1	1	OSBPL5	57
ENSG00000023330	ENST00000469224	0.534471	0.507042	-0.0526836	0.281109	0.596629	0.596629	1	1	ALAS1	45.47
ENSG00000023572	ENST00000608166	0.954351	0.955224	0.000914303	0.000100586	0.992009	0.992009	1	1	GLRX2	39.59
ENSG00000023697	ENST00000428559	0.822069	0.848341	0.031458	0.163541	0.686397	0.686397	1	1	DERA	39.11
ENSG00000023909	ENST00000370238	0.647183	0.647059	-0.000191677	1.54179e-06	0.999011	0.999011	1	1	GCLM	36.37
ENSG00000024048	ENST00000372901	0.86416	0.838983	-0.029567	0.808712	0.369703	0.369703	1	1	UBR2	39.11
ENSG00000025156	ENST00000368455	0.806926	0.799528	-0.00921049	0.0268693	0.869979	0.869979	1	1	HSF2	35.55
ENSG00000025800	ENST00000373625	0.932826	0.935185	0.0025262	0.0083129	0.927455	0.927455	1	1	KPNA6	44.21
ENSG00000026652	ENST00000624499	0.225025	0.178744	-0.23026	1.86467	0.173791	0.173791	1	1	AGPAT4	45.36
ENSG00000027001	ENST00000382172	0.92383	0.921348	-0.00269012	0.000541143	0.981467	0.981467	1	1	MIPEP	39.76
ENSG00000027075	ENST00000332981	0.584834	0.550507	-0.0604896	0.416594	0.519463	0.519463	1	1	PRKCH	42.48
ENSG00000027697	ENST00000367739	0.448009	0.384107	-0.153891	3.34644	0.0690051	0.0690051	1	1	IFNGR1	38.8
ENSG00000028277	ENST00000389341	0.732008	0.743802	0.0159828	0.0219773	0.882313	0.882313	1	1	POU2F2	51.31
ENSG00000029639	ENST00000367166	0.784399	0.75	-0.0448443	0.0905257	0.763857	0.763857	1	1	TFB1M	38.43
ENSG00000030110	ENST00000374467	0.981705	0.971983	-0.00995294	0.041306	0.839178	0.839178	1	1	BAK1	57.18
ENSG00000030582	ENST00000053867	0.941099	0.937122	-0.00423486	0.0129632	0.909479	0.909479	1	1	GRN	57.73
ENSG00000032389	ENST00000382125	0.873479	0.883077	0.0109277	0.0324206	0.85731	0.85731	1	1	EIPR1	48.26
ENSG00000032444	ENST00000600737	0.645405	0.666667	0.0324122	0.291441	0.589966	0.589966	1	1	PNPLA6	55.88
ENSG00000032742	ENST00000319980	0.213945	0.194917	-0.0931476	0.18589	0.666876	0.666876	1	1	IFT88	38.71
ENSG00000033011	ENST00000262374	0.720492	0.680328	-0.0573592	0.249512	0.618029	0.618029	1	1	ALG1	49.3
ENSG00000033050	ENST00000287844	0.935804	0.931759	-0.00433286	0.00604834	0.938097	0.938097	1	1	ABCF2	48.3
ENSG00000033100	ENST00000035307	0.986293	0.986864	0.000578776	0.00018917	0.989042	0.989042	1	1	CHPF2	56.82
ENSG00000033170	ENST00000674118	0.4052	0.368421	-0.0951528	0.611437	0.435275	0.435275	1	1	FUT8	37.41
ENSG00000033327	ENST00000361507	0.880983	0.904734	0.0266022	0.605366	0.437559	0.437559	1	1	GAB2	41.71
ENSG00000034533	ENST00000264992	0.629032	0.650485	0.0335364	0.0706832	0.790649	0.790649	1	1	ASTE1	39.7
ENSG00000034693	ENST00000367591	0.876314	0.858491	-0.0205484	0.0354476	0.850873	0.850873	1	1	PEX3	35.1
ENSG00000035499	ENST00000265036	0.814927	0.761905	-0.0672778	0.273331	0.601749	0.601749	1	1	DEPDC1B	38.63
ENSG00000035687	ENST00000366535	0.941937	0.970874	0.0302584	0.338497	0.561426	0.561426	1	1	ADSS2	38.09
ENSG00000036054	ENST00000486274	0.224906	0.211803	-0.0600252	0.184273	0.66824	0.66824	1	1	TBC1D23	36.47
ENSG00000037241	ENST00000265100	0.836154	0.780952	-0.0682985	0.355671	0.55167	0.55167	1	1	RPL26L1	46.12
ENSG00000037637	ENST00000375592	0.908434	0.915367	0.00760367	0.0221522	0.88185	0.88185	1	1	FBXO42	43.86
ENSG00000037757	ENST00000040663	0.799353	0.828283	0.0355518	0.287093	0.592751	0.592751	1	1	MRI1	52.2
ENSG00000039523	ENST00000566907	0.0815666	0.0941176	0.143124	0.309847	0.578466	0.578466	1	1	RIPOR1	57.05
ENSG00000040275	ENST00000265295	0.785817	0.791667	0.00741703	0.00480962	0.944787	0.944787	1	1	SPDL1	37.27
ENSG00000040341	ENST00000522962	0.0728724	0.06863	-0.0599799	0.0477589	0.827257	0.827257	1	1	STAU2	38.25
ENSG00000040487	ENST00000375155	0.517923	0.5	-0.0352188	0.0202638	0.886962	0.886962	1	1	SLC66A1	54.93
ENSG00000042286	ENST00000307864	0.796417	0.836066	0.0485848	0.109012	0.741656	0.741656	1	1	AIFM2	50.25
ENSG00000042317	ENST00000356583	0.526249	0.506494	-0.0382615	0.0521447	0.819632	0.819632	1	1	SPATA7	37.9
ENSG00000042445	ENST00000295802	0.805363	0.796791	-0.0107007	0.0157969	0.900121	0.900121	1	1	RETSAT	51.29
ENSG00000042493	ENST00000263867	0.758433	0.767045	0.0112916	0.0332398	0.855539	0.855539	1	1	CAPG	51.32
ENSG00000043093	ENST00000292782	0.617084	0.605921	-0.0182548	0.105588	0.745602	0.745602	1	1	DCUN1D1	39.56
ENSG00000043514	ENST00000441669	0.229196	0.224242	-0.0218492	0.0164298	0.89815	0.89815	1	1	TRIT1	42.31
ENSG00000044115	ENST00000302763	0.731625	0.750542	0.0255272	0.509252	0.476387	0.476387	1	1	CTNNA1	44.15
ENSG00000047578	ENST00000261588	0.887988	0.905455	0.019479	0.0882103	0.766807	0.766807	1	1	KATNIP	47.84
ENSG00000047621	ENST00000261250	0.63102	0.640776	0.0153427	0.0287883	0.865459	0.865459	1	1	C12orf4	36.55
ENSG00000047644	ENST00000380861	0.910709	0.938575	0.0301392	0.322397	0.570878	0.570878	1	1	WWC3	46.3
ENSG00000047932	ENST00000052569	0.9318	0.945233	0.0143138	0.0883203	0.766666	0.766666	1	1	GOPC	36.66
ENSG00000048392	ENST00000251810	0.865568	0.853881	-0.0135934	0.0643794	0.799993	0.799993	1	1	RRM2B	37.81
ENSG00000048471	ENST00000566228	0.920854	0.962162	0.0438818	2.21492	0.138432	0.138432	1	1	SNX29	47.13
ENSG00000048707	ENST00000613099	0.734901	0.716528	-0.0253193	0.357199	0.550817	0.550817	1	1	VPS13D	42.34
ENSG00000048740	ENST00000608830	0.106252	0.0880048	-0.18842	2.03251	0.155698	0.155698	1	1	CELF2	41.91
ENSG00000049167	ENST00000265038	0.50537	0.496855	-0.0169921	0.0209572	0.885058	0.885058	1	1	ERCC8	37.18
ENSG00000049239	ENST00000377403	0.894825	0.873357	-0.0242829	0.402167	0.526777	0.526777	1	1	H6PD	52.29
ENSG00000049541	ENST00000055077	0.787361	0.827044	0.0491713	0.594966	0.441517	0.441517	1	1	RFC2	48.96
ENSG00000049769	ENST00000055335	0.465384	0.456522	-0.0192272	0.00714325	0.932739	0.932739	1	1	PPP1R3F	47.9
ENSG00000049883	ENST00000380639	0.740943	0.719424	-0.0294725	0.0795256	0.778265	0.778265	1	1	PTCD2	40.38
ENSG00000050426	ENST00000547877	0.169971	0.162571	-0.0445116	0.15744	0.691995	0.691995	1	1	LETMD1	45.34
ENSG00000051382	ENST00000477593	0.581212	0.619835	0.064337	0.287923	0.592217	0.592217	1	1	PIK3CB	40.59
ENSG00000052723	ENST00000369528	0.876987	0.854305	-0.026204	0.329275	0.566803	0.566803	1	1	SIKE1	36.9
ENSG00000053371	ENST00000235835	0.984498	0.986047	0.00157117	0.000491188	0.982343	0.982343	1	1	AKR7A2	52.86
ENSG00000053372	ENST00000330263	0.966796	0.965714	-0.00111927	0.000386088	0.984345	0.984345	1	1	MRTO4	52.85
ENSG00000054277	ENST00000366554	0.4207	0.469054	0.108797	1.55596	0.213878	0.213878	1	1	OPN3	39.62
ENSG00000055211	ENST00000367419	0.958629	0.966805	0.00849318	0.0157242	0.90035	0.90035	1	1	GINM1	42.05
ENSG00000055955	ENST00000266041	0.427692	0.401575	-0.0630106	0.1924	0.661453	0.661453	1	1	ITIH4	55.63
ENSG00000056050	ENST00000393381	0.989407	0.987805	-0.00162037	0.0001957	0.988854	0.988854	1	1	HPF1	38.61
ENSG00000056277	ENST00000370978	0.865301	0.861314	-0.00461852	0.00232058	0.961632	0.961632	1	1	ZNF280C	38.03
ENSG00000057663	ENST00000646025	0.460054	0.505525	0.0942527	1.51683	0.219706	0.219706	1	1	ATG5	39.61
ENSG00000057757	ENST00000246151	0.652233	0.621814	-0.04776	1.29812	0.256071	0.256071	1	1	PITHD1	44.53
ENSG00000058262	ENST00000243253	0.958395	0.958543	0.000154658	3.79664e-05	0.995091	0.995091	1	1	SEC61A1	47.3
ENSG00000058804	ENST00000371429	0.981061	0.979747	-0.00134004	0.000646627	0.979741	0.979741	1	1	NDC1	40.2
ENSG00000059691	ENST00000515812	0.310364	0.317919	0.0240503	0.028981	0.865014	0.865014	1	1	GATB	43.81
ENSG00000059728	ENST00000264444	0.736244	0.741357	0.00692008	0.0251472	0.874179	0.874179	1	1	MXD1	40.74
ENSG00000059769	ENST00000447096	0.890534	0.90604	0.017262	0.036649	0.848397	0.848397	1	1	DNAJC25	42.76
ENSG00000060558	ENST00000262958	0.99753	0.998283	0.000754911	0.00288938	0.957192	0.957192	1	1	GNA15	52.65
ENSG00000060642	ENST00000374145	0.571631	0.587499	0.027381	0.033312	0.855383	0.855383	1	1	PIGV	47.96
ENSG00000060762	ENST00000360961	0.789362	0.751825	-0.0487213	0.228628	0.633123	0.633123	1	1	MPC1	38.93
ENSG00000060982	ENST00000261192	0.805919	0.798107	-0.00974111	0.0683534	0.794048	0.794048	1	1	BCAT1	40.01
ENSG00000061794	ENST00000081029	0.946616	0.934859	-0.0124981	0.0762294	0.782791	0.782791	1	1	MRPS35	38.61
ENSG00000062650	ENST00000298767	0.907617	0.89759	-0.0111095	0.0346592	0.852521	0.852521	1	1	WAPL	39.86
ENSG00000062822	ENST00000440232	0.772057	0.81592	0.0552587	1.37078	0.243226	0.243226	1	1	POLD1	55.06
ENSG00000063177	ENST00000549920	0.904125	0.890505	-0.0151786	1.95425	0.163849	0.163849	1	1	RPL18	55.98
ENSG00000063322	ENST00000615911	0.673506	0.781408	0.1486	3.50659	0.0627469	0.0627469	1	1	MED29	52.37
ENSG00000063761	ENST00000341211	0.528875	0.587301	0.104785	0.367205	0.545295	0.545295	1	1	ADCK1	47.62
ENSG00000064012	ENST00000339403	0.342868	0.271959	-0.231694	6.144	0.0141066	0.0141066	1	1	CASP8	43.9
ENSG00000064102	ENST00000261191	0.871611	0.894495	0.0259167	0.12025	0.729169	0.729169	1	1	INTS13	36.38
ENSG00000064115	ENST00000343028	0.744225	0.741573	-0.00357031	0.00397641	0.94979	0.94979	1	1	TM7SF3	40.31
ENSG00000064313	ENST00000378164	0.829866	0.854316	0.0290373	0.372266	0.542541	0.542541	1	1	TAF2	37.49
ENSG00000064547	ENST00000407877	0.76261	0.754237	-0.0110397	0.0103627	0.919031	0.919031	1	1	LPAR2	58.93
ENSG00000064666	ENST00000263097	0.858225	0.858881	0.00076365	0.000199693	0.988741	0.988741	1	1	CNN2	59.72
ENSG00000064726	ENST00000261721	0.9492	0.936592	-0.0133717	0.119655	0.729813	0.729813	1	1	BTBD1	39.45
ENSG00000064763	ENST00000536681	0.778531	0.758241	-0.026407	0.174939	0.676258	0.676258	1	1	FAR2	38.9
ENSG00000064999	ENST00000360359	0.889451	0.923304	0.0373534	0.397384	0.529243	0.529243	1	1	ANKS1A	44.93
ENSG00000065060	ENST00000192788	0.970886	0.965363	-0.00570477	0.0260242	0.872022	0.872022	1	1	UHRF1BP1	42.65
ENSG00000065154	ENST00000368845	0.944174	0.927856	-0.0174342	0.13096	0.717863	0.717863	1	1	OAT	42.49
ENSG00000065534	ENST00000360772	0.149702	0.163466	0.0879632	0.316825	0.574222	0.574222	1	1	MYLK	45.34
ENSG00000065600	ENST00000261455	0.523391	0.479385	-0.0878257	0.659568	0.417785	0.417785	1	1	PACC1	44.57
ENSG00000065802	ENST00000264607	0.7768	0.764706	-0.015692	0.0416361	0.838546	0.838546	1	1	ASB1	47.31
ENSG00000065923	ENST00000616978	0.926998	0.93565	0.00928934	0.315243	0.575179	0.575179	1	1	SLC9A7	41.06
ENSG00000065970	ENST00000162391	0.947457	0.967742	0.0211837	0.0887128	0.766164	0.766164	1	1	FOXJ2	47.53
ENSG00000066027	ENST00000261461	0.957022	0.951798	-0.00547379	0.0345647	0.85272	0.85272	1	1	PPP2R5A	39.33
ENSG00000066084	ENST00000301180	0.961893	0.956157	-0.00598181	0.0668151	0.796327	0.796327	1	1	DIP2B	41.84
ENSG00000066135	ENST00000372396	0.931768	0.935743	0.0042569	0.0115433	0.91456	0.91456	1	1	KDM4A	46.76
ENSG00000066136	ENST00000425457	0.139585	0.139623	0.000274319	2.6006e-06	0.998715	0.998715	1	1	NFYC	42.65
ENSG00000066279	ENST00000367409	0.938789	0.946548	0.00823102	0.0274381	0.868623	0.868623	1	1	ASPM	34.66
ENSG00000066427	ENST00000644486	0.615899	0.588785	-0.0450216	0.601107	0.439173	0.439173	1	1	ATXN3	42.4
ENSG00000066455	ENST00000163416	0.994914	1	0.0050988	0.00557017	0.940589	0.940589	1	1	GOLGA5	39.58
ENSG00000066583	ENST00000173527	0.999151	1	0.000849257	6.52485e-05	0.993564	0.993564	1	1	ISOC1	38.93
ENSG00000066777	ENST00000262215	0.925588	0.931292	0.00614383	0.0436708	0.834704	0.834704	1	1	ARFGEF1	38.38
ENSG00000066855	ENST00000262146	0.652608	0.676056	0.0352991	0.0552947	0.814361	0.814361	1	1	MTFR1	40.22
ENSG00000066923	ENST00000451963	0.242821	0.224005	-0.0806572	0.14809	0.700821	0.700821	1	1	STAG3	47.11
ENSG00000066926	ENST00000651787	0.653274	0.666176	0.019557	0.166895	0.683372	0.683372	1	1	FECH	42.64
ENSG00000067057	ENST00000381125	0.876298	0.903089	0.0301158	0.529989	0.467558	0.467558	1	1	PFKP	51.45
ENSG00000067191	ENST00000622445	0.678508	0.714286	0.0513867	0.123919	0.725234	0.725234	1	1	CACNB1	54.39
ENSG00000067208	ENST00000370331	0.713529	0.612745	-0.152274	2.70526	0.101763	0.101763	1	1	EVI5	38.19
ENSG00000067221	ENST00000541638	0.248092	0.189189	-0.271051	0.959642	0.328592	0.328592	1	1	STOML1	52.84
ENSG00000067560	ENST00000418115	0.976466	0.973772	-0.0027632	0.0382031	0.845256	0.845256	1	1	RHOA	46.57
ENSG00000067601	ENST00000414507	0.841226	0.875	0.039364	0.0304242	0.861727	0.861727	1	1	PMS2P4	43.28
ENSG00000067704	ENST00000366922	0.98157	0.991392	0.00995618	0.0638177	0.800849	0.800849	1	1	IARS2	39.19
ENSG00000067955	ENST00000412916	0.347518	0.337238	-0.0300261	0.34019	0.56045	0.56045	1	1	CBFB	40.51
ENSG00000067992	ENST00000568479	0.925417	0.927125	0.00184429	0.00143441	0.96983	0.96983	1	1	PDK3	40.79
ENSG00000068001	ENST00000357750	0.682888	0.619047	-0.0981492	0.344777	0.557821	0.557821	1	1	HYAL2	60.99
ENSG00000068024	ENST00000493582	0.086464	0.097458	0.119693	0.308115	0.579528	0.579528	1	1	HDAC4	51.33
ENSG00000068354	ENST00000376771	0.92961	0.911765	-0.0193832	0.0551937	0.814527	0.814527	1	1	TBC1D25	47.97
ENSG00000068438	ENST00000348411	0.692379	0.671554	-0.030539	0.198329	0.656608	0.656608	1	1	FTSJ1	50.6
ENSG00000068697	ENST00000175091	0.986143	0.987165	0.00103558	0.000841467	0.97689	0.97689	1	1	LAPTM4A	41.26
ENSG00000068971	ENST00000164133	0.960143	0.963964	0.00397192	0.00158309	0.968306	0.968306	1	1	PPP2R5B	54.41
ENSG00000069248	ENST00000261396	0.965127	0.970339	0.00538623	0.024515	0.875757	0.875757	1	1	NUP133	40.26
ENSG00000069275	ENST00000367142	0.999352	0.999681	0.000329383	0.000319807	0.985752	0.985752	1	1	NUCKS1	39.53
ENSG00000069509	ENST00000378045	0.958991	0.944444	-0.0152843	0.0147833	0.903362	0.903362	1	1	FUNDC1	41.03
ENSG00000069849	ENST00000286371	0.83132	0.826193	-0.00618594	0.0236967	0.877831	0.877831	1	1	ATP1B3	40.6
ENSG00000069869	ENST00000435532	0.792864	0.868421	0.0910249	2.48635	0.116594	0.116594	1	1	NEDD4	38.49
ENSG00000069956	ENST00000261845	0.985973	0.984707	-0.0012854	0.00178423	0.966354	0.966354	1	1	MAPK6	43.13
ENSG00000069974	ENST00000569493	0.239577	0.297298	0.215857	1.4725	0.226541	0.226541	1	1	RAB27A	41.6
ENSG00000070366	ENST00000263073	0.937718	0.965164	0.0288489	0.365351	0.54631	0.54631	1	1	SMG6	45.76
ENSG00000070404	ENST00000592947	0.859789	0.87931	0.0224512	0.0238363	0.877475	0.877475	1	1	FSTL3	64.93
ENSG00000070423	ENST00000292363	0.656229	0.70303	0.0688899	0.519896	0.471822	0.471822	1	1	RNF126	63.49
ENSG00000070495	ENST00000397625	0.619259	0.656481	0.0583708	3.41435	0.0662727	0.0662727	1	1	JMJD6	48.83
ENSG00000070614	ENST00000261797	0.859336	0.885931	0.030479	0.204126	0.651955	0.651955	1	1	NDST1	52.04
ENSG00000070669	ENST00000454046	0.350751	0.431655	0.20755	2.34368	0.127548	0.127548	1	1	ASNS	38.47
ENSG00000070785	ENST00000360403	0.498764	0.55	0.0977858	0.758707	0.384894	0.384894	1	1	EIF2B3	42.55
ENSG00000070882	ENST00000313367	0.545178	0.560975	0.0285645	0.104544	0.746818	0.746818	1	1	OSBPL3	40.72
ENSG00000071537	ENST00000336735	0.915222	0.924194	0.00975464	0.0511577	0.821318	0.821318	1	1	SEL1L	38.48
ENSG00000071539	ENST00000166345	0.937959	0.929412	-0.00915469	0.00619489	0.937353	0.937353	1	1	TRIP13	50.22
ENSG00000071575	ENST00000155926	0.67011	0.696207	0.0382059	0.397084	0.529398	0.529398	1	1	TRIB2	47.68
ENSG00000071894	ENST00000616140	0.878516	0.887179	0.00981337	0.092727	0.76109	0.76109	1	1	CPSF1	59.96
ENSG00000072062	ENST00000308677	0.486188	0.534091	0.0939699	0.389047	0.53359	0.53359	1	1	PRKACA	53.35
ENSG00000072071	ENST00000340736	0.559107	0.558139	-0.00173328	0.000338591	0.985339	0.985339	1	1	ADGRL1	56.42
ENSG00000072274	ENST00000360110	0.843825	0.844052	0.00026883	0.000211717	0.988407	0.988407	1	1	TFRC	42.42
ENSG00000072415	ENST00000261681	0.804414	0.831858	0.0335476	0.197436	0.657333	0.657333	1	1	MPP5	37.7
ENSG00000072501	ENST00000322213	0.884447	0.891339	0.00776124	0.0635742	0.801221	0.801221	1	1	SMC1A	45.54
ENSG00000072506	ENST00000168216	0.893348	0.90146	0.00903967	0.0187848	0.891138	0.891138	1	1	HSD17B10	51.98
ENSG00000072736	ENST00000346183	0.16728	0.139564	-0.181148	2.19577	0.140138	0.140138	1	1	NFATC3	41.53
ENSG00000072756	ENST00000402675	0.411894	0.47157	0.135302	2.33126	0.128555	0.128555	1	1	TRNT1	38.87
ENSG00000072786	ENST00000176763	0.932255	0.941691	0.0100709	0.0938584	0.759682	0.759682	1	1	STK10	48.99
ENSG00000072858	ENST00000264852	0.833863	0.814953	-0.0229383	0.211812	0.645906	0.645906	1	1	SIDT1	40.77
ENSG00000073111	ENST00000265056	0.967025	0.974714	0.00791937	0.0954189	0.757755	0.757755	1	1	MCM2	50.56
ENSG00000073350	ENST00000577500	0.294347	0.277228	-0.05992	0.094678	0.758668	0.758668	1	1	LLGL2	56.06
ENSG00000073536	ENST00000360831	0.307593	0.340741	0.102346	0.853504	0.3568	0.3568	1	1	NLE1	52.09
ENSG00000073605	ENST00000477054	0.611204	0.579832	-0.0526924	0.182942	0.669368	0.669368	1	1	GSDMB	48.85
ENSG00000073803	ENST00000265026	0.818053	0.843576	0.0307224	0.131085	0.717734	0.717734	1	1	MAP3K13	40.07
ENSG00000073849	ENST00000470633	0.0619759	0.0539523	-0.138646	0.762273	0.383781	0.383781	1	1	ST6GAL1	44.4
ENSG00000073969	ENST00000398238	0.810503	0.870036	0.0708799	1.12768	0.289693	0.289693	1	1	NSF	38.62
ENSG00000074319	ENST00000251968	0.892068	0.896	0.00439776	0.00407535	0.94917	0.94917	1	1	TSG101	39.61
ENSG00000074370	ENST00000397041	0.854496	0.877909	0.0270316	2.56025	0.111335	0.111335	1	1	ATP2A3	56.9
ENSG00000074582	ENST00000431802	0.197905	0.183784	-0.074027	0.170195	0.680429	0.680429	1	1	BCS1L	54.42
ENSG00000074621	ENST00000434116	0.434289	0.517483	0.175267	2.09663	0.149364	0.149364	1	1	SLC24A1	44.73
ENSG00000074660	ENST00000576012	0.306855	0.286863	-0.0673684	0.458414	0.499236	0.499236	1	1	SCARF1	58.07
ENSG00000074695	ENST00000251047	0.955597	0.96965	0.0145991	0.243813	0.622068	0.622068	1	1	LMAN1	36.9
ENSG00000074696	ENST00000261875	0.916455	0.948097	0.0339442	0.590547	0.443215	0.443215	1	1	HACD3	42.55
ENSG00000074706	ENST00000265198	0.602657	0.620703	0.0295037	0.116512	0.733247	0.733247	1	1	IPCEF1	40.14
ENSG00000074800	ENST00000234590	0.96005	0.965522	0.0056838	0.206086	0.6504	0.6504	1	1	ENO1	50.15
ENSG00000074842	ENST00000262947	0.97136	0.974638	0.00336899	0.00281791	0.957724	0.957724	1	1	MYDGF	54.73
ENSG00000074935	ENST00000368662	0.413757	0.39	-0.0591342	0.12434	0.724787	0.724787	1	1	TUBE1	34.63
ENSG00000075218	ENST00000454366	0.806992	0.830986	0.0292991	0.0480868	0.826675	0.826675	1	1	GTSE1	50.08
ENSG00000075240	ENST00000361034	0.760191	0.787664	0.0355017	0.28832	0.591962	0.591962	1	1	GRAMD4	57.68
ENSG00000075303	ENST00000341119	0.847528	0.836842	-0.0126885	0.0237476	0.877702	0.877702	1	1	SLC25A40	35.47
ENSG00000075420	ENST00000416957	0.323192	0.380164	0.162358	1.15682	0.283565	0.283565	1	1	FNDC3B	39.76
ENSG00000075426	ENST00000264716	0.753189	0.760489	0.00964632	0.0528709	0.818402	0.818402	1	1	FOSL2	51.81
ENSG00000075624	ENST00000646664	0.83432	0.829067	-0.00631606	0.166696	0.68355	0.68355	1	1	ACTB	56.77
ENSG00000075711	ENST00000471733	0.0457725	0.0278114	-0.498239	5.4364	0.0208283	0.0208283	1	1	DLG1	36.59
ENSG00000075785	ENST00000265062	0.880189	0.901042	0.023415	0.178288	0.673352	0.673352	1	1	RAB7A	45.18
ENSG00000075790	ENST00000465919	0.156936	0.15493	-0.0128663	0.00341795	0.953444	0.953444	1	1	BCAP29	37.26
ENSG00000075945	ENST00000361580	0.882609	0.912281	0.0330658	0.159424	0.690161	0.690161	1	1	KIFAP3	34.27
ENSG00000075975	ENST00000170447	0.962682	0.949329	-0.0139676	0.113341	0.736764	0.736764	1	1	MKRN2	45.49
ENSG00000076003	ENST00000264156	0.992877	0.993036	0.000160786	1.72701e-05	0.996689	0.996689	1	1	MCM6	40.29
ENSG00000076043	ENST00000538791	0.131526	0.122449	-0.071512	0.114411	0.735572	0.735572	1	1	REXO2	39.48
ENSG00000076067	ENST00000262031	0.967219	0.971014	0.00391615	0.00285873	0.957419	0.957419	1	1	RBMS2	44.05
ENSG00000076201	ENST00000265562	0.789396	0.756098	-0.0430979	0.163296	0.68662	0.68662	1	1	PTPN23	51.52
ENSG00000076248	ENST00000446767	0.15652	0.137204	-0.131718	0.317216	0.573987	0.573987	1	1	UNG	47.26
ENSG00000076382	ENST00000321765	0.799973	0.819862	0.0245575	0.201964	0.653681	0.653681	1	1	SPAG5	46.2
ENSG00000076554	ENST00000379096	0.193405	0.194617	0.00624753	0.00337619	0.953729	0.953729	1	1	TPD52	41.15
ENSG00000076641	ENST00000220597	0.991737	0.991199	-0.000541901	0.000850265	0.97677	0.97677	1	1	PAG1	40.56
ENSG00000076650	ENST00000170564	0.865583	0.897196	0.0358709	0.114173	0.735837	0.735837	1	1	GPATCH1	45.71
ENSG00000077463	ENST00000337491	0.646354	0.68421	0.0569187	0.155932	0.693397	0.693397	1	1	SIRT6	57.86
ENSG00000077514	ENST00000263681	0.856954	0.842912	-0.0165214	0.0562263	0.812833	0.812833	1	1	POLD3	41.72
ENSG00000077549	ENST00000264202	0.883845	0.883572	-0.000308846	4.98499e-05	0.994374	0.994374	1	1	CAPZB	49.21
ENSG00000078237	ENST00000179259	0.787277	0.770925	-0.0209887	0.0692561	0.792724	0.792724	1	1	TIGAR	41.85
ENSG00000078246	ENST00000448120	0.751712	0.738095	-0.0182805	0.00967611	0.92175	0.92175	1	1	TULP3	44.99
ENSG00000078369	ENST00000378609	0.882769	0.880385	-0.00270428	0.0236358	0.877987	0.877987	1	1	GNB1	46.7
ENSG00000078596	ENST00000373298	0.713565	0.714997	0.0020051	0.00214247	0.963133	0.963133	1	1	ITM2A	36.96
ENSG00000078699	ENST00000359606	0.771995	0.819398	0.0595913	0.797251	0.373109	0.373109	1	1	CBFA2T2	42.36
ENSG00000078902	ENST00000263646	0.286041	0.300752	0.0501501	0.0945486	0.758828	0.758828	1	1	TOLLIP	57.49
ENSG00000078967	ENST00000222402	0.861185	0.819149	-0.0500431	0.178704	0.672994	0.672994	1	1	UBE2D4	45.79
ENSG00000079257	ENST00000264265	0.946847	0.9375	-0.00992052	0.00424691	0.948112	0.948112	1	1	LXN	36.91
ENSG00000079462	ENST00000262890	0.570891	0.609929	0.0661444	0.343764	0.558399	0.558399	1	1	PAFAH1B3	53.73
ENSG00000079785	ENST00000233084	0.94217	0.938834	-0.0035476	0.00767567	0.930283	0.930283	1	1	DDX1	39.55
ENSG00000079999	ENST00000171111	0.67	0.650848	-0.0290021	0.150168	0.698832	0.698832	1	1	KEAP1	54.06
ENSG00000080608	ENST00000397885	0.960602	0.971503	0.0112839	0.0431393	0.835698	0.835698	1	1	PUM3	39.59
ENSG00000080819	ENST00000647941	0.965663	0.969466	0.00392991	0.00184713	0.965766	0.965766	1	1	CPOX	40.35
ENSG00000080947	ENST00000263511	0.649507	0.619719	-0.0469486	0.0902833	0.764164	0.764164	1	1	CROCCP3	51.27
ENSG00000080986	ENST00000261597	0.90798	0.913043	0.00556065	0.00368765	0.951645	0.951645	1	1	NDC80	36.33
ENSG00000081014	ENST00000261842	0.719494	0.709677	-0.0137377	0.0350238	0.851757	0.851757	1	1	AP4E1	37.92
ENSG00000081019	ENST00000616024	0.34373	0.293367	-0.158431	2.8404	0.0936539	0.0936539	1	1	RSBN1	37.22
ENSG00000081087	ENST00000193322	0.832402	0.81	-0.0272815	0.112423	0.737793	0.737793	1	1	OSTM1	42.48
ENSG00000081237	ENST00000442510	0.673959	0.680298	0.00936148	0.00730114	0.932001	0.932001	1	1	PTPRC	34.25
ENSG00000081721	ENST00000367943	0.905277	0.901754	-0.00389824	0.00358218	0.95234	0.95234	1	1	DUSP12	39.87
ENSG00000081913	ENST00000262719	0.943873	0.945763	0.00200001	0.00213155	0.963227	0.963227	1	1	PHLPP1	39.46
ENSG00000082074	ENST00000515010	0.212659	0.219677	0.0324651	0.0510217	0.821551	0.821551	1	1	FYB1	37.96
ENSG00000082146	ENST00000194530	0.930128	0.922747	-0.00796737	0.0263207	0.871301	0.871301	1	1	STRADB	38.23
ENSG00000082212	ENST00000321341	0.202992	0.199999	-0.0148557	0.0350259	0.851752	0.851752	1	1	ME2	38.58
ENSG00000082213	ENST00000325366	0.697848	0.671569	-0.0383847	0.186681	0.66621	0.66621	1	1	C5orf22	39.87
ENSG00000082516	ENST00000285873	0.990854	0.995546	0.00472333	0.00892088	0.924856	0.924856	1	1	GEMIN5	41.33
ENSG00000083093	ENST00000261584	0.892344	0.88	-0.0139307	0.0239231	0.877254	0.877254	1	1	PALB2	43.53
ENSG00000083444	ENST00000196061	0.983819	0.976744	-0.00721692	0.00409235	0.949064	0.949064	1	1	PLOD1	53.54
ENSG00000083535	ENST00000326291	0.82845	0.913828	0.0980856	3.90608	0.0496393	0.0496393	1	1	PIBF1	36.99
ENSG00000083720	ENST00000196371	0.987516	0.996528	0.00908449	0.0225022	0.880927	0.880927	1	1	OXCT1	37.45
ENSG00000083750	ENST00000374941	0.86767	0.875	0.00841201	0.011467	0.914842	0.914842	1	1	RRAGB	40.86
ENSG00000083812	ENST00000196482	0.754227	0.772	0.0232916	0.0969344	0.7559	0.7559	1	1	ZNF324	57.75
ENSG00000083845	ENST00000196551	0.965722	0.966864	0.00118165	0.0114633	0.914855	0.914855	1	1	RPS5	51.15
ENSG00000084070	ENST00000372718	0.571854	0.561047	-0.0190805	0.0472638	0.828141	0.828141	1	1	SMAP2	41.95
ENSG00000084073	ENST00000372759	0.987949	0.987842	-0.000108716	3.59937e-06	0.998488	0.998488	1	1	ZMPSTE24	40.81
ENSG00000084090	ENST00000337288	0.942158	0.953033	0.0114772	0.180872	0.671133	0.671133	1	1	STARD7	42.97
ENSG00000084093	ENST00000619101	0.560415	0.543162	-0.0312703	0.380934	0.537884	0.537884	1	1	REST	43.58
ENSG00000084207	ENST00000398606	0.94099	0.93144	-0.0102006	0.130284	0.718561	0.718561	1	1	GSTP1	62.26
ENSG00000084234	ENST00000263574	0.498046	0.460661	-0.0780293	1.57978	0.210421	0.210421	1	1	APLP2	43.97
ENSG00000084444	ENST00000197268	0.838909	0.834123	-0.00572179	0.0053025	0.942032	0.942032	1	1	FAM234B	43.2
ENSG00000084731	ENST00000264712	0.853493	0.838461	-0.0177691	0.0322668	0.857645	0.857645	1	1	KIF3C	48.25
ENSG00000084733	ENST00000264710	0.905664	0.914633	0.00985443	0.0536148	0.817152	0.817152	1	1	RAB10	40.63
ENSG00000084774	ENST00000264705	0.77942	0.794551	0.0192273	0.236489	0.627345	0.627345	1	1	CAD	51.18
ENSG00000085433	ENST00000369962	0.776168	0.781316	0.00661126	0.0148128	0.903266	0.903266	1	1	WDR47	41.17
ENSG00000085514	ENST00000198536	0.548276	0.527274	-0.0390582	0.0417863	0.838259	0.838259	1	1	PILRA	48.68
ENSG00000085719	ENST00000517490	0.893288	0.916265	0.0253967	0.579936	0.447334	0.447334	1	1	CPNE3	37.62
ENSG00000085721	ENST00000198767	0.943942	0.92339	-0.0220128	0.506409	0.477619	0.477619	1	1	RRN3	42.08
ENSG00000085760	ENST00000263629	0.766324	0.773333	0.00910522	0.0176209	0.894544	0.894544	1	1	MTIF2	39.6
ENSG00000085840	ENST00000371568	0.890866	0.862385	-0.0324918	0.189011	0.664262	0.664262	1	1	ORC1	44.74
ENSG00000085871	ENST00000265498	0.785256	0.867647	0.0997751	0.543698	0.461864	0.461864	1	1	MGST2	43.46
ENSG00000085982	ENST00000251722	0.76632	0.808118	0.0531077	0.558457	0.455858	0.455858	1	1	USP40	38.86
ENSG00000085999	ENST00000371975	0.685268	0.673078	-0.0179494	0.010668	0.917851	0.917851	1	1	RAD54L	46.88
ENSG00000086015	ENST00000361297	0.834409	0.855932	0.0254679	0.0615072	0.804412	0.804412	1	1	MAST2	41.32
ENSG00000086061	ENST00000330899	0.977611	0.978611	0.00102212	0.0040864	0.949101	0.949101	1	1	DNAJA1	41.08
ENSG00000086062	ENST00000379731	0.9955	0.995373	-0.000128125	5.24892e-05	0.994227	0.994227	1	1	B4GALT1	47.1
ENSG00000086189	ENST00000199320	0.887512	0.881579	-0.00670811	0.0140173	0.905887	0.905887	1	1	DIMT1	37.8
ENSG00000086232	ENST00000199389	0.90728	0.92277	0.0169289	0.1875	0.665524	0.665524	1	1	EIF2AK1	44.67
ENSG00000086544	ENST00000263370	0.993497	0.991597	-0.00191474	0.000398425	0.984097	0.984097	1	1	ITPKC	51.3
ENSG00000086712	ENST00000380122	0.982987	0.993333	0.0104706	0.059645	0.807336	0.807336	1	1	TXLNG	42.93
ENSG00000086827	ENST00000200135	0.896437	0.878924	-0.0197303	0.0699625	0.791694	0.791694	1	1	ZW10	39.08
ENSG00000087087	ENST00000611405	0.426589	0.463482	0.0829477	4.27436	0.0401224	0.0401224	1	1	SRRT	53.16
ENSG00000087301	ENST00000281741	0.967498	0.972789	0.0054542	0.00399133	0.949696	0.949696	1	1	TXNDC16	36.83
ENSG00000087338	ENST00000282570	0.961363	0.983871	0.0231427	0.150538	0.69848	0.69848	1	1	GMCL1	37.76
ENSG00000088035	ENST00000263440	0.312709	0.314286	0.00503018	0.00126737	0.971641	0.971641	1	1	ALG6	37.94
ENSG00000088256	ENST00000078429	0.820498	0.791383	-0.0361298	0.407077	0.524268	0.524268	1	1	GNA11	61.68
ENSG00000088298	ENST00000374492	0.984132	0.97561	-0.00869739	0.0168505	0.896862	0.896862	1	1	EDEM2	45.8
ENSG00000088305	ENST00000348286	0.687581	0.755952	0.0947972	1.05733	0.305206	0.305206	1	1	DNMT3B	49.4
ENSG00000088325	ENST00000300403	0.97033	0.976501	0.00633945	0.0141135	0.905566	0.905566	1	1	TPX2	41.52
ENSG00000088451	ENST00000261296	0.951634	0.907407	-0.047589	0.103972	0.747488	0.747488	1	1	TGDS	36.97
ENSG00000088682	ENST00000262507	0.733519	0.759494	0.0347979	0.133136	0.715631	0.715631	1	1	COQ9	45.83
ENSG00000088766	ENST00000378868	0.526351	0.562044	0.0656123	0.302	0.583313	0.583313	1	1	CRLS1	39.36
ENSG00000088854	ENST00000252032	0.973593	0.974026	0.000444283	5.50309e-05	0.994089	0.994089	1	1	C20orf194	43.8
ENSG00000088876	ENST00000278772	0.843267	0.848485	0.00616858	0.00388229	0.950387	0.950387	1	1	ZNF343	43.04
ENSG00000088888	ENST00000428216	0.962492	0.95756	-0.00513727	0.0346124	0.85262	0.85262	1	1	MAVS	52.52
ENSG00000088986	ENST00000242577	0.725018	0.672543	-0.0751304	1.7649	0.185696	0.185696	1	1	DYNLL1	47.04
ENSG00000089048	ENST00000202816	0.909552	0.902326	-0.00797717	0.011239	0.915689	0.915689	1	1	ESF1	37.99
ENSG00000089050	ENST00000337227	0.960205	0.968944	0.00906046	0.0117235	0.913898	0.913898	1	1	RBBP9	41.62
ENSG00000089057	ENST00000338244	0.931168	0.949791	0.0198019	0.167128	0.683163	0.683163	1	1	SLC23A2	44.93
ENSG00000089154	ENST00000300648	0.97591	0.983976	0.00823136	0.122664	0.726573	0.726573	1	1	GCN1	49.67
ENSG00000089159	ENST00000424649	0.505267	0.51145	0.012161	0.00942082	0.922786	0.922786	1	1	PXN	53.01
ENSG00000089220	ENST00000261313	0.996155	0.998732	0.00258354	0.00993728	0.920705	0.920705	1	1	PEBP1	48.71
ENSG00000089335	ENST00000509196	0.253907	0.173642	-0.379975	5.52199	0.0198626	0.0198626	1	1	ZNF302	39.83
ENSG00000089486	ENST00000567695	0.559483	0.486188	-0.140417	1.62488	0.204056	0.204056	1	1	CDIP1	51.97
ENSG00000089597	ENST00000356638	0.828423	0.790863	-0.0463999	3.09441	0.0802606	0.0802606	1	1	GANAB	50.02
ENSG00000089639	ENST00000203556	0.818712	0.832	0.0160995	0.0760354	0.78306	0.78306	1	1	GMIP	56.13
ENSG00000089685	ENST00000350051	0.842662	0.825397	-0.0207014	0.105488	0.745718	0.745718	1	1	BIRC5	49.27
ENSG00000089820	ENST00000350060	0.823747	0.846238	0.0269372	1.20828	0.273141	0.273141	1	1	ARHGAP4	58.14
ENSG00000089902	ENST00000262241	0.984511	0.979294	-0.0053135	0.0211361	0.884572	0.884572	1	1	RCOR1	43.49
ENSG00000090013	ENST00000263368	0.961558	0.954545	-0.00731948	0.0108511	0.917152	0.917152	1	1	BLVRB	49.72
ENSG00000090020	ENST00000263980	0.812576	0.819549	0.00854438	0.00735527	0.93175	0.93175	1	1	SLC9A1	51.7
ENSG00000090054	ENST00000262554	0.733597	0.805781	0.0938522	3.14538	0.0778334	0.0778334	1	1	SPTLC1	41.69
ENSG00000090266	ENST00000247866	0.799185	0.806763	0.00943727	0.0139594	0.906081	0.906081	1	1	NDUFB2	43.57
ENSG00000090273	ENST00000321265	0.940199	0.94605	0.00620416	0.0174813	0.894961	0.894961	1	1	NUDC	48.43
ENSG00000090339	ENST00000264832	0.962779	0.971264	0.0087752	0.0125374	0.910972	0.910972	1	1	ICAM1	51.86
ENSG00000090382	ENST00000261267	0.947774	0.942963	-0.0050891	0.0991783	0.753183	0.753183	1	1	LYZ	36.54
ENSG00000090470	ENST00000204549	0.982871	0.996212	0.0134819	0.0441263	0.833856	0.833856	1	1	PDCD7	45.71
ENSG00000090487	ENST00000204566	0.370948	0.371031	0.000224636	7.88332e-06	0.997763	0.997763	1	1	SPG21	44.04
ENSG00000090661	ENST00000557925	0.100583	0.0765966	-0.27243	0.951643	0.330611	0.330611	1	1	CERS4	52.88
ENSG00000090861	ENST00000261772	0.958817	0.967619	0.00913844	0.0390428	0.843587	0.843587	1	1	AARS1	49.58
ENSG00000090889	ENST00000374403	0.989527	0.993631	0.00413883	0.00250671	0.960124	0.960124	1	1	KIF4A	40.48
ENSG00000090971	ENST00000205194	0.615147	0.587302	-0.0463224	0.0726393	0.787841	0.787841	1	1	NAT14	65.69
ENSG00000090975	ENST00000451868	0.179957	0.202934	0.120167	1.12261	0.290777	0.290777	1	1	PITPNM2	51.35
ENSG00000091009	ENST00000265271	0.994812	0.996664	0.0018601	0.00479904	0.944848	0.944848	1	1	RBM27	38.67
ENSG00000091317	ENST00000205636	0.989604	0.991332	0.00174434	0.00625988	0.937026	0.937026	1	1	CMTM6	38.52
ENSG00000091483	ENST00000366560	0.983723	0.972789	-0.0111773	0.0332707	0.855472	0.855472	1	1	FH	36.86
ENSG00000091732	ENST00000358303	0.791994	0.803738	0.0147203	0.0171715	0.89589	0.89589	1	1	ZC3HC1	44.46
ENSG00000091947	ENST00000206380	0.960485	0.990909	0.0311845	0.19239	0.661461	0.661461	1	1	TMEM101	49.94
ENSG00000092201	ENST00000216297	0.918943	0.948186	0.0313268	1.33578	0.249312	0.249312	1	1	SUPT16H	40.35
ENSG00000092208	ENST00000250379	0.358491	0.304347	-0.163733	0.351749	0.553869	0.553869	1	1	GEMIN2	39.65
ENSG00000092529	ENST00000673854	0.260028	0.207319	-0.226534	3.87034	0.0506832	0.0506832	1	1	CAPN3	46.78
ENSG00000092531	ENST00000249647	0.824554	0.851715	0.0324103	0.668684	0.414592	0.414592	1	1	SNAP23	42.25
ENSG00000092871	ENST00000394597	0.707973	0.693617	-0.0204871	0.0653899	0.798463	0.798463	1	1	RFFL	43.34
ENSG00000092964	ENST00000311151	0.903335	0.888692	-0.0163418	0.259002	0.61143	0.61143	1	1	DPYSL2	44.97
ENSG00000093009	ENST00000263201	0.727447	0.738461	0.0150282	0.0308521	0.860768	0.860768	1	1	CDC45	48.03
ENSG00000093183	ENST00000487701	0.0522574	0.0444445	-0.161942	0.6028	0.438531	0.438531	1	1	SEC22C	43.29
ENSG00000094880	ENST00000394886	0.907737	0.943489	0.0386301	0.526923	0.468846	0.468846	1	1	CDC23	41.22
ENSG00000094914	ENST00000209873	0.546346	0.539772	-0.012106	0.0254331	0.873471	0.873471	1	1	AAAS	49.39
ENSG00000094916	ENST00000209875	0.935718	0.929323	-0.00685775	0.0820523	0.774865	0.774865	1	1	CBX5	42.96
ENSG00000095002	ENST00000233146	0.726792	0.806172	0.103657	1.43205	0.233004	0.233004	1	1	MSH2	45.38
ENSG00000095015	ENST00000399503	0.974409	0.984305	0.0101046	0.0843461	0.771826	0.771826	1	1	MAP3K1	38.08
ENSG00000095209	ENST00000374692	0.792006	0.757143	-0.0450177	0.10185	0.749991	0.749991	1	1	TMEM38B	37.53
ENSG00000095319	ENST00000372577	0.930176	0.944793	0.0155918	0.168657	0.681797	0.681797	1	1	NUP188	46.07
ENSG00000095321	ENST00000318080	0.723062	0.668831	-0.077964	0.586578	0.444749	0.444749	1	1	CRAT	58.61
ENSG00000095574	ENST00000479103	0.0417458	0.0404313	-0.0319943	0.0143742	0.904702	0.904702	1	1	IKZF5	38.31
ENSG00000095585	ENST00000224337	0.817996	0.790646	-0.0340078	0.762441	0.383729	0.383729	1	1	BLNK	42.63
ENSG00000096384	ENST00000371646	0.982533	0.98191	-0.00063492	0.00427214	0.947959	0.947959	1	1	HSP90AB1	49.1
ENSG00000096433	ENST00000605930	0.950812	0.922594	-0.0301266	0.383085	0.536739	0.536739	1	1	ITPR3	55.13
ENSG00000096968	ENST00000381652	0.845841	0.821505	-0.029193	0.30552	0.581128	0.581128	1	1	JAK2	37.57
ENSG00000096996	ENST00000322153	0.520608	0.526882	0.0119792	0.00658343	0.935422	0.935422	1	1	IL12RB1	51.1
ENSG00000097021	ENST00000608083	0.776993	0.80303	0.032961	0.0538716	0.816722	0.816722	1	1	ACOT7	53.97
ENSG00000097046	ENST00000234626	0.835616	0.847826	0.0145059	0.0303961	0.861791	0.861791	1	1	CDC7	36.66
ENSG00000099203	ENST00000214869	0.900512	0.876812	-0.026671	0.0799637	0.777672	0.777672	1	1	TMED1	56.75
ENSG00000099204	ENST00000392952	0.791276	0.816159	0.0309618	0.132229	0.716558	0.716558	1	1	ABLIM1	42.03
ENSG00000099219	ENST00000214893	0.383091	0.392157	0.0233894	0.0598381	0.807031	0.807031	1	1	ERMP1	39
ENSG00000099290	ENST00000282633	0.498554	0.538455	0.0769922	0.552417	0.458301	0.458301	1	1	WASHC2A	42.59
ENSG00000099308	ENST00000262811	0.967165	0.976027	0.0091215	0.0218268	0.882714	0.882714	1	1	MAST3	54.87
ENSG00000099331	ENST00000595641	0.335488	0.311546	-0.0740386	1.88441	0.171542	0.171542	1	1	MYO9B	52.36
ENSG00000099337	ENST00000263372	0.991687	1	0.00834729	0.00601137	0.938286	0.938286	1	1	KCNK6	52.87
ENSG00000099381	ENST00000262519	0.962191	0.956923	-0.00548955	0.00881665	0.925295	0.925295	1	1	SETD1A	55.65
ENSG00000099624	ENST00000614837	0.215493	0.198113	-0.0840888	0.138951	0.709764	0.709764	1	1	ATP5F1D	62.95
ENSG00000099785	ENST00000602117	0.623413	0.62037	-0.00489299	0.00154224	0.968718	0.968718	1	1	MARCHF2	51.12
ENSG00000099797	ENST00000215567	0.682714	0.674478	-0.0121358	0.035157	0.851478	0.851478	1	1	TECR	53.54
ENSG00000099817	ENST00000615234	0.458237	0.425723	-0.0735975	0.848671	0.358162	0.358162	1	1	POLR2E	61.47
ENSG00000099910	ENST00000328879	0.750941	0.809524	0.0751184	0.455365	0.500664	0.500664	1	1	KLHL22	49.08
ENSG00000099940	ENST00000215730	0.917737	0.921739	0.00435131	0.00377561	0.951072	0.951072	1	1	SNAP29	48.84
ENSG00000099942	ENST00000354336	0.992533	0.993681	0.00115546	0.00308494	0.955768	0.955768	1	1	CRKL	45.77
ENSG00000099985	ENST00000215781	0.931695	0.924242	-0.00803087	0.00755265	0.930843	0.930843	1	1	OSM	60.33
ENSG00000099991	ENST00000263119	0.686725	0.757033	0.0974732	3.54187	0.061452	0.061452	1	1	CABIN1	50.24
ENSG00000100003	ENST00000615189	0.667722	0.624999	-0.0661212	0.208496	0.648499	0.648499	1	1	SEC14L2	50.37
ENSG00000100023	ENST00000398831	0.395514	0.437005	0.0997604	1.01798	0.314352	0.314352	1	1	PPIL2	54.06
ENSG00000100027	ENST00000339468	0.894128	0.891204	-0.00327642	0.0038725	0.950449	0.950449	1	1	YPEL1	49.27
ENSG00000100034	ENST00000263212	0.974031	0.984446	0.0106368	0.116059	0.733746	0.733746	1	1	PPM1F	55.32
ENSG00000100060	ENST00000356998	0.869358	0.891417	0.0250569	0.486494	0.486396	0.486396	1	1	MFNG	56.66
ENSG00000100075	ENST00000215882	0.939543	0.929293	-0.0109701	0.0395123	0.842662	0.842662	1	1	SLC25A1	67.08
ENSG00000100084	ENST00000263208	0.932727	0.924119	-0.00927154	0.0272082	0.869169	0.869169	1	1	HIRA	46.11
ENSG00000100147	ENST00000255784	0.984601	0.974026	-0.010799	0.0081818	0.928028	0.928028	1	1	CCDC134	49.37
ENSG00000100151	ENST00000484021	0.416469	0.357143	-0.153675	1.24344	0.266296	0.266296	1	1	PICK1	54.9
ENSG00000100196	ENST00000216014	0.842105	0.944445	0.114692	0.212852	0.645098	0.645098	1	1	KDELR3	49.55
ENSG00000100220	ENST00000216038	0.913103	0.932826	0.0213701	0.305342	0.581238	0.581238	1	1	RTCB	41.29
ENSG00000100221	ENST00000216039	0.953969	0.946279	-0.00809367	0.146211	0.702634	0.702634	1	1	JOSD1	47.81
ENSG00000100246	ENST00000216068	0.9375	0.929412	-0.0086648	0.00542132	0.941387	0.941387	1	1	DNAL4	51.3
ENSG00000100263	ENST00000493894	0.339921	0.336842	-0.00909897	0.00242382	0.960789	0.960789	1	1	RHBDD3	55.98
ENSG00000100266	ENST00000263246	0.70633	0.775077	0.0928803	3.2346	0.0737734	0.0737734	1	1	PACSIN2	48.59
ENSG00000100284	ENST00000449058	0.510658	0.54023	0.0562939	0.411227	0.522163	0.522163	1	1	TOM1	53.52
ENSG00000100288	ENST00000464225	0.129955	0.136646	0.0502042	0.155583	0.693723	0.693723	1	1	CHKB	50.64
ENSG00000100304	ENST00000216129	0.969038	0.963526	-0.00570478	0.00931307	0.923227	0.923227	1	1	TTLL12	58.3
ENSG00000100316	ENST00000216146	0.965236	0.960974	-0.00442568	0.539846	0.463453	0.463453	1	1	RPL3	53.41
ENSG00000100319	ENST00000344318	0.84982	0.861702	0.0138849	0.0143831	0.904673	0.904673	1	1	ZMAT5	52.77
ENSG00000100324	ENST00000216160	0.970527	0.983051	0.0128214	0.0346953	0.852445	0.852445	1	1	TAB1	51.35
ENSG00000100345	ENST00000216181	0.978327	0.977018	-0.00133801	0.016536	0.897824	0.897824	1	1	MYH9	52.36
ENSG00000100348	ENST00000216185	0.877759	0.885714	0.00902245	0.0138918	0.906307	0.906307	1	1	TXN2	51.29
ENSG00000100353	ENST00000216190	0.955266	0.960082	0.00502807	0.0974742	0.755243	0.755243	1	1	EIF3D	46.83
ENSG00000100368	ENST00000403662	0.932447	0.951096	0.0198027	0.204849	0.65138	0.65138	1	1	CSF2RB	51.95
ENSG00000100372	ENST00000435456	0.551131	0.586956	0.062978	0.196727	0.657908	0.657908	1	1	SLC25A17	41.77
ENSG00000100387	ENST00000216225	0.862938	0.911111	0.0543221	0.457238	0.499785	0.499785	1	1	RBX1	44.92
ENSG00000100410	ENST00000216252	0.983008	0.980132	-0.00292958	0.00237611	0.961176	0.961176	1	1	PHF5A	46.22
ENSG00000100412	ENST00000216254	0.918994	0.933884	0.0160728	0.189227	0.664081	0.664081	1	1	ACO2	49.69
ENSG00000100422	ENST00000216264	0.970979	0.982099	0.0113876	0.146787	0.702077	0.702077	1	1	CERK	51.43
ENSG00000100439	ENST00000428304	0.862633	0.880342	0.0203206	0.0395549	0.842578	0.842578	1	1	ABHD4	48.25
ENSG00000100445	ENST00000556262	0.326382	0.300578	-0.0823613	0.65643	0.418893	0.418893	1	1	SDR39U1	53.54
ENSG00000100462	ENST00000324366	0.77863	0.809073	0.0383538	0.570861	0.450905	0.450905	1	1	PRMT5	47.51
ENSG00000100479	ENST00000216367	0.693089	0.691176	-0.00276409	0.000335933	0.985397	0.985397	1	1	POLE2	41.33
ENSG00000100522	ENST00000216410	0.882473	0.880435	-0.00231187	0.000805696	0.977387	0.977387	1	1	GNPNAT1	37.87
ENSG00000100526	ENST00000335183	0.457783	0.414634	-0.0989982	0.158826	0.690712	0.690712	1	1	CDKN3	40.35
ENSG00000100577	ENST00000555093	0.280556	0.216216	-0.260493	1.53719	0.216651	0.216651	1	1	GSTZ1	54.28
ENSG00000100591	ENST00000216479	0.726198	0.729682	0.00478505	0.00861695	0.926144	0.926144	1	1	AHSA1	46.04
ENSG00000100596	ENST00000216484	0.854143	0.915808	0.0697072	4.65234	0.0323375	0.0323375	1	1	SPTLC2	41.31
ENSG00000100599	ENST00000556418	0.175324	0.146667	-0.178475	0.672459	0.41328	0.41328	1	1	RIN3	49.34
ENSG00000100612	ENST00000536410	0.676709	0.686486	0.0143458	0.0241027	0.876798	0.876798	1	1	DHRS7	39.65
ENSG00000100632	ENST00000557016	0.975836	0.983146	0.00746319	0.0274403	0.868617	0.868617	1	1	ERH	40.2
ENSG00000100647	ENST00000342745	0.975719	0.976929	0.00123984	0.00173074	0.966862	0.966862	1	1	SUSD6	44.82
ENSG00000100697	ENST00000526495	0.23291	0.238964	0.0256586	0.0464987	0.829516	0.829516	1	1	DICER1	38
ENSG00000100744	ENST00000556095	0.687363	0.767743	0.110593	1.35163	0.246532	0.246532	1	1	GSKIP	38.94
ENSG00000100749	ENST00000216639	0.891165	0.90399	0.0142891	0.139453	0.709265	0.709265	1	1	VRK1	40.26
ENSG00000100784	ENST00000614987	0.387544	0.321101	-0.188075	1.17391	0.280049	0.280049	1	1	RPS6KA5	38.79
ENSG00000100802	ENST00000341470	0.286895	0.279412	-0.0264299	0.0246192	0.875496	0.875496	1	1	C14orf93	45.67
ENSG00000100814	ENST00000358932	0.873596	0.860365	-0.0152608	0.171685	0.679112	0.679112	1	1	CCNB1IP1	39.52
ENSG00000100883	ENST00000216774	0.724534	0.700326	-0.0339832	0.233288	0.629683	0.629683	1	1	SRP54	39.06
ENSG00000100916	ENST00000216807	0.623274	0.577465	-0.0763386	0.224373	0.636302	0.636302	1	1	BRMS1L	38.93
ENSG00000100949	ENST00000399409	0.414385	0.463415	0.111827	1.08621	0.29871	0.29871	1	1	RABGGTA	57.69
ENSG00000100994	ENST00000216962	0.986036	0.983114	-0.00296755	0.0042987	0.947797	0.947797	1	1	PYGB	52.16
ENSG00000101003	ENST00000262460	0.978882	0.983051	0.00424967	0.00195129	0.964815	0.964815	1	1	GINS1	41.42
ENSG00000101040	ENST00000468376	0.0707291	0.0494296	-0.358309	4.81156	0.0295508	0.0295508	1	1	ZMYND8	46.13
ENSG00000101057	ENST00000217026	0.958574	0.949778	-0.00921839	0.0521138	0.819684	0.819684	1	1	MYBL2	49.88
ENSG00000101079	ENST00000349004	0.910836	0.903683	-0.00788494	0.01816	0.892953	0.892953	1	1	NDRG3	44.5
ENSG00000101082	ENST00000262866	0.916442	0.91129	-0.00563736	0.00336728	0.95379	0.95379	1	1	SLA2	50.42
ENSG00000101160	ENST00000217131	0.96948	0.976253	0.0069624	0.0162861	0.898594	0.898594	1	1	CTSZ	53.07
ENSG00000101191	ENST00000395340	0.283904	0.266203	-0.064378	0.557307	0.456321	0.456321	1	1	DIDO1	49.19
ENSG00000101194	ENST00000488738	0.456316	0.422053	-0.0780542	0.647051	0.42223	0.42223	1	1	SLC17A9	61.28
ENSG00000101236	ENST00000358395	0.751976	0.750907	-0.00142262	0.000763692	0.977984	0.977984	1	1	RNF24	40.49
ENSG00000101265	ENST00000379400	0.918901	0.933006	0.0152334	0.332371	0.564986	0.564986	1	1	RASSF2	49.01
ENSG00000101346	ENST00000375749	0.963759	0.961353	-0.00249958	0.00230856	0.961732	0.961732	1	1	POFUT1	47.66
ENSG00000101347	ENST00000642246	0.32556	0.285423	-0.131573	1.42479	0.234187	0.234187	1	1	SAMHD1	43.82
ENSG00000101407	ENST00000373447	0.899565	0.87037	-0.032992	0.281346	0.596474	0.596474	1	1	TTI1	43.33
ENSG00000101413	ENST00000373433	0.836016	0.779546	-0.069936	1.54018	0.216206	0.216206	1	1	RPRD1B	42.34
ENSG00000101439	ENST00000376925	0.958279	0.939655	-0.019626	0.0390862	0.843501	0.843501	1	1	CST3	51.65
ENSG00000101444	ENST00000217426	0.983411	0.981678	-0.00176426	0.00292806	0.956906	0.956906	1	1	AHCY	50.38
ENSG00000101445	ENST00000299824	0.974394	0.978507	0.0042126	0.0818905	0.775081	0.775081	1	1	PPP1R16B	47.52
ENSG00000101447	ENST00000619850	0.960497	0.975207	0.0151981	0.0250084	0.874524	0.874524	1	1	FAM83D	46.5
ENSG00000101452	ENST00000252011	0.707386	0.69469	-0.0181108	0.0477336	0.827303	0.827303	1	1	DHX35	41.33
ENSG00000101457	ENST00000372622	0.806061	0.8	-0.00754724	0.00380674	0.950871	0.950871	1	1	DNTTIP1	45.98
ENSG00000101464	ENST00000217446	0.94254	0.936842	-0.00606401	0.00298826	0.956466	0.956466	1	1	PIGU	44.54
ENSG00000101473	ENST00000484975	0.295349	0.173554	-0.53167	5.70034	0.0179973	0.0179973	1	1	ACOT8	49.07
ENSG00000101474	ENST00000217456	0.991067	0.987698	-0.00340584	0.00612623	0.9377	0.9377	1	1	APMAP	46.35
ENSG00000101493	ENST00000443185	0.791915	0.783163	-0.0111127	0.0344505	0.852961	0.852961	1	1	ZNF516	47.6
ENSG00000101544	ENST00000262198	0.964982	0.960116	-0.00505562	0.0398382	0.842023	0.842023	1	1	ADNP2	41.68
ENSG00000101574	ENST00000574538	0.840329	0.847619	0.00863753	0.00610757	0.937795	0.937795	1	1	METTL4	36.78
ENSG00000101577	ENST00000261596	0.988882	0.990927	0.00206613	0.00393288	0.950065	0.950065	1	1	LPIN2	41.56
ENSG00000101695	ENST00000217740	0.978399	0.979101	0.000717548	0.000456695	0.982974	0.982974	1	1	RNF125	42.32
ENSG00000101773	ENST00000327155	0.754836	0.713718	-0.0560134	1.05735	0.305201	0.305201	1	1	RBBP8	37.83
ENSG00000101843	ENST00000217958	0.915254	0.928177	0.0140203	0.0308428	0.860789	0.860789	1	1	PSMD10	37.71
ENSG00000101844	ENST00000372232	0.770481	0.767857	-0.0034116	0.000933219	0.975663	0.975663	1	1	ATG4A	39.97
ENSG00000101846	ENST00000666110	0.808935	0.784722	-0.0303891	0.100659	0.751408	0.751408	1	1	STS	39.69
ENSG00000101856	ENST00000217971	0.958353	0.953125	-0.00547054	0.010031	0.920333	0.920333	1	1	PGRMC1	42.58
ENSG00000101868	ENST00000379068	0.871977	0.889937	0.020388	0.217397	0.641594	0.641594	1	1	POLA1	38.8
ENSG00000101888	ENST00000372106	0.900034	0.884615	-0.0172801	0.0391451	0.843385	0.843385	1	1	NXT2	37.39
ENSG00000101911	ENST00000380668	0.919297	0.92565	0.00688797	0.0110898	0.916248	0.916248	1	1	PRPS2	42.76
ENSG00000101935	ENST00000262844	0.924829	0.947059	0.0237522	0.0851995	0.770707	0.770707	1	1	AMMECR1	38.78
ENSG00000101945	ENST00000376687	0.96037	0.925	-0.0375253	0.197152	0.657563	0.657563	1	1	SUV39H1	54.34
ENSG00000101974	ENST00000370557	0.192574	0.179871	-0.068239	0.296816	0.58656	0.58656	1	1	ATP11C	39.51
ENSG00000101986	ENST00000218104	0.942446	0.95935	0.0177769	0.0348735	0.852071	0.852071	1	1	ABCD1	58.35
ENSG00000101997	ENST00000376227	0.982966	0.986175	0.00325988	0.00209736	0.963523	0.963523	1	1	CCDC22	53.55
ENSG00000102007	ENST00000376327	0.944478	0.921833	-0.024268	0.193085	0.660889	0.660889	1	1	PLP2	54.07
ENSG00000102034	ENST00000335997	0.553045	0.486142	-0.12894	1.76496	0.185689	0.185689	1	1	ELF4	51.68
ENSG00000102078	ENST00000465988	0.24094	0.22093	-0.0866994	0.135639	0.713088	0.713088	1	1	SLC25A14	37.86
ENSG00000102172	ENST00000404933	0.976753	0.984526	0.00792699	0.0300858	0.862491	0.862491	1	1	SMS	43.39
ENSG00000102178	ENST00000369660	0.95552	0.959302	0.00395028	0.00240952	0.960904	0.960904	1	1	UBL4A	60.68
ENSG00000102181	ENST00000370377	0.90791	0.933333	0.0276169	0.119434	0.730052	0.730052	1	1	CD99L2	43.02
ENSG00000102226	ENST00000377107	0.849399	0.889123	0.0457067	1.60816	0.206389	0.206389	1	1	USP11	48.29
ENSG00000102241	ENST00000218364	0.961231	0.957921	-0.0034496	0.0085689	0.926349	0.926349	1	1	HTATSF1	37.88
ENSG00000102309	ENST00000373669	0.668288	0.681319	0.0193113	0.021207	0.88438	0.88438	1	1	PIN4	44.57
ENSG00000102401	ENST00000477980	0.123957	0.110672	-0.113366	0.660423	0.417484	0.417484	1	1	ARMCX3	45.41
ENSG00000102580	ENST00000602402	0.958111	0.950649	-0.00781836	0.0624605	0.802933	0.802933	1	1	DNAJC3	39.79
ENSG00000102699	ENST00000381989	0.987624	0.993217	0.00564741	0.0300303	0.862616	0.862616	1	1	PARP4	42.87
ENSG00000102738	ENST00000323563	0.944142	0.964789	0.0216329	0.0583458	0.809405	0.809405	1	1	MRPS31	39.2
ENSG00000102743	ENST00000338625	0.9819	0.969957	-0.0122381	0.0309207	0.860615	0.860615	1	1	SLC25A15	46.25
ENSG00000102753	ENST00000261667	0.991925	0.988743	-0.00321292	0.0050465	0.943446	0.943446	1	1	KPNA3	38.63
ENSG00000102760	ENST00000379359	0.998526	0.989247	-0.00933621	0.0152122	0.901977	0.901977	1	1	RGCC	45.68
ENSG00000102780	ENST00000261491	0.861626	0.862179	0.000642237	0.000104107	0.99187	0.99187	1	1	DGKH	38.24
ENSG00000102796	ENST00000218981	0.452239	0.457143	0.0107861	0.00176805	0.966507	0.966507	1	1	DHRS12	47.25
ENSG00000102871	ENST00000345057	0.742564	0.797101	0.0708728	0.256751	0.612981	0.612981	1	1	TRADD	58.67
ENSG00000102931	ENST00000219204	0.988166	0.985955	-0.00224042	0.00168064	0.967345	0.967345	1	1	ARL2BP	44.84
ENSG00000102934	ENST00000613167	0.936275	0.84	-0.108507	0.238507	0.625881	0.625881	1	1	PLLP	51.12
ENSG00000102977	ENST00000602622	0.21361	0.22488	0.0514115	0.113013	0.737131	0.737131	1	1	ACD	62.02
ENSG00000103047	ENST00000261778	0.907212	0.958824	0.0553312	0.460982	0.498037	0.498037	1	1	TANGO6	43.09
ENSG00000103126	ENST00000354866	0.887722	0.881579	-0.00694399	0.0212133	0.884362	0.884362	1	1	AXIN1	54.38
ENSG00000103160	ENST00000219439	0.905026	0.892774	-0.0136306	0.0629439	0.802188	0.802188	1	1	HSDL1	45.07
ENSG00000103187	ENST00000262428	0.915814	0.913544	-0.00248134	0.00185235	0.965718	0.965718	1	1	COTL1	50.24
ENSG00000103202	ENST00000219479	0.855138	0.861111	0.006961	0.0123845	0.911514	0.911514	1	1	NME4	58.71
ENSG00000103222	ENST00000399410	0.877684	0.909149	0.0352219	1.65905	0.199384	0.199384	1	1	ABCC1	48.52
ENSG00000103226	ENST00000574894	0.0435885	0.0334823	-0.263777	0.986492	0.321935	0.321935	1	1	NOMO3	45.83
ENSG00000103257	ENST00000261622	0.435927	0.433216	-0.0062393	0.0026868	0.958718	0.958718	1	1	SLC7A5	58.42
ENSG00000103266	ENST00000219548	0.706625	0.682593	-0.0346008	0.223156	0.637218	0.637218	1	1	STUB1	64.94
ENSG00000103343	ENST00000268655	0.644792	0.57971	-0.106399	0.425342	0.515116	0.515116	1	1	ZNF174	46.54
ENSG00000103351	ENST00000576634	0.549233	0.431579	-0.241072	2.27415	0.1333	0.1333	1	1	CLUAP1	45.57
ENSG00000103353	ENST00000566136	0.0704294	0.0479199	-0.385079	5.31568	0.0222746	0.0222746	1	1	UBFD1	47.04
ENSG00000103356	ENST00000449606	0.71542	0.733727	0.0252677	0.0710204	0.790162	0.790162	1	1	EARS2	47.68
ENSG00000103404	ENST00000219689	0.86991	0.881633	0.0133858	0.0355239	0.850714	0.850714	1	1	USP31	41.37
ENSG00000103415	ENST00000570646	0.545597	0.591837	0.0813512	0.531588	0.466888	0.466888	1	1	HMOX2	47.62
ENSG00000103472	ENST00000564580	0.96572	0.967742	0.00209162	0.000247434	0.987467	0.987467	1	1	RRN3P2	44.01
ENSG00000103489	ENST00000261381	0.979119	0.984716	0.00570003	0.0532876	0.8177	0.8177	1	1	XYLT1	45.89
ENSG00000103494	ENST00000563746	0.26348	0.256637	-0.0263119	0.0180545	0.893262	0.893262	1	1	RPGRIP1L	37.27
ENSG00000103512	ENST00000287667	0.904304	0.919334	0.0164836	0.180435	0.671507	0.671507	1	1	NOMO1	45.54
ENSG00000103522	ENST00000337929	0.669916	0.660258	-0.0145215	0.0208029	0.885479	0.885479	1	1	IL21R	47.1
ENSG00000103550	ENST00000219837	0.7762	0.780822	0.00593705	0.00731059	0.931957	0.931957	1	1	KNOP1	51.83
ENSG00000103671	ENST00000261884	0.785992	0.839286	0.0656043	0.375448	0.540823	0.540823	1	1	TRIP4	42.11
ENSG00000103811	ENST00000220166	0.207355	0.247611	0.177428	0.532515	0.4665	0.4665	1	1	CTSH	52.42
ENSG00000103942	ENST00000558090	0.471987	0.47845	0.0136008	0.019053	0.890369	0.890369	1	1	HOMER2	45.38
ENSG00000104047	ENST00000559223	0.128021	0.15	0.158441	0.476145	0.491062	0.491062	1	1	DTWD1	36.26
ENSG00000104081	ENST00000397573	0.788636	0.737797	-0.0666369	2.66781	0.104145	0.104145	1	1	BMF	52.46
ENSG00000104093	ENST00000543779	0.603628	0.635117	0.0508515	1.20269	0.27425	0.27425	1	1	DMXL2	36.95
ENSG00000104129	ENST00000220496	0.459184	0.4	-0.137986	0.642593	0.42383	0.42383	1	1	DNAJC17	50.2
ENSG00000104133	ENST00000261866	0.779985	0.825979	0.0572941	3.31623	0.0702592	0.0702592	1	1	SPG11	41.28
ENSG00000104142	ENST00000220509	0.983896	0.98855	0.00471886	0.0109436	0.9168	0.9168	1	1	VPS18	53.56
ENSG00000104219	ENST00000262096	0.945718	0.937943	-0.00825496	0.0346511	0.852538	0.852538	1	1	ZDHHC2	38
ENSG00000104221	ENST00000220659	0.925109	0.929577	0.00481908	0.00426778	0.947985	0.947985	1	1	BRF2	49.8
ENSG00000104228	ENST00000305364	0.920563	0.92562	0.0054785	0.00610817	0.937792	0.937792	1	1	TRIM35	45.62
ENSG00000104320	ENST00000265433	0.497238	0.558448	0.116093	1.60526	0.206796	0.206796	1	1	NBN	37.15
ENSG00000104324	ENST00000220763	0.9133	0.9	-0.0146693	0.0341091	0.853683	0.853683	1	1	CPQ	38.13
ENSG00000104331	ENST00000262644	0.991426	0.981707	-0.00985074	0.101945	0.749878	0.749878	1	1	BPNT2	38.23
ENSG00000104343	ENST00000651945	0.216695	0.233766	0.0758296	0.393839	0.531084	0.531084	1	1	UBE2W	39.29
ENSG00000104442	ENST00000276569	0.939306	0.934246	-0.00540085	0.00914087	0.923938	0.923938	1	1	ARMC1	42.61
ENSG00000104497	ENST00000520618	0.123786	0.148387	0.181275	0.700769	0.403635	0.403635	1	1	SNX16	35.17
ENSG00000104522	ENST00000425753	0.805334	0.770492	-0.0442283	0.350166	0.554762	0.554762	1	1	GFUS	65.11
ENSG00000104524	ENST00000495276	0.275084	0.213336	-0.254207	0.944906	0.332324	0.332324	1	1	PYCR3	60.13
ENSG00000104626	ENST00000250263	0.830991	0.80337	-0.0338035	0.152841	0.696297	0.696297	1	1	ERI1	41.64
ENSG00000104635	ENST00000381237	0.970053	0.961326	-0.00903671	0.0132475	0.908496	0.908496	1	1	SLC39A14	48.27
ENSG00000104671	ENST00000221114	0.818716	0.830508	0.0143014	0.0282071	0.866811	0.866811	1	1	DCTN6	41.55
ENSG00000104679	ENST00000265806	0.918024	0.910377	-0.00836456	0.0127965	0.91006	0.91006	1	1	R3HCC1	47.98
ENSG00000104687	ENST00000221130	0.906501	0.906103	-0.000438629	7.02623e-05	0.993321	0.993321	1	1	GSR	44.66
ENSG00000104695	ENST00000221138	0.83871	0.857143	0.0217398	0.0625572	0.802784	0.802784	1	1	PPP2CB	41.95
ENSG00000104756	ENST00000221200	0.88777	0.884146	-0.00409034	0.00231406	0.961686	0.961686	1	1	KCTD9	37.3
ENSG00000104805	ENST00000405315	0.891783	0.886792	-0.00561173	0.0220508	0.882118	0.882118	1	1	NUCB1	52.75
ENSG00000104812	ENST00000323798	0.908224	0.871345	-0.0414526	0.476535	0.490885	0.490885	1	1	GYS1	52.54
ENSG00000104814	ENST00000396857	0.801984	0.804071	0.00259982	0.00200317	0.964351	0.964351	1	1	MAP4K1	50.87
ENSG00000104823	ENST00000221418	0.859801	0.872727	0.0149224	0.0688591	0.793305	0.793305	1	1	ECH1	51.42
ENSG00000104856	ENST00000221452	0.712074	0.680628	-0.0451663	0.254307	0.614675	0.614675	1	1	RELB	51.24
ENSG00000104870	ENST00000595881	0.103642	0.084779	-0.200893	1.00877	0.316547	0.316547	1	1	FCGRT	52.9
ENSG00000104946	ENST00000596243	0.539869	0.540881	0.00187279	0.000280656	0.986652	0.986652	1	1	TBC1D17	57.5
ENSG00000104969	ENST00000221566	0.967789	0.97148	0.00380657	0.00730297	0.931993	0.931993	1	1	SGTA	57.8
ENSG00000104976	ENST00000597584	0.704513	0.694916	-0.0137156	0.00711035	0.932893	0.932893	1	1	SNAPC2	64.13
ENSG00000105011	ENST00000263382	0.967021	0.979452	0.0127728	0.0221672	0.88181	0.88181	1	1	ASF1B	50.78
ENSG00000105136	ENST00000522346	0.43298	0.368795	-0.160451	1.2654	0.262129	0.262129	1	1	ZNF419	46.59
ENSG00000105223	ENST00000356508	0.493299	0.495049	0.00354096	0.00117764	0.972663	0.972663	1	1	PLD3	52.33
ENSG00000105245	ENST00000252891	0.597587	0.680001	0.129194	0.268384	0.605054	0.605054	1	1	NUMBL	52.55
ENSG00000105248	ENST00000262962	0.986655	0.992495	0.00590148	0.0165447	0.897797	0.897797	1	1	YJU2	52.79
ENSG00000105258	ENST00000221859	0.679208	0.703704	0.0354301	0.0888401	0.766001	0.766001	1	1	POLR2I	60.73
ENSG00000105281	ENST00000542575	0.829024	0.83905	0.0120208	0.12687	0.722117	0.722117	1	1	SLC1A5	54.4
ENSG00000105327	ENST00000598636	0.174451	0.208593	0.17874	0.605277	0.437593	0.437593	1	1	BBC3	59.72
ENSG00000105329	ENST00000221930	0.918632	0.920962	0.0025338	0.00162875	0.967853	0.967853	1	1	TGFB1	53.14
ENSG00000105341	ENST00000221943	0.498308	0.542168	0.0843575	0.871877	0.351687	0.351687	1	1	DMAC2	51.01
ENSG00000105355	ENST00000221957	0.904919	0.888889	-0.0178735	0.198378	0.656569	0.656569	1	1	PLIN3	52.34
ENSG00000105369	ENST00000221972	0.968317	0.963889	-0.00458383	0.041678	0.838465	0.838465	1	1	CD79A	58.79
ENSG00000105379	ENST00000309244	0.929331	0.943038	0.0146412	0.0301064	0.862444	0.862444	1	1	ETFB	51.45
ENSG00000105404	ENST00000222008	0.828677	0.842696	0.0167764	0.0392943	0.84309	0.84309	1	1	RABAC1	61.23
ENSG00000105438	ENST00000330720	0.948303	0.948276	-2.8939e-05	2.13861e-07	0.999632	0.999632	1	1	KDELR1	53.36
ENSG00000105514	ENST00000222120	0.975281	0.983333	0.00822266	0.00767991	0.930264	0.930264	1	1	RAB3D	51.11
ENSG00000105552	ENST00000316273	0.777228	0.778761	0.00197084	0.000316466	0.985826	0.985826	1	1	BCAT2	54.54
ENSG00000105607	ENST00000591043	0.116326	0.112904	-0.0298621	0.0227695	0.880227	0.880227	1	1	GCDH	51.37
ENSG00000105612	ENST00000222219	0.885993	0.867647	-0.0209245	0.0245035	0.875786	0.875786	1	1	DNASE2	52.62
ENSG00000105619	ENST00000391759	0.81888	0.853659	0.0415933	0.11071	0.739724	0.739724	1	1	TFPT	54.86
ENSG00000105647	ENST00000222254	0.942179	0.95122	0.00954965	0.00677203	0.934506	0.934506	1	1	PIK3R2	57.71
ENSG00000105656	ENST00000262809	0.939649	0.941333	0.00179085	0.00104066	0.974301	0.974301	1	1	ELL	55.51
ENSG00000105662	ENST00000321949	0.828136	0.846715	0.0221875	0.0520518	0.81979	0.81979	1	1	CRTC1	56.04
ENSG00000105676	ENST00000392335	0.524341	0.545455	0.0394766	0.295743	0.587236	0.587236	1	1	ARMC6	51.45
ENSG00000105677	ENST00000222284	0.819908	0.770909	-0.0616217	0.749269	0.38786	0.38786	1	1	TMEM147	58.54
ENSG00000105711	ENST00000602150	0.378021	0.348838	-0.0803421	0.0937233	0.75985	0.75985	1	1	SCN1B	56.28
ENSG00000105722	ENST00000222329	0.716255	0.689189	-0.03852	0.143085	0.705679	0.705679	1	1	ERF	64.05
ENSG00000105723	ENST00000398249	0.368968	0.425922	0.143546	1.73492	0.189458	0.189458	1	1	GSK3A	53.36
ENSG00000105732	ENST00000359044	0.972524	0.973301	0.000798512	0.000235754	0.987767	0.987767	1	1	ZNF574	57
ENSG00000105738	ENST00000222345	0.944959	0.945626	0.000706065	0.000185429	0.98915	0.98915	1	1	SIPA1L3	49.76
ENSG00000105755	ENST00000292147	0.903658	0.885057	-0.0207983	0.0319071	0.858433	0.858433	1	1	ETHE1	48.57
ENSG00000105793	ENST00000257659	0.275457	0.247935	-0.105265	0.614003	0.434315	0.434315	1	1	GTPBP10	38.02
ENSG00000105808	ENST00000262940	0.72802	0.705628	-0.0312406	0.299724	0.584734	0.584734	1	1	RASA4	55.6
ENSG00000105810	ENST00000265734	0.965286	0.962074	-0.0033328	0.0829243	0.773704	0.773704	1	1	CDK6	38.19
ENSG00000105849	ENST00000222567	0.973134	0.965009	-0.00838401	0.0340353	0.85384	0.85384	1	1	POLR1F	36.19
ENSG00000105887	ENST00000393085	0.996013	0.993366	-0.0026609	0.0228958	0.879898	0.879898	1	1	MTPN	36.4
ENSG00000105948	ENST00000464848	0.694915	0.671533	-0.0342269	0.0995041	0.752791	0.752791	1	1	TTC26	38.13
ENSG00000106012	ENST00000402050	0.779596	0.834744	0.0683487	0.830465	0.363357	0.363357	1	1	IQCE	52.81
ENSG00000106049	ENST00000265395	0.964482	0.949275	-0.0158927	0.0305467	0.861452	0.861452	1	1	HIBADH	36.85
ENSG00000106133	ENST00000602348	0.407693	0.376624	-0.0792665	0.336118	0.562803	0.562803	1	1	NSUN5P2	52.77
ENSG00000106246	ENST00000292478	0.993391	1	0.00663087	0.013981	0.906008	0.906008	1	1	PTCD1	53.4
ENSG00000106266	ENST00000222990	0.572414	0.637255	0.107307	0.715497	0.398748	0.398748	1	1	SNX8	51.46
ENSG00000106268	ENST00000356714	0.764936	0.752809	-0.0159806	0.0636004	0.801181	0.801181	1	1	NUDT1	56.76
ENSG00000106290	ENST00000453269	0.610582	0.676767	0.102914	1.30978	0.253955	0.253955	1	1	TAF6	53.95
ENSG00000106305	ENST00000223029	0.801876	0.822784	0.0257396	0.0397072	0.842279	0.842279	1	1	AIMP2	46.93
ENSG00000106351	ENST00000300176	0.419261	0.533336	0.240657	2.19838	0.139905	0.139905	1	1	AGFG2	49.83
ENSG00000106355	ENST00000450169	0.407675	0.405063	-0.0064261	0.00371206	0.951485	0.951485	1	1	LSM5	39.74
ENSG00000106415	ENST00000223145	0.615883	0.680751	0.10014	1.3406	0.248462	0.248462	1	1	GLCCI1	36.7
ENSG00000106479	ENST00000223210	0.93948	0.943794	0.00458139	0.00767978	0.930265	0.930265	1	1	ZNF862	48.91
ENSG00000106524	ENST00000306999	0.947129	0.943299	-0.00405233	0.00278301	0.957986	0.957986	1	1	ANKMY2	38.01
ENSG00000106537	ENST00000262067	0.999315	1	0.000685166	0.000212358	0.988389	0.988389	1	1	TSPAN13	39.01
ENSG00000106546	ENST00000242057	0.809339	0.764001	-0.0576487	0.683104	0.409614	0.409614	1	1	AHR	36.63
ENSG00000106560	ENST00000223293	0.991795	0.992874	0.00108698	0.000457118	0.982966	0.982966	1	1	GIMAP2	44.17
ENSG00000106628	ENST00000610533	0.721597	0.740674	0.0260936	0.261554	0.609681	0.609681	1	1	POLD2	55.19
ENSG00000106638	ENST00000305632	0.229068	0.148148	-0.435807	2.87989	0.0914206	0.0914206	1	1	TBL2	52.18
ENSG00000106733	ENST00000376811	0.493458	0.434211	-0.127908	0.508129	0.476873	0.476873	1	1	NMRK1	40.5
ENSG00000106785	ENST00000341469	0.875694	0.888349	0.0143486	0.0353945	0.850983	0.850983	1	1	TRIM14	46.68
ENSG00000106804	ENST00000223642	0.979373	0.964286	-0.0155245	0.0307168	0.861071	0.861071	1	1	C5	38.09
ENSG00000107020	ENST00000223864	0.96696	0.978261	0.0116189	0.0110202	0.916511	0.916511	1	1	PLGRKT	39.9
ENSG00000107021	ENST00000372648	0.954759	0.947552	-0.00757678	0.01436	0.904749	0.904749	1	1	TBC1D13	52.05
ENSG00000107185	ENST00000378078	0.967969	0.965928	-0.00211056	0.00230906	0.961728	0.961728	1	1	RGP1	52.56
ENSG00000107331	ENST00000341511	0.589413	0.661782	0.11581	1.93963	0.165427	0.165427	1	1	ABCA2	66.66
ENSG00000107371	ENST00000327304	0.67399	0.670213	-0.00562	0.00186617	0.965591	0.965591	1	1	EXOSC3	40.9
ENSG00000107404	ENST00000378891	0.837712	0.851563	0.0163989	0.0544866	0.815698	0.815698	1	1	DVL1	66.32
ENSG00000107438	ENST00000329399	0.971319	0.979016	0.00789226	0.139937	0.708784	0.708784	1	1	PDLIM1	43.73
ENSG00000107447	ENST00000371174	0.896216	0.893731	-0.00277608	0.032624	0.856868	0.856868	1	1	DNTT	42.58
ENSG00000107566	ENST00000421367	0.926874	0.918182	-0.00942254	0.0169587	0.896533	0.896533	1	1	ERLIN1	38.15
ENSG00000107611	ENST00000377833	0.983871	0.985816	0.00197457	0.000486518	0.982427	0.982427	1	1	CUBN	39.49
ENSG00000107679	ENST00000433307	0.532475	0.528497	-0.00749883	0.00525474	0.942293	0.942293	1	1	PLEKHA1	37.12
ENSG00000107742	ENST00000373109	0.758273	0.816677	0.0742001	0.637759	0.425576	0.425576	1	1	SPOCK2	55.97
ENSG00000107745	ENST00000361114	0.88217	0.889881	0.0087031	0.0210602	0.884777	0.884777	1	1	MICU1	40.17
ENSG00000107798	ENST00000336233	0.960216	0.945098	-0.0158702	0.114182	0.735827	0.735827	1	1	LIPA	41.43
ENSG00000107819	ENST00000466982	0.163435	0.186667	0.13291	0.472179	0.492871	0.492871	1	1	SFXN3	54.03
ENSG00000107833	ENST00000370110	0.919226	0.903448	-0.0173136	0.036324	0.849063	0.849063	1	1	NPM3	57.44
ENSG00000107862	ENST00000369983	0.971892	0.977737	0.00599583	0.0176914	0.894335	0.894335	1	1	GBF1	43.62
ENSG00000107882	ENST00000369902	0.915519	0.957895	0.045247	0.17072	0.679965	0.679965	1	1	SUFU	47.98
ENSG00000107902	ENST00000482963	0.411177	0.393254	-0.0445684	0.129183	0.719702	0.719702	1	1	LHPP	53.49
ENSG00000107929	ENST00000316157	0.840376	0.866455	0.0305608	0.466008	0.495707	0.495707	1	1	LARP4B	42.7
ENSG00000108055	ENST00000361804	0.997135	0.99809	0.000956593	0.000891008	0.97622	0.97622	1	1	SMC3	36.7
ENSG00000108091	ENST00000263102	0.941426	0.966814	0.0266105	0.290963	0.590271	0.590271	1	1	CCDC6	40.9
ENSG00000108187	ENST00000495025	0.439819	0.476923	0.0809913	0.191152	0.662484	0.662484	1	1	PBLD	43.3
ENSG00000108256	ENST00000225388	0.973465	0.968101	-0.00552624	0.113655	0.736413	0.736413	1	1	NUFIP2	41.64
ENSG00000108349	ENST00000264645	0.846646	0.864865	0.021291	0.375546	0.54077	0.54077	1	1	CASC3	45.5
ENSG00000108352	ENST00000264644	0.563694	0.594595	0.0533685	0.0589934	0.808371	0.808371	1	1	RAPGEFL1	54.16
ENSG00000108384	ENST00000421782	0.174114	0.125	-0.331393	1.46031	0.228466	0.228466	1	1	RAD51C	41.71
ENSG00000108389	ENST00000323456	0.925247	0.923021	-0.00240848	0.00684248	0.934167	0.934167	1	1	MTMR4	47.85
ENSG00000108406	ENST00000251241	0.905025	0.908486	0.00381721	0.0147302	0.903535	0.903535	1	1	DHX40	39.62
ENSG00000108443	ENST00000443572	0.127116	0.167315	0.274782	6.12472	0.014256	0.014256	1	1	RPS6KB1	41.68
ENSG00000108515	ENST00000522301	0.204026	0.2	-0.0199304	0.00523247	0.942415	0.942415	1	1	ENO3	58.22
ENSG00000108551	ENST00000225688	0.98917	0.989328	0.000159748	9.12253e-05	0.99239	0.99239	1	1	RASD1	62.89
ENSG00000108578	ENST00000261714	0.897667	0.922963	0.0277901	0.439513	0.508206	0.508206	1	1	BLMH	40.18
ENSG00000108592	ENST00000427159	0.90761	0.920761	0.014385	0.109271	0.74136	0.74136	1	1	FTSJ3	50.46
ENSG00000108604	ENST00000613943	0.820427	0.827542	0.00863511	0.0898452	0.76472	0.76472	1	1	SMARCD2	55.99
ENSG00000108622	ENST00000579788	0.500302	0.580137	0.148052	1.05457	0.305835	0.305835	1	1	ICAM2	46.35
ENSG00000108666	ENST00000580558	0.147602	0.145986	-0.0110091	0.00223749	0.962325	0.962325	1	1	C17orf75	44.91
ENSG00000108774	ENST00000346213	0.903068	0.896471	-0.00733213	0.0383652	0.844933	0.844933	1	1	RAB5C	49.38
ENSG00000108786	ENST00000585807	0.993143	1	0.00688076	0.00298581	0.956484	0.956484	1	1	HSD17B1	64.81
ENSG00000108828	ENST00000355653	0.97786	0.966463	-0.0117235	0.0413054	0.839179	0.839179	1	1	VAT1	54.69
ENSG00000108829	ENST00000225972	0.974498	0.980926	0.00657482	0.084798	0.771233	0.771233	1	1	LRRC59	47.63
ENSG00000108861	ENST00000226004	0.885078	0.892753	0.00863478	0.0210859	0.884708	0.884708	1	1	DUSP3	50.9
ENSG00000109016	ENST00000581020	0.528712	0.537498	0.016481	0.0108092	0.917311	0.917311	1	1	DHRS7B	44.22
ENSG00000109062	ENST00000262613	0.567319	0.573206	0.0103223	0.0156169	0.900689	0.900689	1	1	SLC9A3R1	56.22
ENSG00000109063	ENST00000583535	0.945251	0.988095	0.0443281	0.148522	0.700407	0.700407	1	1	MYH3	48.63
ENSG00000109079	ENST00000226225	0.979068	0.97076	-0.00852151	0.0112977	0.91547	0.91547	1	1	TNFAIP1	52.61
ENSG00000109084	ENST00000226230	0.893246	0.918478	0.0278559	0.121148	0.728199	0.728199	1	1	TMEM97	44.22
ENSG00000109107	ENST00000226253	0.848314	0.865079	0.0195695	0.0382882	0.845086	0.845086	1	1	ALDOC	55.56
ENSG00000109113	ENST00000483554	0.106889	0.105422	-0.0138186	0.00634716	0.936589	0.936589	1	1	RAB34	58.35
ENSG00000109390	ENST00000394225	0.498403	0.386793	-0.253519	2.50346	0.115352	0.115352	1	1	NDUFC1	42.39
ENSG00000109674	ENST00000264596	0.813868	0.791045	-0.0284443	0.0409351	0.839892	0.839892	1	1	NEIL3	37.32
ENSG00000109686	ENST00000478503	0.768049	0.642836	-0.177963	1.74451	0.188245	0.188245	1	1	SH3D19	40.78
ENSG00000109743	ENST00000265016	0.801367	0.831933	0.0374327	0.131327	0.717486	0.717486	1	1	BST1	43.46
ENSG00000109775	ENST00000264689	0.458409	0.425742	-0.0739271	0.216626	0.642185	0.642185	1	1	UFSP2	38.42
ENSG00000109805	ENST00000251496	0.614121	0.682403	0.105429	1.66737	0.198267	0.198267	1	1	NCAPG	35.36
ENSG00000109919	ENST00000302503	0.757186	0.772358	0.0198387	0.104714	0.74662	0.74662	1	1	MTCH2	43.44
ENSG00000110025	ENST00000377244	0.924702	0.943038	0.0196348	0.0540942	0.816351	0.816351	1	1	SNX15	51.28
ENSG00000110042	ENST00000227451	0.954758	0.947368	-0.00777037	0.00956953	0.922181	0.922181	1	1	DTX4	47.6
ENSG00000110074	ENST00000263578	0.639727	0.641617	0.0029486	0.000884963	0.976301	0.976301	1	1	FOXRED1	51.05
ENSG00000110104	ENST00000227520	0.915944	0.952096	0.0387105	0.213532	0.644571	0.644571	1	1	CCDC86	54.7
ENSG00000110108	ENST00000227525	0.95434	0.947712	-0.0069689	0.0131787	0.908733	0.908733	1	1	TMEM109	51.06
ENSG00000110171	ENST00000533064	0.307598	0.310345	0.00889021	0.00132744	0.970977	0.970977	1	1	TRIM3	48.68
ENSG00000110218	ENST00000227638	0.9664	0.965704	-0.000720795	0.000252563	0.987338	0.987338	1	1	PANX1	43.15
ENSG00000110344	ENST00000252108	0.93582	0.957215	0.0226049	0.532573	0.466476	0.466476	1	1	UBE4A	40.54
ENSG00000110395	ENST00000264033	0.864379	0.846154	-0.0213102	0.308517	0.579281	0.579281	1	1	CBL	42.19
ENSG00000110536	ENST00000326674	0.411781	0.410308	-0.00358381	0.000957706	0.975346	0.975346	1	1	PTPMT1	47.83
ENSG00000110660	ENST00000525815	0.939167	0.924242	-0.0160186	0.0717849	0.789062	0.789062	1	1	SLC35F2	43.51
ENSG00000110711	ENST00000279146	0.925631	0.918736	-0.00747738	0.0209261	0.885142	0.885142	1	1	AIP	56.24
ENSG00000110768	ENST00000453096	0.241214	0.222525	-0.0806459	0.49971	0.480542	0.480542	1	1	GTF2H1	40.71
ENSG00000110777	ENST00000393067	0.951566	0.971098	0.0203187	0.189772	0.663628	0.663628	1	1	POU2AF1	45.99
ENSG00000110851	ENST00000228437	0.928823	0.914683	-0.0153411	0.10113	0.750846	0.750846	1	1	PRDM4	41.2
ENSG00000110871	ENST00000288532	0.880089	0.875706	-0.00499269	0.00351809	0.952768	0.952768	1	1	COQ5	45.87
ENSG00000110876	ENST00000550948	0.833333	0.821429	-0.0143887	0.0180113	0.893389	0.893389	1	1	SELPLG	52.12
ENSG00000110880	ENST00000261401	0.804998	0.782082	-0.02888	0.253223	0.61543	0.61543	1	1	CORO1C	41.32
ENSG00000110917	ENST00000228506	0.975689	0.97855	0.00292736	0.00766495	0.930332	0.930332	1	1	MLEC	47.26
ENSG00000110925	ENST00000228515	0.9561	0.95122	-0.00511726	0.00470156	0.94541	0.94541	1	1	CSRNP2	46.64
ENSG00000110931	ENST00000392474	0.449345	0.466819	0.0381512	0.27396	0.601331	0.601331	1	1	CAMKK2	50.83
ENSG00000111224	ENST00000453942	0.167179	0.166667	-0.00306872	0.000199701	0.988741	0.988741	1	1	PARP11	39.15
ENSG00000111229	ENST00000228825	0.922071	0.948207	0.0279511	1.05147	0.306545	0.306545	1	1	ARPC3	45.85
ENSG00000111231	ENST00000228827	0.787414	0.793103	0.00719999	0.00335152	0.953899	0.953899	1	1	GPN3	45.03
ENSG00000111252	ENST00000341259	0.959261	0.954354	-0.0051286	0.0646774	0.79954	0.79954	1	1	SH2B3	54.03
ENSG00000111266	ENST00000298573	0.747146	0.814516	0.0863346	0.721852	0.396666	0.396666	1	1	DUSP16	40.41
ENSG00000111269	ENST00000228865	0.994487	0.97973	-0.0149501	0.0305212	0.861509	0.861509	1	1	CREBL2	40.66
ENSG00000111321	ENST00000228918	0.664267	0.673076	0.0131739	0.0113646	0.915221	0.915221	1	1	LTBR	53.53
ENSG00000111325	ENST00000406539	0.396445	0.410715	0.0353602	0.0527817	0.818553	0.818553	1	1	OGFOD2	59.54
ENSG00000111331	ENST00000228928	0.955189	0.932148	-0.0244177	0.59003	0.443414	0.443414	1	1	OAS3	46.81
ENSG00000111348	ENST00000228945	0.981672	0.984682	0.00306072	0.0503525	0.822706	0.822706	1	1	ARHGDIB	41.11
ENSG00000111412	ENST00000261318	0.842246	0.847362	0.00605551	0.0256301	0.872987	0.872987	1	1	SPRING1	44.26
ENSG00000111481	ENST00000262061	0.837381	0.84088	0.00417001	0.0104145	0.918829	0.918829	1	1	COPZ1	46.59
ENSG00000111665	ENST00000538862	0.303086	0.453488	0.402954	5.68716	0.0181286	0.0181286	1	1	CDCA3	51.6
ENSG00000111669	ENST00000396705	0.939718	0.930359	-0.0100096	0.158511	0.691003	0.691003	1	1	TPI1	59.16
ENSG00000111671	ENST00000519357	0.430156	0.568177	0.278287	1.71498	0.192009	0.192009	1	1	SPSB2	49.45
ENSG00000111676	ENST00000356654	0.596454	0.581395	-0.0255718	0.0308602	0.86075	0.86075	1	1	ATN1	55.53
ENSG00000111679	ENST00000318974	0.743515	0.79709	0.0695785	2.29508	0.131539	0.131539	1	1	PTPN6	57.71
ENSG00000111684	ENST00000261407	0.853853	0.841772	-0.0142501	0.0251656	0.874133	0.874133	1	1	LPCAT3	44.18
ENSG00000111707	ENST00000543473	0.97473	0.976793	0.00211455	0.00378416	0.951017	0.951017	1	1	SUDS3	44.37
ENSG00000111726	ENST00000229329	0.89678	0.915033	0.0201495	0.0531779	0.817885	0.817885	1	1	CMAS	37.39
ENSG00000111731	ENST00000333957	0.85157	0.855263	0.00432739	0.00566437	0.94009	0.94009	1	1	C2CD5	34.95
ENSG00000111737	ENST00000229340	0.956006	0.958042	0.00212761	0.00175151	0.966664	0.966664	1	1	RAB35	55.76
ENSG00000111785	ENST00000392837	0.41567	0.390411	-0.0626924	0.205325	0.651003	0.651003	1	1	RIC8B	38.47
ENSG00000111843	ENST00000229563	0.872687	0.872727	4.63111e-05	2.91063e-07	0.99957	0.99957	1	1	TMEM14C	47.49
ENSG00000111850	ENST00000229570	0.676089	0.69	0.0203674	0.0265527	0.870741	0.870741	1	1	SMIM8	40.32
ENSG00000111875	ENST00000229595	0.964059	0.95279	-0.0117585	0.0286983	0.865668	0.865668	1	1	ASF1A	39.18
ENSG00000111880	ENST00000369485	0.773162	0.79945	0.0334355	0.302156	0.583215	0.583215	1	1	RNGTT	36.63
ENSG00000112033	ENST00000360694	0.776546	0.652174	-0.174544	2.98554	0.0857265	0.0857265	1	1	PPARD	49.53
ENSG00000112039	ENST00000229769	0.995146	0.994709	-0.000438863	3.28605e-05	0.995433	0.995433	1	1	FANCE	50.45
ENSG00000112110	ENST00000367034	0.863238	0.828767	-0.040752	0.186635	0.666249	0.666249	1	1	MRPL18	43.85
ENSG00000112144	ENST00000350082	0.889675	0.892989	0.00371792	0.0059719	0.938488	0.938488	1	1	CILK1	40.86
ENSG00000112182	ENST00000257749	0.63707	0.54158	-0.162389	6.02134	0.0150857	0.0150857	1	1	BACH2	40.5
ENSG00000112245	ENST00000626021	0.713778	0.73913	0.0349014	0.446374	0.504918	0.504918	1	1	PTP4A1	39.44
ENSG00000112304	ENST00000230048	0.865036	0.845815	-0.0224699	0.0891327	0.765627	0.765627	1	1	ACOT13	41.43
ENSG00000112305	ENST00000316999	0.56531	0.578767	0.0235266	0.0879639	0.767124	0.767124	1	1	SMAP1	37.73
ENSG00000112367	ENST00000230124	0.930654	0.941441	0.0115245	0.0255014	0.873303	0.873303	1	1	FIG4	40.3
ENSG00000112419	ENST00000427704	0.652076	0.651163	-0.00140134	0.00015737	0.990005	0.990005	1	1	PHACTR2	40.02
ENSG00000112425	ENST00000639859	0.163703	0.0961824	-0.53181	3.92604	0.0490665	0.0490665	1	1	EPM2A	37.55
ENSG00000112578	ENST00000230340	0.870879	0.9	0.0328916	0.107669	0.743195	0.743195	1	1	BYSL	48.48
ENSG00000112640	ENST00000485511	0.685904	0.721868	0.051105	0.805115	0.370767	0.370767	1	1	PPP2R5D	49.86
ENSG00000112651	ENST00000388752	0.302904	0.322581	0.0629355	0.1098	0.740757	0.740757	1	1	MRPL2	49.19
ENSG00000112685	ENST00000230449	0.974929	0.986239	0.0115333	0.0528067	0.81851	0.81851	1	1	EXOC2	40.51
ENSG00000112697	ENST00000230461	0.823363	0.802734	-0.0253741	0.499306	0.480719	0.480719	1	1	TMEM30A	37.36
ENSG00000112699	ENST00000380815	0.608049	0.580953	-0.0455869	0.116537	0.73322	0.73322	1	1	GMDS	40.77
ENSG00000112715	ENST00000480614	0.347049	0.280825	-0.211734	1.72748	0.190405	0.190405	1	1	VEGFA	56.4
ENSG00000112742	ENST00000369798	0.858635	0.865672	0.00816136	0.00735581	0.931748	0.931748	1	1	TTK	34.98
ENSG00000112877	ENST00000264935	0.911082	0.83871	-0.0827688	0.331827	0.565305	0.565305	1	1	CEP72	53.78
ENSG00000112977	ENST00000230895	0.97614	0.967391	-0.00900316	0.0204605	0.886419	0.886419	1	1	DAP	46.29
ENSG00000112983	ENST00000411594	0.395	0.363661	-0.0826626	0.840451	0.360495	0.360495	1	1	BRD8	43.02
ENSG00000112984	ENST00000394894	0.878638	0.867924	-0.0122683	0.0130037	0.909338	0.909338	1	1	KIF20A	45.25
ENSG00000113068	ENST00000261813	0.923971	0.926893	0.00315781	0.00332192	0.954102	0.954102	1	1	PFDN1	40.78
ENSG00000113070	ENST00000230990	0.959862	0.96391	0.00420842	0.0442307	0.833663	0.833663	1	1	HBEGF	49.93
ENSG00000113108	ENST00000510241	0.438206	0.375	-0.155764	1.8287	0.177977	0.177977	1	1	APBB3	53.75
ENSG00000113194	ENST00000261942	0.9672	0.97546	0.00850398	0.032655	0.856801	0.856801	1	1	FAF2	42.96
ENSG00000113231	ENST00000264917	0.523926	0.433336	-0.189839	3.12532	0.0787791	0.0787791	1	1	PDE8B	41.55
ENSG00000113263	ENST00000422843	0.749467	0.761628	0.0160965	0.0325839	0.856955	0.856955	1	1	ITK	41.46
ENSG00000113269	ENST00000521389	0.867518	0.827684	-0.0470053	1.79333	0.182209	0.182209	1	1	RNF130	42.83
ENSG00000113300	ENST00000261951	0.901075	0.908705	0.00843158	0.0283579	0.866459	0.866459	1	1	CNOT6	42.09
ENSG00000113312	ENST00000231238	0.940065	0.946809	0.00714768	0.0124857	0.911155	0.911155	1	1	TTC1	41.36
ENSG00000113328	ENST00000340828	0.88573	0.880141	-0.00632929	0.0555594	0.813925	0.813925	1	1	CCNG1	37.5
ENSG00000113360	ENST00000513349	0.714825	0.719723	0.00682887	0.00903776	0.924367	0.924367	1	1	DROSHA	39.75
ENSG00000113369	ENST00000265138	0.957379	0.941939	-0.0162585	1.1412	0.286829	0.286829	1	1	ARRDC3	35.7
ENSG00000113384	ENST00000265070	0.992765	0.99026	-0.00252707	0.00365313	0.951871	0.951871	1	1	GOLPH3	41.09
ENSG00000113504	ENST00000264930	0.939045	0.943262	0.00448083	0.00514787	0.942882	0.942882	1	1	SLC12A7	62.05
ENSG00000113638	ENST00000337702	0.648159	0.656934	0.0134472	0.0150158	0.902609	0.902609	1	1	TTC33	38.63
ENSG00000113716	ENST00000502717	0.874041	0.87247	-0.001799	0.00257332	0.959599	0.959599	1	1	HMGXB3	43.45
ENSG00000113719	ENST00000393784	0.897585	0.920515	0.0252257	2.50161	0.115485	0.115485	1	1	ERGIC1	50.92
ENSG00000113758	ENST00000309007	0.768596	0.797926	0.0374501	1.54056	0.216149	0.216149	1	1	DBN1	59.54
ENSG00000113811	ENST00000495461	0.830847	0.829457	-0.00167366	0.000834176	0.976991	0.976991	1	1	SELENOK	40.23
ENSG00000113838	ENST00000338733	0.855589	0.850806	-0.00560538	0.00606827	0.937995	0.937995	1	1	TBCCD1	40.73
ENSG00000114026	ENST00000602976	0.197283	0.170732	-0.144545	0.279661	0.597575	0.597575	1	1	OGG1	49.74
ENSG00000114126	ENST00000486111	0.149635	0.157331	0.0501527	0.57709	0.448449	0.448449	1	1	TFDP2	39.89
ENSG00000114166	ENST00000263754	0.976527	0.972973	-0.00364626	0.00594795	0.938611	0.938611	1	1	KAT2B	40.07
ENSG00000114268	ENST00000232375	0.829776	0.815385	-0.0174955	0.0156881	0.900464	0.900464	1	1	PFKFB4	51.91
ENSG00000114270	ENST00000328333	0.516545	0.477273	-0.079074	0.122173	0.727099	0.727099	1	1	COL7A1	60.15
ENSG00000114302	ENST00000265563	0.903738	0.887715	-0.0178892	0.197144	0.657569	0.657569	1	1	PRKAR2A	43.42
ENSG00000114346	ENST00000232458	0.556916	0.555555	-0.00244744	0.000539353	0.981497	0.981497	1	1	ECT2	34.96
ENSG00000114354	ENST00000481203	0.293761	0.229167	-0.248318	5.15158	0.0244111	0.0244111	1	1	TFG	36.42
ENSG00000114383	ENST00000232496	0.957379	0.972727	0.0159042	0.0252686	0.873878	0.873878	1	1	TUSC2	59.39
ENSG00000114439	ENST00000415149	0.462765	0.542914	0.159731	3.07512	0.0812007	0.0812007	1	1	BBX	36.95
ENSG00000114450	ENST00000232564	0.913641	0.874749	-0.0434998	1.5701	0.211818	0.211818	1	1	GNB4	39.07
ENSG00000114473	ENST00000493624	0.445686	0.512498	0.139683	0.731612	0.393498	0.393498	1	1	IQCG	43.92
ENSG00000114480	ENST00000429644	0.826196	0.832392	0.00747106	0.016939	0.896593	0.896593	1	1	GBE1	35.25
ENSG00000114520	ENST00000251775	0.775594	0.703704	-0.0972723	1.86151	0.174154	0.174154	1	1	SNX4	40.09
ENSG00000114554	ENST00000393409	0.971192	0.979955	0.00898301	0.0305251	0.861501	0.861501	1	1	PLXNA1	61.75
ENSG00000114573	ENST00000273398	0.866554	0.85906	-0.00868484	0.0361971	0.849323	0.849323	1	1	ATP6V1A	38.21
ENSG00000114650	ENST00000265565	0.709463	0.736765	0.0377611	0.659	0.417985	0.417985	1	1	SCAP	48.04
ENSG00000114656	ENST00000669741	0.664919	0.679344	0.0214633	0.0175121	0.894869	0.894869	1	1	CFAP92	47.21
ENSG00000114737	ENST00000491847	0.695374	0.82782	0.174347	1.63074	0.203245	0.203245	1	1	CISH	56.73
ENSG00000114738	ENST00000357955	0.8656	0.862155	-0.0039879	0.00522294	0.942467	0.942467	1	1	MAPKAPK3	53.69
ENSG00000114770	ENST00000427120	0.392286	0.371757	-0.0537499	0.350754	0.55443	0.55443	1	1	ABCC5	44.68
ENSG00000114867	ENST00000424196	0.0912036	0.091763	0.00611571	0.00489707	0.944288	0.944288	1	1	EIF4G1	52.77
ENSG00000114942	ENST00000392222	0.901039	0.88868	-0.0138116	0.998915	0.318915	0.318915	1	1	EEF1B2	45.25
ENSG00000114978	ENST00000396049	0.95957	0.956624	-0.00307461	0.0500327	0.82326	0.82326	1	1	MOB1A	41.02
ENSG00000114988	ENST00000264963	0.860528	0.859649	-0.00102239	9.28e-05	0.992325	0.992325	1	1	LMAN2L	44.97
ENSG00000115042	ENST00000233379	0.388286	0.356829	-0.0844866	0.534872	0.465517	0.465517	1	1	FAHD2A	49.55
ENSG00000115137	ENST00000534855	0.763751	0.755555	-0.0107885	0.0146524	0.903789	0.903789	1	1	DNAJC27	40.71
ENSG00000115159	ENST00000438166	0.691255	0.651685	-0.0589479	0.38012	0.538318	0.538318	1	1	GPD2	37.9
ENSG00000115165	ENST00000264192	0.950366	0.963392	0.0136139	0.530213	0.467463	0.467463	1	1	CYTIP	37.75
ENSG00000115268	ENST00000592588	0.915057	0.917148	0.00228255	0.0204682	0.886397	0.886397	1	1	RPS15	62.72
ENSG00000115274	ENST00000233331	0.651741	0.666666	0.0226423	0.0520248	0.819836	0.819836	1	1	INO80B	53.01
ENSG00000115289	ENST00000233630	0.86249	0.857143	-0.00621877	0.00301	0.956308	0.956308	1	1	PCGF1	55.26
ENSG00000115325	ENST00000340004	0.641161	0.65625	0.0232608	0.0214865	0.883625	0.883625	1	1	DOK1	58.43
ENSG00000115459	ENST00000446464	0.460744	0.404762	-0.129543	1.07552	0.301092	0.301092	1	1	ELMOD3	46.14
ENSG00000115464	ENST00000398571	0.915302	0.928851	0.0146945	0.57516	0.449207	0.449207	1	1	USP34	38.8
ENSG00000115474	ENST00000233826	0.930255	0.93617	0.00633809	0.00168906	0.967263	0.967263	1	1	KCNJ13	35.62
ENSG00000115484	ENST00000394440	0.933529	0.937337	0.00407033	0.0270559	0.869533	0.869533	1	1	CCT4	40.97
ENSG00000115520	ENST00000263960	0.909917	0.873737	-0.0405732	0.538571	0.46398	0.46398	1	1	COQ10B	41.73
ENSG00000115526	ENST00000264249	0.942069	0.950758	0.00918063	0.0193751	0.889452	0.889452	1	1	CHST10	48.92
ENSG00000115539	ENST00000264254	0.949655	0.932886	-0.0178157	0.0416438	0.838531	0.838531	1	1	PDCL3	46.62
ENSG00000115649	ENST00000360507	0.932407	0.924603	-0.00840502	0.0464319	0.829637	0.829637	1	1	CNPPD1	54.28
ENSG00000115657	ENST00000497882	0.234797	0.225811	-0.0390266	0.029895	0.862923	0.862923	1	1	ABCB6	54.45
ENSG00000115738	ENST00000396290	0.866676	0.866145	-0.000612488	0.000459774	0.982917	0.982917	1	1	ID2	49.24
ENSG00000115750	ENST00000263663	0.785714	0.824561	0.0482583	0.206233	0.650283	0.650283	1	1	TAF1B	39.49
ENSG00000115816	ENST00000234170	0.995318	0.99344	-0.00188879	0.00347239	0.953076	0.953076	1	1	CEBPZ	37.99
ENSG00000115827	ENST00000468592	0.232577	0.245283	0.0531903	0.202147	0.653535	0.653535	1	1	DCAF17	37.36
ENSG00000115866	ENST00000264161	0.808909	0.822292	0.0164093	0.195061	0.659267	0.659267	1	1	DARS1	36.99
ENSG00000115946	ENST00000263657	0.969301	0.971963	0.00274204	0.00212272	0.963303	0.963303	1	1	PNO1	40.98
ENSG00000115947	ENST00000392857	0.689299	0.72	0.0435754	0.377969	0.539468	0.539468	1	1	ORC4	36.15
ENSG00000115956	ENST00000234313	0.955882	0.966013	0.0105426	0.0781517	0.780139	0.780139	1	1	PLEK	41.17
ENSG00000115966	ENST00000264110	0.510545	0.48892	-0.0432789	0.387734	0.534281	0.534281	1	1	ATF2	36.05
ENSG00000116005	ENST00000433351	0.899681	0.850932	-0.0557082	0.397558	0.529153	0.529153	1	1	PCYOX1	45.24
ENSG00000116017	ENST00000263620	0.925665	0.887931	-0.0416185	0.170962	0.67975	0.67975	1	1	ARID3A	58.94
ENSG00000116120	ENST00000281828	0.997948	1	0.00205369	0.00113786	0.973128	0.973128	1	1	FARSB	38.07
ENSG00000116138	ENST00000375838	0.0918723	0.0900007	-0.0205813	0.010549	0.918309	0.918309	1	1	DNAJC16	44.67
ENSG00000116157	ENST00000361314	0.965158	0.975439	0.0105957	0.0289248	0.865144	0.865144	1	1	GPX7	49.68
ENSG00000116198	ENST00000378230	0.789429	0.783708	-0.00727391	0.0134275	0.907879	0.907879	1	1	CEP104	48
ENSG00000116199	ENST00000263733	0.975048	0.97069	-0.00448012	0.0105649	0.918247	0.918247	1	1	FAM20B	43.17
ENSG00000116205	ENST00000234827	0.90997	0.905109	-0.00535638	0.00638335	0.936409	0.936409	1	1	TCEANC2	42.31
ENSG00000116221	ENST00000360840	0.913858	0.92	0.00669811	0.0171719	0.895889	0.895889	1	1	MRPL37	48.9
ENSG00000116406	ENST00000318130	0.825417	0.88889	0.0740844	2.54256	0.112569	0.112569	1	1	EDEM3	34.39
ENSG00000116455	ENST00000235090	0.89327	0.910412	0.0190077	0.122311	0.726951	0.726951	1	1	WDR77	44.39
ENSG00000116525	ENST00000291416	0.954121	0.980198	0.0269638	0.0666035	0.796643	0.796643	1	1	TRIM62	51.85
ENSG00000116539	ENST00000392403	0.934762	0.953846	0.0202109	0.642438	0.423886	0.423886	1	1	ASH1L	41.42
ENSG00000116586	ENST00000368305	0.865963	0.833333	-0.0384089	0.164963	0.68511	0.68511	1	1	LAMTOR2	50.95
ENSG00000116641	ENST00000635123	0.445284	0.495708	0.107275	2.41553	0.121894	0.121894	1	1	DOCK7	36.07
ENSG00000116649	ENST00000376957	0.958223	0.957547	-0.000705991	9.25568e-05	0.992335	0.992335	1	1	SRM	59.85
ENSG00000116663	ENST00000376753	0.975174	0.975904	0.000748168	4.1885e-05	0.994843	0.994843	1	1	FBXO6	55.13
ENSG00000116668	ENST00000367500	0.828026	0.85926	0.0370262	0.149497	0.699473	0.699473	1	1	SWT1	37.64
ENSG00000116717	ENST00000370986	0.699995	0.662036	-0.0557532	0.70468	0.402329	0.402329	1	1	GADD45A	52.65
ENSG00000116750	ENST00000367455	0.538335	0.471311	-0.132962	1.89952	0.169843	0.169843	1	1	UCHL5	35
ENSG00000116815	ENST00000369489	0.734916	0.751037	0.0216978	0.155597	0.69371	0.69371	1	1	CD58	41.62
ENSG00000116857	ENST00000367334	0.723128	0.77835	0.0735902	0.758989	0.384806	0.384806	1	1	TMEM9	48.53
ENSG00000116906	ENST00000366647	0.895951	0.914035	0.0199836	0.188735	0.664492	0.664492	1	1	GNPAT	41.78
ENSG00000116954	ENST00000373001	0.952355	0.959502	0.007476	0.0162615	0.898671	0.898671	1	1	RRAGC	41.36
ENSG00000116991	ENST00000308942	0.0514037	0.0565895	0.0961136	1.15815	0.283289	0.283289	1	1	SIPA1L2	41.29
ENSG00000117010	ENST00000372699	0.49	0.521127	0.0615875	0.128235	0.720688	0.720688	1	1	ZNF684	40.31
ENSG00000117016	ENST00000372684	0.972845	0.975628	0.00285628	0.00891117	0.924897	0.924897	1	1	RIMS3	51.4
ENSG00000117020	ENST00000366540	0.494001	0.495335	0.00269591	0.00132321	0.971023	0.971023	1	1	AKT3	37.34
ENSG00000117091	ENST00000368046	0.962922	0.960961	-0.00203837	0.00127713	0.971532	0.971532	1	1	CD48	42.19
ENSG00000117118	ENST00000375499	0.892489	0.911688	0.0212835	0.149101	0.699852	0.699852	1	1	SDHB	43.42
ENSG00000117143	ENST00000367926	0.667482	0.663937	-0.00532563	0.00633297	0.93666	0.93666	1	1	UAP1	39.68
ENSG00000117174	ENST00000370574	0.980237	0.988327	0.00821893	0.0155638	0.900857	0.900857	1	1	ZNHIT6	36.47
ENSG00000117262	ENST00000493684	0.234578	0.21547	-0.0849663	0.264282	0.607824	0.607824	1	1	GPR89A	38.91
ENSG00000117280	ENST00000367139	0.753794	0.737374	-0.0220245	0.0335823	0.854804	0.854804	1	1	RAB29	46.01
ENSG00000117305	ENST00000374490	0.719703	0.784313	0.0859691	0.53611	0.465002	0.465002	1	1	HMGCL	46.84
ENSG00000117395	ENST00000236051	0.846844	0.878504	0.0367044	0.3492	0.555308	0.555308	1	1	EBNA1BP2	44.38
ENSG00000117399	ENST00000310955	0.869198	0.897058	0.0315501	0.167294	0.683015	0.683015	1	1	CDC20	52.17
ENSG00000117408	ENST00000372343	0.971106	0.986486	0.0157136	0.0500939	0.823154	0.823154	1	1	IPO13	51.63
ENSG00000117411	ENST00000309519	0.817375	0.825396	0.00976642	0.00917906	0.92378	0.92378	1	1	B4GALT2	56.94
ENSG00000117419	ENST00000372257	0.883565	0.883721	0.000176307	8.68013e-06	0.997653	0.997653	1	1	ERI3	47.73
ENSG00000117450	ENST00000319248	0.98359	0.981902	-0.00171741	0.00701051	0.933365	0.933365	1	1	PRDX1	46.41
ENSG00000117533	ENST00000236192	0.779517	0.778656	-0.00110482	0.000221423	0.988144	0.988144	1	1	VAMP4	36.59
ENSG00000117593	ENST00000650297	0.178229	0.16156	-0.09819	0.514505	0.474125	0.474125	1	1	DARS2	40.57
ENSG00000117602	ENST00000374395	0.73392	0.723301	-0.0145749	0.0303876	0.861809	0.861809	1	1	RCAN3	42.26
ENSG00000117691	ENST00000366988	0.83868	0.842466	0.00450363	0.00233764	0.961492	0.961492	1	1	NENF	47.62
ENSG00000117724	ENST00000366955	0.993156	0.992296	-0.000866876	0.000906483	0.976014	0.976014	1	1	CENPF	40.92
ENSG00000117748	ENST00000373912	0.94417	0.941828	-0.0024837	0.00194067	0.964911	0.964911	1	1	RPA2	44.15
ENSG00000117862	ENST00000371626	0.949954	0.94	-0.0105336	0.0196651	0.888633	0.888633	1	1	TXNDC12	42.81
ENSG00000117984	ENST00000236671	0.840446	0.85641	0.0188166	0.221623	0.638376	0.638376	1	1	CTSD	64.73
ENSG00000118162	ENST00000338134	0.75	0.776	0.0340788	0.0981574	0.754415	0.754415	1	1	KPTN	53.48
ENSG00000118193	ENST00000367350	0.652413	0.601228	-0.0817028	0.619812	0.432153	0.432153	1	1	KIF14	37.83
ENSG00000118197	ENST00000331314	0.892801	0.8875	-0.00595575	0.00703247	0.933261	0.933261	1	1	DDX59	41.97
ENSG00000118217	ENST00000367942	0.988313	0.991675	0.00339657	0.010186	0.919722	0.919722	1	1	ATF6	37.99
ENSG00000118292	ENST00000369102	0.446584	0.558826	0.224211	0.902487	0.34339	0.34339	1	1	C1orf54	46.5
ENSG00000118363	ENST00000263672	0.511259	0.449276	-0.129239	1.955	0.163769	0.163769	1	1	SPCS2	39.26
ENSG00000118513	ENST00000528343	0.114748	0.101438	-0.123291	1.06368	0.303762	0.303762	1	1	MYB	39.73
ENSG00000118515	ENST00000474427	0.355686	0.355783	0.000273032	8.74339e-06	0.997644	0.997644	1	1	SGK1	42.27
ENSG00000118520	ENST00000368087	0.738894	0.804053	0.0845104	0.803868	0.371137	0.371137	1	1	ARG1	38.97
ENSG00000118579	ENST00000237380	0.939643	0.92334	-0.0175027	0.385318	0.535556	0.535556	1	1	MED28	44.87
ENSG00000118596	ENST00000547379	0.8251	0.798029	-0.0333591	0.169189	0.681323	0.681323	1	1	SLC16A7	35.79
ENSG00000118600	ENST00000537373	0.65625	0.651163	-0.00778223	0.00308663	0.955756	0.955756	1	1	RXYLT1	38.43
ENSG00000118640	ENST00000263864	0.990375	0.98615	-0.00427578	0.00607926	0.937939	0.937939	1	1	VAMP8	47.95
ENSG00000118680	ENST00000237500	0.778649	0.804172	0.0322535	0.726254	0.395233	0.395233	1	1	MYL12B	40.74
ENSG00000118707	ENST00000373872	0.26113	0.242064	-0.0758168	0.27612	0.599902	0.599902	1	1	TGIF2	51.95
ENSG00000118816	ENST00000237654	0.961803	0.954559	-0.00755984	0.168665	0.681789	0.681789	1	1	CCNI	39.3
ENSG00000118855	ENST00000415822	0.571827	0.612138	0.0681222	0.892964	0.345942	0.345942	1	1	MFSD1	40.83
ENSG00000118873	ENST00000358951	0.905665	0.927673	0.0240101	0.316437	0.574456	0.574456	1	1	RAB3GAP2	37.8
ENSG00000118939	ENST00000377595	0.820375	0.851852	0.0376507	0.209829	0.647454	0.647454	1	1	UCHL3	35.78
ENSG00000118971	ENST00000261254	0.994395	0.992129	-0.00228152	0.0243496	0.876174	0.876174	1	1	CCND2	50.21
ENSG00000118985	ENST00000237853	0.941354	0.931571	-0.0104472	0.0620634	0.803548	0.803548	1	1	ELL2	38.08
ENSG00000119013	ENST00000237889	0.939767	0.943182	0.00362683	0.00102953	0.974439	0.974439	1	1	NDUFB3	41.49
ENSG00000119139	ENST00000648087	0.143319	0.129326	-0.102735	0.234258	0.628973	0.628973	1	1	TJP2	43.41
ENSG00000119314	ENST00000374257	0.887519	0.873957	-0.0153985	0.420393	0.517567	0.517567	1	1	PTBP3	37.7
ENSG00000119321	ENST00000414250	0.111415	0.101475	-0.0934483	0.404552	0.525556	0.525556	1	1	FKBP15	41.17
ENSG00000119326	ENST00000325551	0.940811	0.933333	-0.00797941	0.013612	0.907251	0.907251	1	1	CTNNAL1	39.11
ENSG00000119328	ENST00000322940	0.948027	0.97561	0.0286797	0.0608591	0.805424	0.805424	1	1	ABITRAM	38.71
ENSG00000119333	ENST00000372715	0.917461	0.919732	0.00247258	0.00156367	0.968501	0.968501	1	1	DYNC2I2	53.84
ENSG00000119392	ENST00000309971	0.954601	0.961336	0.00702996	0.025074	0.87436	0.87436	1	1	GLE1	45.25
ENSG00000119396	ENST00000373840	0.999931	1	6.88871e-05	4.1014e-06	0.998386	0.998386	1	1	RAB14	39.61
ENSG00000119403	ENST00000312189	0.236761	0.21744	-0.0851282	0.335103	0.563393	0.563393	1	1	PHF19	51.61
ENSG00000119471	ENST00000398805	0.841165	0.85	0.0104481	0.0174524	0.895047	0.895047	1	1	HSDL2	40.76
ENSG00000119574	ENST00000594051	0.864865	0.83871	-0.0307086	0.0229635	0.879722	0.879722	1	1	ZBTB45	53.64
ENSG00000119599	ENST00000553457	0.15118	0.129944	-0.151373	0.489599	0.485009	0.485009	1	1	DCAF4	48.93
ENSG00000119636	ENST00000394009	0.783333	0.78125	-0.00266315	0.000334829	0.985421	0.985421	1	1	BBOF1	43.01
ENSG00000119650	ENST00000314067	0.644592	0.591837	-0.0853862	0.192329	0.661511	0.661511	1	1	IFT43	43.54
ENSG00000119655	ENST00000555619	0.883773	0.907246	0.0262136	0.201708	0.653886	0.653886	1	1	NPC2	43.65
ENSG00000119661	ENST00000553645	0.823917	0.81875	-0.00629057	0.00476796	0.945026	0.945026	1	1	DNAL1	40.53
ENSG00000119681	ENST00000261978	0.958716	0.96	0.00133886	4.14351e-05	0.994871	0.994871	1	1	LTBP2	51.68
ENSG00000119684	ENST00000556257	0.520296	0.536796	0.03122	0.112239	0.737999	0.737999	1	1	MLH3	41.37
ENSG00000119711	ENST00000553458	0.761799	0.754342	-0.00983598	0.027011	0.86964	0.86964	1	1	ALDH6A1	43.41
ENSG00000119723	ENST00000556588	0.149852	0.130435	-0.138777	0.272773	0.60212	0.60212	1	1	COQ6	45.54
ENSG00000119729	ENST00000238738	0.85304	0.837838	-0.0179817	0.0931395	0.760576	0.760576	1	1	RHOQ	43.97
ENSG00000119777	ENST00000238788	0.815696	0.848485	0.03941	0.200052	0.655217	0.655217	1	1	TMEM214	55
ENSG00000119820	ENST00000238831	0.914583	0.880488	-0.0379921	0.488695	0.485412	0.485412	1	1	YIPF4	41.21
ENSG00000119878	ENST00000238892	0.939861	0.916667	-0.0249878	0.197774	0.657058	0.657058	1	1	CRIPT	39.04
ENSG00000119899	ENST00000355773	0.888889	0.885246	-0.00410679	0.000869419	0.97651	0.97651	1	1	SLC17A5	42.17
ENSG00000119917	ENST00000371818	0.801892	0.871771	0.083553	4.82832	0.0292727	0.0292727	1	1	IFIT3	42.34
ENSG00000119922	ENST00000371826	0.766438	0.789035	0.0290572	1.24832	0.265362	0.265362	1	1	IFIT2	42.26
ENSG00000119929	ENST00000370476	0.930609	0.920561	-0.010856	0.0212975	0.884135	0.884135	1	1	CUTC	40.02
ENSG00000119965	ENST00000481909	0.799705	0.806451	0.00840041	0.00323079	0.954736	0.954736	1	1	C10orf88	36.12
ENSG00000119977	ENST00000371217	0.813137	0.796992	-0.0200543	0.0396997	0.842294	0.842294	1	1	TCTN3	39.92
ENSG00000120053	ENST00000370508	0.96993	0.968085	-0.00190352	0.000311057	0.985948	0.985948	1	1	GOT1	42.9
ENSG00000120137	ENST00000239231	0.984734	0.98002	-0.00479812	0.041463	0.838877	0.838877	1	1	PANK3	37.52
ENSG00000120158	ENST00000381750	0.869104	0.872283	0.0036502	0.00389572	0.950301	0.950301	1	1	RCL1	42.81
ENSG00000120159	ENST00000625311	0.252456	0.312849	0.214484	2.32298	0.129231	0.129231	1	1	CAAP1	37.23
ENSG00000120253	ENST00000340413	0.90778	0.91629	0.00932994	0.0323997	0.857356	0.857356	1	1	NUP43	43.95
ENSG00000120278	ENST00000644968	0.605248	0.549167	-0.0972344	0.859486	0.355124	0.355124	1	1	PLEKHG1	42.32
ENSG00000120306	ENST00000261811	0.897959	0.933333	0.0386381	0.0988839	0.753537	0.753537	1	1	CYSTM1	43.99
ENSG00000120437	ENST00000367048	0.894737	0.897727	0.00333668	0.00164498	0.967693	0.967693	1	1	ACAT2	43.61
ENSG00000120509	ENST00000239666	0.875694	0.851064	-0.0285292	0.0309855	0.860471	0.860471	1	1	PDZD11	49.29
ENSG00000120539	ENST00000375946	0.624246	0.656141	0.0498325	0.445831	0.505176	0.505176	1	1	MASTL	41.56
ENSG00000120697	ENST00000239891	0.89226	0.886228	-0.00678422	0.00634869	0.936581	0.936581	1	1	ALG5	39.39
ENSG00000120725	ENST00000394817	0.773748	0.825175	0.0643491	0.449174	0.503586	0.503586	1	1	SIL1	44.78
ENSG00000120800	ENST00000261637	0.963142	0.980392	0.0177513	0.186353	0.666486	0.666486	1	1	UTP20	39.31
ENSG00000120805	ENST00000261636	0.692755	0.681416	-0.0165039	0.0393979	0.842886	0.842886	1	1	ARL1	39.41
ENSG00000120832	ENST00000552029	0.640308	0.763441	0.175886	1.98425	0.160669	0.160669	1	1	MTERF2	41.65
ENSG00000120889	ENST00000276431	0.796326	0.806667	0.0129013	0.0912622	0.762927	0.762927	1	1	TNFRSF10B	43.19
ENSG00000120992	ENST00000316963	0.813691	0.816572	0.00353435	0.00688725	0.933952	0.933952	1	1	LYPLA1	41.54
ENSG00000121039	ENST00000240285	0.740441	0.7	-0.0561657	0.125338	0.72373	0.72373	1	1	RDH10	41.69
ENSG00000121057	ENST00000337714	0.74696	0.762008	0.0199453	0.12562	0.723433	0.723433	1	1	AKAP1	49.96
ENSG00000121058	ENST00000240316	0.997037	1	0.00296785	0.00402305	0.949496	0.949496	1	1	COIL	42.99
ENSG00000121060	ENST00000316881	0.856164	0.891497	0.0404401	2.36385	0.125932	0.125932	1	1	TRIM25	42.89
ENSG00000121104	ENST00000240364	0.848625	0.840749	-0.00932346	0.0290271	0.864908	0.864908	1	1	FAM117A	46.7
ENSG00000121211	ENST00000240488	0.853521	0.915493	0.0700925	0.298027	0.585798	0.585798	1	1	MND1	39.03
ENSG00000121281	ENST00000568930	0.0379704	0.036586	-0.03714	0.042352	0.837183	0.837183	1	1	ADCY7	54.43
ENSG00000121406	ENST00000602149	0.124771	0.1	-0.22131	1.1103	0.29343	0.29343	1	1	ZNF549	43.95
ENSG00000121486	ENST00000367506	0.930439	0.935484	0.005407	0.00463375	0.945804	0.945804	1	1	TRMT1L	35.55
ENSG00000121578	ENST00000467604	0.331645	0.256098	-0.258506	1.35973	0.245127	0.245127	1	1	B4GALT4	41.63
ENSG00000121621	ENST00000263181	0.88766	0.914634	0.0299353	0.0640584	0.800482	0.800482	1	1	KIF18A	33.97
ENSG00000121691	ENST00000241052	0.978611	0.980977	0.00241439	0.0104307	0.918767	0.918767	1	1	CAT	40.59
ENSG00000121851	ENST00000369314	0.910612	0.933333	0.0246453	0.109434	0.741175	0.741175	1	1	POLR3GL	44.92
ENSG00000121897	ENST00000381846	0.244348	0.299212	0.202561	1.37341	0.242776	0.242776	1	1	LIAS	41.36
ENSG00000121931	ENST00000369763	0.780321	0.825842	0.0566981	0.432835	0.511442	0.511442	1	1	LRIF1	36.39
ENSG00000121988	ENST00000264159	0.427964	0.436548	0.0198597	0.0309781	0.860487	0.860487	1	1	ZRANB3	38.97
ENSG00000122025	ENST00000241453	0.57508	0.577646	0.00445191	0.00313155	0.955436	0.955436	1	1	FLT3	43.22
ENSG00000122122	ENST00000356892	0.981444	0.986967	0.0056112	0.0732494	0.786973	0.786973	1	1	SASH3	52.71
ENSG00000122126	ENST00000357121	0.756677	0.743315	-0.0178153	0.0404421	0.840846	0.840846	1	1	OCRL	39.83
ENSG00000122140	ENST00000241600	0.928519	0.927039	-0.0015951	0.000505984	0.982079	0.982079	1	1	MRPS2	63.07
ENSG00000122188	ENST00000442561	0.902588	0.919355	0.0184065	0.0189472	0.890672	0.890672	1	1	LAX1	46.2
ENSG00000122203	ENST00000298569	0.758533	0.723856	-0.0467935	0.905953	0.342467	0.342467	1	1	KIAA1191	46.88
ENSG00000122223	ENST00000368034	0.926561	0.955556	0.0308135	0.0386326	0.8444	0.8444	1	1	CD244	43.81
ENSG00000122390	ENST00000648681	0.379916	0.365979	-0.0373722	0.093056	0.76068	0.76068	1	1	NAA60	50.68
ENSG00000122406	ENST00000370321	0.934031	0.942007	0.00850295	1.08509	0.298958	0.298958	1	1	RPL5	40.37
ENSG00000122512	ENST00000265849	0.850699	0.839879	-0.0128	0.0421684	0.837531	0.837531	1	1	PMS2	45.28
ENSG00000122515	ENST00000478045	0.183172	0.167464	-0.0896555	0.262645	0.608937	0.608937	1	1	ZMIZ2	56.51
ENSG00000122547	ENST00000242108	0.460638	0.431579	-0.0651611	0.169548	0.681004	0.681004	1	1	EEPD1	45.44
ENSG00000122694	ENST00000377960	0.921071	0.908571	-0.0136632	0.0280222	0.867244	0.867244	1	1	GLIPR2	51.06
ENSG00000122705	ENST00000345519	0.887306	0.910224	0.0255011	0.21853	0.640728	0.640728	1	1	CLTA	44.48
ENSG00000122729	ENST00000309951	0.298051	0.26738	-0.108593	0.539181	0.463728	0.463728	1	1	ACO1	41.71
ENSG00000122862	ENST00000242465	0.995116	0.995995	0.00088364	0.00260238	0.959371	0.959371	1	1	SRGN	42.48
ENSG00000122873	ENST00000333926	0.55461	0.571428	0.0298743	0.0263979	0.871115	0.871115	1	1	CISD1	36.69
ENSG00000123104	ENST00000381340	0.957553	0.962598	0.00525528	0.0251527	0.874165	0.874165	1	1	ITPR2	38.26
ENSG00000123131	ENST00000379341	0.974449	0.978723	0.004377	0.00246867	0.960428	0.960428	1	1	PRDX4	40.65
ENSG00000123143	ENST00000342216	0.886776	0.880282	-0.00734997	0.0631294	0.801903	0.801903	1	1	PKN1	53.14
ENSG00000123154	ENST00000418543	0.662076	0.671233	0.0137353	0.0085721	0.926336	0.926336	1	1	WDR83	55.03
ENSG00000123268	ENST00000262053	0.773625	0.725146	-0.0647144	0.485841	0.486688	0.486688	1	1	ATF1	41.92
ENSG00000123352	ENST00000552918	0.587375	0.589595	0.00377378	0.00135429	0.970685	0.970685	1	1	SPATS2	41.68
ENSG00000123353	ENST00000243045	0.590521	0.54878	-0.0733063	0.228302	0.633365	0.633365	1	1	ORMDL2	46.24
ENSG00000123358	ENST00000550557	0.236166	0.291467	0.210394	1.44633	0.230698	0.230698	1	1	NR4A1	56.01
ENSG00000123360	ENST00000548855	0.298277	0.3	0.0057609	0.000476106	0.982616	0.982616	1	1	PDE1B	49.29
ENSG00000123384	ENST00000243077	0.953737	0.97541	0.0224701	0.0559434	0.813295	0.813295	1	1	LRP1	56.24
ENSG00000123472	ENST00000576409	0.26305	0.303887	0.144312	1.63427	0.202759	0.202759	1	1	ATPAF1	41.86
ENSG00000123575	ENST00000493442	0.936029	0.909238	-0.0290396	0.446622	0.5048	0.5048	1	1	FAM199X	37.05
ENSG00000123739	ENST00000243501	0.87751	0.894737	0.0194414	0.0345234	0.852807	0.852807	1	1	PLA2G12A	38.99
ENSG00000123836	ENST00000367080	0.907816	0.89725	-0.0117073	0.0816451	0.775409	0.775409	1	1	PFKFB2	42.36
ENSG00000123992	ENST00000460963	0.196537	0.170589	-0.141595	1.62658	0.203821	0.203821	1	1	DNPEP	48.43
ENSG00000124067	ENST00000316341	0.429364	0.423077	-0.0147518	0.0133287	0.908217	0.908217	1	1	SLC12A4	56.91
ENSG00000124091	ENST00000243913	0.657845	0.709678	0.0758416	0.119017	0.730506	0.730506	1	1	GCNT7	45.02
ENSG00000124098	ENST00000371384	0.915611	0.934328	0.0202362	0.123521	0.725657	0.725657	1	1	FAM210B	49.24
ENSG00000124120	ENST00000461134	0.0662669	0.0723983	0.0884922	0.116833	0.732894	0.732894	1	1	TTPAL	46.57
ENSG00000124126	ENST00000371941	0.974428	0.9743	-0.0001321	6.24176e-05	0.993705	0.993705	1	1	PREX1	50.48
ENSG00000124160	ENST00000290231	0.959184	0.959459	0.000287465	1.62615e-05	0.996787	0.996787	1	1	NCOA5	41.79
ENSG00000124198	ENST00000371917	0.999726	1	0.000273698	0.000114949	0.991458	0.991458	1	1	ARFGEF2	43.25
ENSG00000124207	ENST00000262982	0.952754	0.95679	0.00422729	0.0102849	0.919334	0.919334	1	1	CSE1L	41.33
ENSG00000124209	ENST00000244040	0.966102	0.966667	0.00058462	0.00013751	0.990657	0.990657	1	1	RAB22A	41.45
ENSG00000124243	ENST00000371608	0.799001	0.742857	-0.0728578	1.6723	0.197608	0.197608	1	1	BCAS4	50.85
ENSG00000124279	ENST00000264669	0.70935	0.670886	-0.0557486	0.153092	0.69606	0.69606	1	1	FASTKD3	37.73
ENSG00000124299	ENST00000244137	0.923731	0.92766	0.00424353	0.00366295	0.951807	0.951807	1	1	PEPD	53.89
ENSG00000124333	ENST00000286448	0.909729	0.915094	0.00588004	0.0157	0.900426	0.900426	1	1	VAMP7	38.75
ENSG00000124370	ENST00000494660	0.507332	0.708335	0.333752	1.72415	0.190831	0.190831	1	1	MCEE	41.39
ENSG00000124422	ENST00000261497	0.714629	0.719587	0.00691337	0.0369993	0.847683	0.847683	1	1	USP22	47.95
ENSG00000124459	ENST00000269973	0.620319	0.609164	-0.0181459	0.0665229	0.796763	0.796763	1	1	ZNF45	41.37
ENSG00000124496	ENST00000372922	0.492965	0.529762	0.071988	0.840321	0.360532	0.360532	1	1	TRERF1	45.75
ENSG00000124523	ENST00000379262	0.30713	0.272727	-0.1188	0.888096	0.347257	0.347257	1	1	SIRT5	42.96
ENSG00000124562	ENST00000244520	0.899233	0.895349	-0.00432927	0.00940519	0.92285	0.92285	1	1	SNRPC	42.54
ENSG00000124574	ENST00000372530	0.580548	0.656934	0.123612	1.27503	0.260329	0.260329	1	1	ABCC10	52.94
ENSG00000124587	ENST00000304611	0.968223	0.974194	0.00614793	0.0155296	0.900965	0.900965	1	1	PEX6	51.99
ENSG00000124588	ENST00000380455	0.516539	0.510368	-0.0120196	0.0035365	0.952645	0.952645	1	1	NQO2	46.72
ENSG00000124593	ENST00000456057	0.426814	0.44068	0.0319713	0.0245312	0.875716	0.875716	1	1	AL365205.1	54.39
ENSG00000124608	ENST00000244571	0.992255	0.997033	0.00480339	0.00704203	0.933216	0.933216	1	1	AARS2	54.43
ENSG00000124614	ENST00000648437	0.978973	0.980469	0.0015272	0.0229651	0.879718	0.879718	1	1	RPS10	47.38
ENSG00000124641	ENST00000265350	0.867545	0.857143	-0.0120635	0.0130632	0.909132	0.909132	1	1	MED20	46.57
ENSG00000124702	ENST00000326974	0.966872	0.976514	0.00992369	0.0721386	0.788556	0.788556	1	1	KLHDC3	52.39
ENSG00000124762	ENST00000244741	0.722393	0.762073	0.0534739	0.375267	0.54092	0.54092	1	1	CDKN1A	54.41
ENSG00000124767	ENST00000373365	0.992668	0.997207	0.00456147	0.0138922	0.906306	0.906306	1	1	GLO1	39.8
ENSG00000124786	ENST00000379660	0.635923	0.603176	-0.0528691	0.0990313	0.75336	0.75336	1	1	SLC35B3	34.78
ENSG00000124788	ENST00000467008	0.244141	0.184782	-0.278569	1.27976	0.259449	0.259449	1	1	ATXN1	41.86
ENSG00000124789	ENST00000262077	0.742544	0.777611	0.0461446	0.583396	0.445984	0.445984	1	1	NUP153	40.21
ENSG00000124942	ENST00000378024	0.997458	0.996785	-0.000675738	0.00097039	0.975184	0.975184	1	1	AHNAK	50.05
ENSG00000125166	ENST00000245206	0.926105	0.949597	0.02505	0.270901	0.603368	0.603368	1	1	GOT2	44.15
ENSG00000125245	ENST00000397470	0.601367	0.534884	-0.117156	0.309453	0.578707	0.578707	1	1	GPR18	37.46
ENSG00000125249	ENST00000245304	0.987339	0.982885	-0.00452169	0.00764779	0.93041	0.93041	1	1	RAP2A	36.13
ENSG00000125351	ENST00000345865	0.872867	0.9	0.0306112	0.109377	0.741239	0.741239	1	1	UPF3B	42.87
ENSG00000125375	ENST00000554438	0.614824	0.64	0.0401315	0.167318	0.682993	0.682993	1	1	DMAC2L	40.65
ENSG00000125384	ENST00000245457	0.993521	0.994444	0.000929034	0.000285969	0.986527	0.986527	1	1	PTGER2	42.21
ENSG00000125430	ENST00000360954	0.800497	0.781188	-0.0244167	0.200288	0.655026	0.655026	1	1	HS3ST3B1	46
ENSG00000125434	ENST00000380067	0.633271	0.682927	0.0754902	0.147256	0.701625	0.701625	1	1	SLC25A35	55.43
ENSG00000125449	ENST00000245543	0.874388	0.869565	-0.00553124	0.00113879	0.973117	0.973117	1	1	ARMC7	51.99
ENSG00000125454	ENST00000402418	0.299137	0.292684	-0.0218111	0.0105066	0.918473	0.918473	1	1	SLC25A19	50.68
ENSG00000125484	ENST00000372146	0.958977	0.955291	-0.00385147	0.00889987	0.924945	0.924945	1	1	GTF3C4	42.28
ENSG00000125485	ENST00000438527	0.617741	0.64341	0.0407129	0.248245	0.618922	0.618922	1	1	DDX31	44.73
ENSG00000125520	ENST00000266077	0.465585	0.505263	0.0817836	0.307163	0.580114	0.580114	1	1	SLC2A4RG	67.44
ENSG00000125611	ENST00000324913	0.771875	0.784314	0.0159866	0.00945699	0.922638	0.922638	1	1	CHCHD5	53.69
ENSG00000125630	ENST00000263331	0.169756	0.161369	-0.0506681	0.15476	0.694493	0.694493	1	1	POLR1B	42.07
ENSG00000125633	ENST00000376300	0.82688	0.829897	0.00364183	0.01179	0.913655	0.913655	1	1	CCDC93	42.78
ENSG00000125703	ENST00000371118	0.158486	0.142857	-0.10382	0.188904	0.664351	0.664351	1	1	ATG4C	35.44
ENSG00000125743	ENST00000588301	0.743338	0.735798	-0.0101947	0.0782137	0.780054	0.780054	1	1	SNRPD2	52.25
ENSG00000125746	ENST00000245925	0.535693	0.496	-0.0769855	0.343966	0.558284	0.558284	1	1	EML2	52.69
ENSG00000125753	ENST00000245932	0.829989	0.799008	-0.0380418	0.562639	0.454178	0.454178	1	1	VASP	54.67
ENSG00000125827	ENST00000246024	0.989795	0.987474	-0.00234733	0.00499947	0.943709	0.943709	1	1	TMX4	37.73
ENSG00000125846	ENST00000377671	0.251944	0.258067	0.0240098	0.0125111	0.911065	0.911065	1	1	ZNF133	40.41
ENSG00000125877	ENST00000380113	0.745863	0.790984	0.0587355	0.604212	0.437996	0.437996	1	1	ITPA	50.89
ENSG00000125885	ENST00000610722	0.5049	0.45858	-0.0962244	1.33921	0.248707	0.248707	1	1	MCM8	39.4
ENSG00000125910	ENST00000246115	0.999884	1	0.000115761	8.26282e-06	0.99771	0.99771	1	1	S1PR4	62.76
ENSG00000125971	ENST00000357156	0.926354	0.928205	0.00199652	0.000673943	0.979318	0.979318	1	1	DYNLRB1	48.32
ENSG00000125991	ENST00000348547	0.884717	0.911946	0.0303131	1.36406	0.244379	0.244379	1	1	ERGIC3	50.91
ENSG00000126005	ENST00000456790	0.775252	0.777174	0.00247525	0.000813017	0.977284	0.977284	1	1	MMP24OS	47.16
ENSG00000126106	ENST00000372244	0.667257	0.64	-0.0417063	0.0784937	0.779671	0.779671	1	1	TMEM53	51.53
ENSG00000126107	ENST00000372172	0.714784	0.746835	0.0438642	0.21179	0.645924	0.645924	1	1	HECTD3	56.65
ENSG00000126215	ENST00000555055	0.709169	0.68595	-0.033289	0.171551	0.67923	0.67923	1	1	XRCC3	59.79
ENSG00000126246	ENST00000246532	0.530273	0.546667	0.0304465	0.0353372	0.851103	0.851103	1	1	IGFLR1	57.9
ENSG00000126254	ENST00000262633	0.855049	0.845361	-0.0113956	0.0296705	0.863433	0.863433	1	1	RBM42	53.79
ENSG00000126264	ENST00000246551	0.632242	0.614286	-0.0288118	0.0668115	0.796332	0.796332	1	1	HCST	58.73
ENSG00000126267	ENST00000649813	0.986145	0.985549	-0.000604172	0.000233312	0.98783	0.98783	1	1	COX6B1	48.83
ENSG00000126432	ENST00000265462	0.977683	0.971519	-0.00632439	0.0116018	0.914344	0.914344	1	1	PRDX5	57.3
ENSG00000126453	ENST00000246784	0.573099	0.542857	-0.0542129	0.103645	0.747872	0.747872	1	1	BCL2L12	54.34
ENSG00000126461	ENST00000360565	0.960285	0.932692	-0.0291549	0.154319	0.694907	0.694907	1	1	SCAF1	58.14
ENSG00000126464	ENST00000418929	0.898776	0.893805	-0.00554647	0.0029243	0.956934	0.956934	1	1	PRR12	55.73
ENSG00000126522	ENST00000673350	0.0750343	0.128835	0.54059	5.44371	0.0207439	0.0207439	1	1	ASL	54.28
ENSG00000126524	ENST00000246868	0.967332	0.969524	0.00226296	0.00716669	0.932629	0.932629	1	1	SBDS	42.8
ENSG00000126653	ENST00000247026	0.568803	0.641975	0.121016	1.39619	0.238922	0.238922	1	1	NSRP1	38.57
ENSG00000126759	ENST00000396992	0.720323	0.719298	-0.00142427	0.000158624	0.989965	0.989965	1	1	CFP	55.37
ENSG00000126787	ENST00000247191	0.852035	0.861446	0.0109851	0.0161424	0.899041	0.899041	1	1	DLGAP5	39.09
ENSG00000126822	ENST00000247226	0.312706	0.279722	-0.111465	0.46862	0.494503	0.494503	1	1	PLEKHG3	52.94
ENSG00000126861	ENST00000582029	0.710758	0.809524	0.130115	0.276156	0.599879	0.599879	1	1	OMG	38.2
ENSG00000126882	ENST00000372271	0.871101	0.87931	0.00937946	0.0332922	0.855426	0.855426	1	1	FAM78A	53.88
ENSG00000127080	ENST00000287996	0.852865	0.838235	-0.0173019	0.0470914	0.82845	0.82845	1	1	IPPK	47.89
ENSG00000127152	ENST00000357195	0.74944	0.727358	-0.0299066	0.241075	0.624029	0.624029	1	1	BCL11B	50.78
ENSG00000127191	ENST00000247668	0.965909	0.972789	0.00709759	0.00661776	0.935254	0.935254	1	1	TRAF2	55.12
ENSG00000127328	ENST00000550536	0.222033	0.2372	0.0660775	0.209779	0.647493	0.647493	1	1	RAB3IP	38.23
ENSG00000127337	ENST00000247843	0.848506	0.821577	-0.0322523	0.195163	0.659184	0.659184	1	1	YEATS4	39.35
ENSG00000127419	ENST00000438836	0.47249	0.425287	-0.105253	0.774665	0.379951	0.379951	1	1	TMEM175	51.83
ENSG00000127423	ENST00000374298	0.910966	0.880952	-0.0335025	0.0397752	0.842146	0.842146	1	1	AUNIP	42.54
ENSG00000127527	ENST00000602009	0.107425	0.0947716	-0.125326	0.425235	0.515168	0.515168	1	1	EPS15L1	50.79
ENSG00000127528	ENST00000248071	0.962578	0.958869	-0.0038609	0.0206973	0.885768	0.885768	1	1	KLF2	62.54
ENSG00000127564	ENST00000574680	0.143791	0.109979	-0.26807	0.811668	0.368831	0.368831	1	1	PKMYT1	62.15
ENSG00000127580	ENST00000293883	0.893521	0.904762	0.0125015	0.0138992	0.906282	0.906282	1	1	WDR24	63.87
ENSG00000127663	ENST00000624683	0.122512	0.114826	-0.0647914	0.219988	0.639617	0.639617	1	1	KDM4B	57.26
ENSG00000127774	ENST00000248378	0.697613	0.679612	-0.0261424	0.043941	0.834201	0.834201	1	1	EMC6	59.51
ENSG00000127804	ENST00000263092	0.827671	0.820593	-0.00858908	0.0361065	0.84951	0.84951	1	1	METTL16	44.67
ENSG00000127838	ENST00000248451	0.73959	0.834862	0.121171	1.24115	0.266735	0.266735	1	1	PNKD	51.32
ENSG00000127946	ENST00000336926	0.864059	0.885626	0.0246537	0.301689	0.583506	0.583506	1	1	HIP1	48.34
ENSG00000127947	ENST00000248594	0.637718	0.598459	-0.0635377	0.343094	0.558783	0.558783	1	1	PTPN12	38.15
ENSG00000127951	ENST00000248598	0.932691	0.959677	0.0285232	0.0914693	0.762667	0.762667	1	1	FGL2	35.71
ENSG00000127957	ENST00000430602	0.486894	0.509434	0.0452526	0.101627	0.750255	0.750255	1	1	PMS2P3	42.72
ENSG00000128000	ENST00000221355	0.532979	0.524052	-0.0168909	0.0283761	0.866417	0.866417	1	1	ZNF780B	39.66
ENSG00000128016	ENST00000597629	0.921035	0.937828	0.0180692	0.650969	0.420831	0.420831	1	1	ZFP36	59.08
ENSG00000128185	ENST00000248879	0.958358	0.930894	-0.0290756	0.180833	0.671166	0.671166	1	1	DGCR6L	57.69
ENSG00000128309	ENST00000429360	0.844612	0.854304	0.0114099	0.0305243	0.861502	0.861502	1	1	MPST	55.29
ENSG00000128340	ENST00000249071	0.981622	0.986523	0.00498063	0.0170153	0.896362	0.896362	1	1	RAC2	57.65
ENSG00000128394	ENST00000308521	0.859319	0.888112	0.0329576	0.121814	0.727484	0.727484	1	1	APOBEC3F	53.18
ENSG00000128524	ENST00000249289	0.997157	1	0.00284657	0.00211502	0.96337	0.96337	1	1	ATP6V1F	52.24
ENSG00000128581	ENST00000422177	0.294568	0.328125	0.107883	0.444671	0.50573	0.50573	1	1	IFT22	48.92
ENSG00000128590	ENST00000249356	0.985985	0.977995	-0.00813664	0.0248216	0.874989	0.874989	1	1	DNAJB9	37.18
ENSG00000128594	ENST00000249363	0.965107	0.976744	0.0119857	0.00583236	0.93921	0.93921	1	1	LRRC4	56.07
ENSG00000128607	ENST00000335420	0.944494	0.945607	0.00117754	0.000577565	0.980853	0.980853	1	1	KLHDC10	40.13
ENSG00000128694	ENST00000519810	0.257834	0.25	-0.0308566	0.0147959	0.903321	0.903321	1	1	OSGEPL1	39.12
ENSG00000128731	ENST00000261609	0.922359	0.948021	0.0274427	1.11487	0.29244	0.29244	1	1	HERC2	43.75
ENSG00000128739	ENST00000390687	0.777398	0.787182	0.0125068	0.093712	0.759864	0.759864	1	1	SNRPN	41.92
ENSG00000128791	ENST00000262120	0.875414	0.768361	-0.130437	2.21026	0.138845	0.138845	1	1	TWSG1	38.45
ENSG00000128872	ENST00000249700	0.900877	0.909691	0.00973702	0.0362403	0.849235	0.849235	1	1	TMOD2	41.49
ENSG00000128881	ENST00000267890	0.897961	0.895652	-0.00257451	0.00504888	0.943432	0.943432	1	1	TTBK2	39.88
ENSG00000128908	ENST00000648947	0.895947	0.895574	-0.000416514	0.000260239	0.987147	0.987147	1	1	INO80	42.25
ENSG00000128944	ENST00000608100	0.79646	0.802083	0.00703545	0.00353623	0.952647	0.952647	1	1	KNSTRN	44.95
ENSG00000128973	ENST00000249806	0.824373	0.83682	0.0149854	0.0425599	0.836789	0.836789	1	1	CLN6	47.26
ENSG00000129103	ENST00000423763	0.070695	0.0706968	2.54324e-05	4.06695e-08	0.999839	0.999839	1	1	SUMF2	49.29
ENSG00000129158	ENST00000530613	0.271656	0.257812	-0.0523051	0.08327	0.773246	0.773246	1	1	SERGEF	42.65
ENSG00000129173	ENST00000527884	0.669888	0.754098	0.118412	0.613645	0.434448	0.434448	1	1	E2F8	41.92
ENSG00000129245	ENST00000250113	0.949364	0.955294	0.00622713	0.0141984	0.905284	0.905284	1	1	FXR2	48.1
ENSG00000129250	ENST00000320785	0.913061	0.902098	-0.0120797	0.0356126	0.85053	0.85053	1	1	KIF1C	53.87
ENSG00000129472	ENST00000397762	0.895375	0.900929	0.00618396	0.0104427	0.91872	0.91872	1	1	RAB2B	41.18
ENSG00000129473	ENST00000250405	0.985714	0.996241	0.0106223	0.0279815	0.86734	0.86734	1	1	BCL2L2	51.4
ENSG00000129484	ENST00000527915	0.279575	0.212299	-0.275277	2.39663	0.123354	0.123354	1	1	PARP2	42.3
ENSG00000129493	ENST00000543095	0.73156	0.737968	0.00872134	0.00942174	0.922782	0.922782	1	1	HEATR5A	39.34
ENSG00000129559	ENST00000250495	0.90651	0.907721	0.00133543	0.000798688	0.977485	0.977485	1	1	NEDD8	43.5
ENSG00000129562	ENST00000250498	0.990985	0.99	-0.000994196	0.000274542	0.986799	0.986799	1	1	DAD1	41.9
ENSG00000129625	ENST00000379638	0.776956	0.712327	-0.0868456	1.48697	0.224283	0.224283	1	1	REEP5	41.56
ENSG00000129646	ENST00000262765	0.764843	0.791667	0.0344699	0.103008	0.748622	0.748622	1	1	QRICH2	53.1
ENSG00000129675	ENST00000250617	0.936369	0.986716	0.0523727	4.75105	0.0305789	0.0305789	1	1	ARHGEF6	39.75
ENSG00000129810	ENST00000412997	0.59792	0.546666	-0.0896186	0.310817	0.577872	0.577872	1	1	SGO1	36.98
ENSG00000129911	ENST00000250916	0.996581	0.997602	0.0010237	0.000395623	0.984153	0.984153	1	1	KLF16	65.43
ENSG00000129932	ENST00000427575	0.859083	0.829787	-0.0346964	0.0435899	0.834855	0.834855	1	1	DOHH	56.46
ENSG00000130023	ENST00000392095	0.487635	0.524229	0.0723611	0.569397	0.451485	0.451485	1	1	ERMARD	43.3
ENSG00000130150	ENST00000380492	0.676523	0.69014	0.019927	0.0182359	0.892731	0.892731	1	1	MOSPD2	36.08
ENSG00000130164	ENST00000557958	0.0593493	0.0538041	-0.098091	0.150917	0.698119	0.698119	1	1	LDLR	51.08
ENSG00000130165	ENST00000252445	0.894061	0.897727	0.00409283	0.00369068	0.951625	0.951625	1	1	ELOF1	55.91
ENSG00000130204	ENST00000592434	0.118646	0.110424	-0.0718117	0.25169	0.6165	0.6165	1	1	TOMM40	56.25
ENSG00000130227	ENST00000252512	0.605306	0.606528	0.00201568	0.000509253	0.982021	0.982021	1	1	XPO7	39.92
ENSG00000130303	ENST00000252593	0.994812	0.996522	0.00171698	0.00150886	0.969058	0.969058	1	1	BST2	58.4
ENSG00000130312	ENST00000252602	0.596845	0.526316	-0.125756	0.597479	0.440555	0.440555	1	1	MRPL34	54.25
ENSG00000130340	ENST00000392185	0.999445	1	0.000554912	0.000108585	0.991697	0.991697	1	1	SNX9	42.45
ENSG00000130347	ENST00000369063	0.94718	0.911504	-0.0383926	0.138352	0.710362	0.710362	1	1	RTN4IP1	41.01
ENSG00000130382	ENST00000252674	0.988573	0.991379	0.00283471	0.00252653	0.959967	0.959967	1	1	MLLT1	55.58
ENSG00000130429	ENST00000646101	0.664704	0.718261	0.0774907	2.3458	0.127376	0.127376	1	1	ARPC1B	55.99
ENSG00000130479	ENST00000324096	0.726683	0.699999	-0.0374118	0.157761	0.691697	0.691697	1	1	MAP1S	57.53
ENSG00000130511	ENST00000599699	0.332467	0.420351	0.234549	2.27221	0.133465	0.133465	1	1	SSBP4	64.53
ENSG00000130522	ENST00000252818	0.971911	0.979132	0.00740248	0.234788	0.628585	0.628585	1	1	JUND	69.93
ENSG00000130560	ENST00000371756	0.954427	0.974359	0.0206691	0.107128	0.743818	0.743818	1	1	UBAC1	51.81
ENSG00000130592	ENST00000311604	0.839569	0.862581	0.0270409	0.704387	0.402427	0.402427	1	1	LSP1	61.57
ENSG00000130669	ENST00000321944	0.328338	0.327586	-0.00229288	9.25875e-05	0.992333	0.992333	1	1	PAK4	56.17
ENSG00000130699	ENST00000252996	0.672067	0.706349	0.0497516	0.205119	0.651166	0.651166	1	1	TAF4	52.35
ENSG00000130717	ENST00000372215	0.447503	0.429936	-0.0400464	0.199419	0.655727	0.655727	1	1	UCK1	57.26
ENSG00000130733	ENST00000253031	0.656849	0.665116	0.0125079	0.0207676	0.885575	0.885575	1	1	YIPF2	58.8
ENSG00000130741	ENST00000253039	0.986839	0.989546	0.00273983	0.0445418	0.833088	0.833088	1	1	EIF2S3	41.35
ENSG00000130758	ENST00000253055	0.803854	0.808824	0.00616301	0.00381846	0.950796	0.950796	1	1	MAP3K10	53.37
ENSG00000130772	ENST00000373842	0.796163	0.789473	-0.00843775	0.00300042	0.956378	0.956378	1	1	MED18	46.05
ENSG00000130783	ENST00000341952	0.658015	0.74359	0.122261	0.406154	0.524738	0.524738	1	1	CCDC62	44.71
ENSG00000130821	ENST00000253122	0.597736	0.60215	0.00735779	0.00293126	0.956883	0.956883	1	1	SLC6A8	65.01
ENSG00000130826	ENST00000369550	0.835643	0.869883	0.0401572	0.887134	0.347517	0.347517	1	1	DKC1	45.62
ENSG00000130827	ENST00000369682	0.895631	0.890688	-0.00553348	0.00638137	0.936419	0.936419	1	1	PLXNA3	60.44
ENSG00000130830	ENST00000369534	0.696919	0.695188	-0.00248766	0.00157837	0.968353	0.968353	1	1	MPP1	41.68
ENSG00000130958	ENST00000253270	0.699941	0.715596	0.0221198	0.03582	0.850101	0.850101	1	1	SLC35D2	44.1
ENSG00000131013	ENST00000253329	0.942753	0.963303	0.0215637	0.137169	0.711548	0.711548	1	1	PPIL4	38.44
ENSG00000131018	ENST00000367251	0.0820334	0.0915552	0.109816	0.953755	0.330076	0.330076	1	1	SYNE1	38.41
ENSG00000131061	ENST00000342427	0.38061	0.32	-0.173455	0.447595	0.504336	0.504336	1	1	ZNF341	49.23
ENSG00000131100	ENST00000253413	0.924022	0.944751	0.0221863	0.158724	0.690806	0.690806	1	1	ATP6V1E1	45.03
ENSG00000131115	ENST00000313040	0.499852	0.582237	0.152566	3.72911	0.0550428	0.0550428	1	1	ZNF227	41.09
ENSG00000131116	ENST00000300811	0.927948	0.940426	0.0133565	0.036949	0.847786	0.847786	1	1	ZNF428	52.39
ENSG00000131153	ENST00000253462	0.988073	0.99422	0.00620176	0.00627271	0.936961	0.936961	1	1	GINS2	49.77
ENSG00000131171	ENST00000373212	0.986169	0.986456	0.000291286	0.000104067	0.991872	0.991872	1	1	SH3BGRL	37.47
ENSG00000131238	ENST00000439754	0.188143	0.178266	-0.0539265	0.394278	0.530855	0.530855	1	1	PPT1	43.84
ENSG00000131269	ENST00000644766	0.178308	0.187251	0.0489376	0.206437	0.650122	0.650122	1	1	ABCB7	36
ENSG00000131351	ENST00000593360	0.432216	0.51724	0.179581	1.34882	0.247022	0.247022	1	1	HAUS8	49.64
ENSG00000131370	ENST00000383791	0.696805	0.688328	-0.0122404	0.0560318	0.813151	0.813151	1	1	SH3BP5	46.7
ENSG00000131378	ENST00000334133	0.732985	0.74315	0.0137728	0.0478686	0.827062	0.827062	1	1	RFTN1	43.5
ENSG00000131381	ENST00000253699	0.800416	0.796334	-0.00511265	0.00952907	0.922345	0.922345	1	1	RBSN	44.4
ENSG00000131389	ENST00000621751	0.130765	0.112304	-0.152186	1.03992	0.309209	0.309209	1	1	SLC6A6	52.21
ENSG00000131437	ENST00000378746	0.525053	0.483516	-0.0824136	0.282158	0.595945	0.595945	1	1	KIF3A	36.68
ENSG00000131462	ENST00000251413	0.92489	0.932773	0.00848684	0.00750131	0.931078	0.931078	1	1	TUBG1	53.16
ENSG00000131469	ENST00000253788	0.960463	0.963389	0.00304122	0.0541649	0.816233	0.816233	1	1	RPL27	49.84
ENSG00000131475	ENST00000253794	0.927093	0.943262	0.017291	0.0373523	0.846967	0.846967	1	1	VPS25	49.23
ENSG00000131591	ENST00000477196	0.280751	0.243243	-0.143406	0.349154	0.555334	0.555334	1	1	C1orf159	54.65
ENSG00000131652	ENST00000326266	0.796272	0.80829	0.0149798	0.0322649	0.85765	0.85765	1	1	THOC6	57.25
ENSG00000131653	ENST00000326181	0.949748	0.954009	0.0044773	0.0147736	0.903394	0.903394	1	1	TRAF7	63.76
ENSG00000131725	ENST00000254029	0.807807	0.815	0.00886523	0.0120088	0.912861	0.912861	1	1	WDR44	39.07
ENSG00000131732	ENST00000254037	0.492292	0.523077	0.060657	0.233602	0.629453	0.629453	1	1	ZCCHC9	38.15
ENSG00000131747	ENST00000423485	0.993427	0.997481	0.00407251	0.0184324	0.892158	0.892158	1	1	TOP2A	39.79
ENSG00000131778	ENST00000651070	0.197616	0.16737	-0.166118	1.66412	0.198703	0.198703	1	1	CHD1L	40.27
ENSG00000131779	ENST00000369306	0.96822	0.942623	-0.0267934	0.0776702	0.7808	0.7808	1	1	PEX11B	45.25
ENSG00000131781	ENST00000527849	0.159237	0.128437	-0.214955	0.59171	0.442767	0.442767	1	1	FMO5	40.77
ENSG00000131791	ENST00000254101	0.979229	0.968847	-0.0106588	0.0325105	0.857115	0.857115	1	1	PRKAB2	39.83
ENSG00000131845	ENST00000282286	0.667032	0.6375	-0.0452848	0.295168	0.5876	0.5876	1	1	ZNF304	47.42
ENSG00000131943	ENST00000392276	0.416475	0.410448	-0.0145775	0.0110179	0.916519	0.916519	1	1	C19orf12	50.38
ENSG00000131979	ENST00000536224	0.446654	0.349664	-0.244811	2.86775	0.0921012	0.0921012	1	1	GCH1	42.21
ENSG00000132002	ENST00000254322	0.94398	0.92709	-0.0180541	0.41802	0.51875	0.51875	1	1	DNAJB1	52.08
ENSG00000132004	ENST00000393261	0.949263	0.946429	-0.00299097	0.000434434	0.983394	0.983394	1	1	FBXW9	56.53
ENSG00000132005	ENST00000254325	0.887487	0.919355	0.0352784	0.0664518	0.796869	0.796869	1	1	RFX1	56.3
ENSG00000132010	ENST00000334213	0.888179	0.902439	0.0159282	0.00880137	0.92536	0.92536	1	1	ZNF20	43.97
ENSG00000132024	ENST00000318003	0.673756	0.736842	0.0895059	0.837996	0.361195	0.361195	1	1	CC2D1A	53.88
ENSG00000132109	ENST00000254436	0.987113	0.991632	0.00456694	0.00448095	0.946704	0.946704	1	1	TRIM21	46.35
ENSG00000132182	ENST00000254508	0.978186	0.980754	0.00262189	0.00796049	0.929005	0.929005	1	1	NUP210	52.6
ENSG00000132196	ENST00000485405	0.373541	0.376811	0.00871703	0.00181202	0.966093	0.966093	1	1	HSD17B7	39.34
ENSG00000132205	ENST00000254528	0.94547	0.933332	-0.012922	0.113562	0.736517	0.736517	1	1	EMILIN2	47.46
ENSG00000132286	ENST00000254616	0.924441	0.938462	0.015053	0.076537	0.782364	0.782364	1	1	TIMM10B	47.31
ENSG00000132326	ENST00000254657	0.912407	0.896725	-0.0173368	0.100268	0.751876	0.751876	1	1	PER2	52.1
ENSG00000132361	ENST00000435359	0.535843	0.488927	-0.091628	2.22346	0.137679	0.137679	1	1	CLUH	62.54
ENSG00000132376	ENST00000421807	0.711299	0.686851	-0.0349746	0.453715	0.50144	0.50144	1	1	INPP5K	53.76
ENSG00000132388	ENST00000396981	0.934692	0.91372	-0.0226925	0.312558	0.576809	0.576809	1	1	UBE2G1	41.77
ENSG00000132394	ENST00000254730	0.975	0.967391	-0.00783441	0.0050057	0.943675	0.943675	1	1	EEFSEC	47.87
ENSG00000132405	ENST00000409757	0.441809	0.397231	-0.106359	0.774355	0.380046	0.380046	1	1	TBC1D14	49.5
ENSG00000132436	ENST00000419119	0.180692	0.137931	-0.270036	2.51604	0.114448	0.114448	1	1	FIGNL1	43.84
ENSG00000132471	ENST00000254806	0.830428	0.809392	-0.0256584	0.181721	0.670408	0.670408	1	1	WBP2	55.06
ENSG00000132510	ENST00000254846	0.440296	0.50538	0.137862	1.61158	0.205909	0.205909	1	1	KDM6B	60.08
ENSG00000132530	ENST00000361842	0.856563	0.85531	-0.00146425	0.00408854	0.949088	0.949088	1	1	XAF1	44.21
ENSG00000132589	ENST00000394908	0.892564	0.905204	0.0140622	0.0912034	0.763001	0.763001	1	1	FLOT2	54.43
ENSG00000132591	ENST00000254928	0.796238	0.872449	0.0914056	1.30333	0.255122	0.255122	1	1	ERAL1	50.61
ENSG00000132613	ENST00000338779	0.931224	0.930631	-0.000637016	0.00041616	0.983747	0.983747	1	1	MTSS2	56.23
ENSG00000132640	ENST00000449299	0.0416668	0.0404204	-0.0303684	0.0617986	0.803959	0.803959	1	1	BTBD3	38.63
ENSG00000132646	ENST00000379143	0.993684	0.992136	-0.00155896	0.00345773	0.953175	0.953175	1	1	PCNA	42.54
ENSG00000132763	ENST00000401061	0.982473	0.948454	-0.0352402	0.104705	0.74663	0.74663	1	1	MMACHC	47.89
ENSG00000132792	ENST00000361383	0.734428	0.847294	0.142955	3.63515	0.0581644	0.0581644	1	1	CTNNBL1	42.04
ENSG00000132824	ENST00000342374	0.90837	0.892911	-0.0171647	0.321788	0.571242	0.571242	1	1	SERINC3	42.52
ENSG00000132879	ENST00000376762	0.423626	0.504	0.173724	1.75768	0.186594	0.186594	1	1	FBXO44	54.94
ENSG00000132963	ENST00000380842	0.896254	0.901919	0.00630084	0.0158437	0.899974	0.899974	1	1	POMP	39.22
ENSG00000132965	ENST00000380490	0.961964	0.960894	-0.00111341	0.000204426	0.988608	0.988608	1	1	ALOX5AP	45.66
ENSG00000132967	ENST00000255320	0.960381	0.964567	0.0043488	0.00430621	0.947752	0.947752	1	1	HMGB1P5	39.42
ENSG00000133026	ENST00000269243	0.922892	0.916666	-0.00676931	0.0196062	0.888799	0.888799	1	1	MYH10	42
ENSG00000133027	ENST00000255389	0.862531	0.896104	0.0381853	0.0916857	0.762395	0.762395	1	1	PEMT	55.22
ENSG00000133106	ENST00000313624	0.739697	0.720383	-0.0264582	0.357224	0.550803	0.550803	1	1	EPSTI1	39.57
ENSG00000133247	ENST00000255613	0.455638	0.47191	0.0350905	0.0476556	0.827441	0.827441	1	1	KMT5C	64.87
ENSG00000133265	ENST00000433386	0.866499	0.901099	0.0391544	0.116457	0.733307	0.733307	1	1	HSPBP1	51.9
ENSG00000133318	ENST00000537981	0.858419	0.872204	0.0159316	0.129392	0.719485	0.719485	1	1	RTN3	42.12
ENSG00000133321	ENST00000255688	0.931702	0.925373	-0.00681573	0.0053547	0.941747	0.941747	1	1	PLAAT4	48.53
ENSG00000133392	ENST00000576164	0.673188	0.693878	0.0302704	0.0300539	0.862563	0.862563	1	1	MYH11	48.16
ENSG00000133393	ENST00000255759	0.934676	0.922865	-0.0127173	0.0506304	0.822225	0.822225	1	1	CEP20	41.69
ENSG00000133466	ENST00000470655	0.597826	0.615385	0.0289475	0.0240191	0.87701	0.87701	1	1	C1QTNF6	50.65
ENSG00000133597	ENST00000072869	0.856164	0.849315	-0.00803222	0.011169	0.915951	0.915951	1	1	ADCK2	50.77
ENSG00000133619	ENST00000319551	0.262271	0.277228	0.055462	0.079879	0.777786	0.777786	1	1	KRBA1	57.32
ENSG00000133704	ENST00000256079	0.915153	0.91924	0.00445617	0.00708655	0.933006	0.933006	1	1	IPO8	35.88
ENSG00000133794	ENST00000472842	0.285057	0.252525	-0.121179	0.349487	0.555145	0.555145	1	1	ARNTL	45.43
ENSG00000133895	ENST00000478548	0.120439	0.0873662	-0.321034	2.37503	0.125045	0.125045	1	1	MEN1	57.78
ENSG00000134013	ENST00000389131	0.788034	0.818182	0.0375429	0.0470651	0.828497	0.828497	1	1	LOXL2	48.43
ENSG00000134014	ENST00000256398	0.639515	0.687344	0.0721247	1.28744	0.258029	0.258029	1	1	ELP3	40.16
ENSG00000134049	ENST00000256433	0.968901	0.971311	0.00248438	0.00137693	0.970441	0.970441	1	1	IER3IP1	38.67
ENSG00000134056	ENST00000256441	0.873047	0.873874	0.000946818	8.10911e-05	0.992825	0.992825	1	1	MRPS36	42.5
ENSG00000134058	ENST00000256443	0.67964	0.649351	-0.0455895	0.288789	0.591661	0.591661	1	1	CDK7	40.47
ENSG00000134108	ENST00000256496	0.954839	0.942675	-0.0128214	0.0914944	0.762635	0.762635	1	1	ARL8B	40.81
ENSG00000134109	ENST00000256497	0.960832	0.954646	-0.0064591	0.13835	0.710364	0.710364	1	1	EDEM1	43.38
ENSG00000134153	ENST00000256545	0.913887	0.894444	-0.0215039	0.0696867	0.792096	0.792096	1	1	EMC7	39.57
ENSG00000134243	ENST00000256637	0.682899	0.686131	0.00472209	0.00401317	0.949558	0.949558	1	1	SORT1	42.26
ENSG00000134250	ENST00000256646	0.895419	0.921947	0.0291955	0.787239	0.37612	0.37612	1	1	NOTCH2	40
ENSG00000134287	ENST00000256682	0.920481	0.921384	0.000980485	0.000789126	0.97762	0.97762	1	1	ARF3	47.69
ENSG00000134291	ENST00000256686	0.555556	0.535398	-0.0369581	0.155798	0.693522	0.693522	1	1	TMEM106C	46.67
ENSG00000134308	ENST00000238081	0.947373	0.946358	-0.00107214	0.0033328	0.954027	0.954027	1	1	YWHAQ	40.32
ENSG00000134313	ENST00000473731	0.693409	0.686823	-0.00954239	0.091517	0.762607	0.762607	1	1	KIDINS220	38.39
ENSG00000134321	ENST00000382040	0.936691	0.942588	0.00627636	0.0325663	0.856993	0.856993	1	1	RSAD2	40.27
ENSG00000134330	ENST00000497473	0.480629	0.537931	0.112636	0.947877	0.331567	0.331567	1	1	IAH1	45.86
ENSG00000134352	ENST00000651614	0.628837	0.601509	-0.0444308	1.65637	0.199747	0.199747	1	1	IL6ST	37.44
ENSG00000134369	ENST00000367295	0.520151	0.561009	0.0756179	1.71899	0.191494	0.191494	1	1	NAV1	47.44
ENSG00000134461	ENST00000380092	0.491775	0.520549	0.0568613	0.115155	0.734746	0.734746	1	1	ANKRD16	46.86
ENSG00000134597	ENST00000305536	0.925532	0.945355	0.0211921	0.0719706	0.788796	0.788796	1	1	RBMX2	43.56
ENSG00000134602	ENST00000394334	0.862887	0.822766	-0.0476115	0.798822	0.372639	0.372639	1	1	STK26	36.6
ENSG00000134627	ENST00000299001	0.666666	0.631579	-0.054067	0.162865	0.687012	0.687012	1	1	PIWIL4	40.25
ENSG00000134690	ENST00000373055	0.718174	0.681159	-0.0529156	0.248214	0.618943	0.618943	1	1	CDCA8	45.77
ENSG00000134698	ENST00000373210	0.99366	0.995671	0.00202129	0.00350481	0.952857	0.952857	1	1	AGO4	41.67
ENSG00000134802	ENST00000395124	0.559468	0.613858	0.0927772	1.56697	0.212272	0.212272	1	1	SLC43A3	48.17
ENSG00000134809	ENST00000257245	0.840149	0.863636	0.027573	0.0532991	0.817681	0.817681	1	1	TIMM10	47.99
ENSG00000134815	ENST00000328771	0.878258	0.89083	0.0142134	0.0377973	0.84607	0.84607	1	1	DHX34	54.22
ENSG00000134824	ENST00000278840	0.805387	0.793377	-0.0150238	0.124191	0.724945	0.724945	1	1	FADS2	51.23
ENSG00000134852	ENST00000381322	0.142351	0.164474	0.144457	0.94528	0.332228	0.332228	1	1	CLOCK	37.37
ENSG00000134982	ENST00000508624	0.164574	0.168525	0.0237268	0.071017	0.790167	0.790167	1	1	APC	37.63
ENSG00000134986	ENST00000379671	0.0774629	0.0664578	-0.153233	2.22291	0.137727	0.137727	1	1	NREP	38.48
ENSG00000135002	ENST00000376736	0.907829	0.891304	-0.0183697	0.0768587	0.781919	0.781919	1	1	RFK	40.41
ENSG00000135074	ENST00000257527	0.936763	0.951923	0.016054	0.0726107	0.787882	0.787882	1	1	ADAM19	44.66
ENSG00000135093	ENST00000257548	0.578429	0.688	0.173474	4.75088	0.0305817	0.0305817	1	1	USP30	42.28
ENSG00000135127	ENST00000397558	0.622585	0.548387	-0.126899	0.518687	0.472336	0.472336	1	1	BICDL1	43.81
ENSG00000135245	ENST00000257696	0.630883	0.566666	-0.10735	0.363032	0.547585	0.547585	1	1	HILPDA	51.52
ENSG00000135249	ENST00000257700	0.701517	0.718062	0.0233112	0.082396	0.774406	0.774406	1	1	RINT1	41.47
ENSG00000135269	ENST00000358204	0.737585	0.745098	0.0101351	0.0076018	0.930619	0.930619	1	1	TES	37.72
ENSG00000135315	ENST00000497936	0.28244	0.198759	-0.351375	3.71527	0.0554912	0.0554912	1	1	CEP162	37
ENSG00000135336	ENST00000392844	0.526257	0.539907	0.0256071	0.0696936	0.792085	0.792085	1	1	ORC3	38.95
ENSG00000135362	ENST00000530627	0.200527	0.196506	-0.0202529	0.01702	0.896348	0.896348	1	1	PRR5L	43.76
ENSG00000135372	ENST00000257829	0.940453	0.955556	0.0159312	0.120282	0.729134	0.729134	1	1	NAT10	45.79
ENSG00000135392	ENST00000546957	0.315049	0.33708	0.0675925	0.128023	0.72091	0.72091	1	1	DNAJC14	49.07
ENSG00000135426	ENST00000449076	0.550769	0.541872	-0.0162858	0.0265484	0.870751	0.870751	1	1	TESPA1	40.07
ENSG00000135439	ENST00000257897	0.831013	0.857843	0.0317753	0.166905	0.683363	0.683363	1	1	AGAP2	57.66
ENSG00000135457	ENST00000257915	0.864421	0.851351	-0.015235	0.0401691	0.841377	0.841377	1	1	TFCP2	41.94
ENSG00000135476	ENST00000549154	0.114234	0.116438	0.0191164	0.00589228	0.938899	0.938899	1	1	ESPL1	51.69
ENSG00000135537	ENST00000368977	0.417646	0.492536	0.164934	0.804229	0.37103	0.37103	1	1	AFG1L	39.14
ENSG00000135624	ENST00000258091	0.933731	0.947196	0.0143184	0.327168	0.568045	0.568045	1	1	CCT7	46.07
ENSG00000135632	ENST00000389501	0.914927	0.934866	0.0215585	0.104583	0.746773	0.746773	1	1	SMYD5	50.95
ENSG00000135637	ENST00000393965	0.65274	0.683871	0.0465908	0.207061	0.649629	0.649629	1	1	CCDC142	52.12
ENSG00000135677	ENST00000258145	0.620792	0.649936	0.0458787	0.469314	0.494184	0.494184	1	1	GNS	42.19
ENSG00000135698	ENST00000258169	0.77922	0.776315	-0.003735	0.00075551	0.978102	0.978102	1	1	MPHOSPH6	40.61
ENSG00000135763	ENST00000258243	0.985682	0.990584	0.00496043	0.0118517	0.913431	0.913431	1	1	URB2	43.58
ENSG00000135776	ENST00000344517	0.995054	1	0.00495837	0.0102211	0.919584	0.919584	1	1	ABCB10	43.63
ENSG00000135837	ENST00000367607	0.965588	0.965378	-0.000217517	9.57799e-05	0.992202	0.992202	1	1	CEP350	36.46
ENSG00000135862	ENST00000258341	0.93008	0.930199	0.000128456	9.94219e-06	0.997488	0.997488	1	1	LAMC1	40.09
ENSG00000135916	ENST00000326427	0.586183	0.676204	0.142862	2.60827	0.108059	0.108059	1	1	ITM2C	58.43
ENSG00000135953	ENST00000258436	0.6918	0.693251	0.00209636	0.000455637	0.982994	0.982994	1	1	MFSD9	41.98
ENSG00000135972	ENST00000258455	0.963636	0.986928	0.0238832	0.079286	0.778591	0.778591	1	1	MRPS9	36.58
ENSG00000136026	ENST00000378026	0.955105	0.962319	0.00752452	0.0177553	0.894145	0.894145	1	1	CKAP4	44.3
ENSG00000136040	ENST00000258526	0.90731	0.904082	-0.00356506	0.00524734	0.942333	0.942333	1	1	PLXNC1	43.77
ENSG00000136048	ENST00000258534	0.907527	0.888889	-0.0207511	0.0564537	0.812462	0.812462	1	1	DRAM1	41.4
ENSG00000136068	ENST00000358537	0.762142	0.810246	0.0612053	3.59946	0.0593994	0.0593994	1	1	FLNB	46.61
ENSG00000136111	ENST00000377625	0.876642	0.896963	0.0229157	0.380118	0.538319	0.538319	1	1	TBC1D4	38.11
ENSG00000136144	ENST00000378302	0.743556	0.805478	0.0799917	2.19441	0.140261	0.140261	1	1	RCBTB1	42.22
ENSG00000136152	ENST00000349995	0.836115	0.847484	0.0135058	0.0906372	0.763716	0.763716	1	1	COG3	39.14
ENSG00000136167	ENST00000323076	0.955036	0.94806	-0.00733078	0.30381	0.582187	0.582187	1	1	LCP1	40.21
ENSG00000136205	ENST00000311160	0.820523	0.858182	0.0448735	0.898024	0.344583	0.344583	1	1	TNS3	48.46
ENSG00000136213	ENST00000258711	0.867843	0.89049	0.0257613	0.184706	0.667874	0.667874	1	1	CHST12	50.36
ENSG00000136250	ENST00000617537	0.777627	0.808081	0.0384143	0.110397	0.740079	0.740079	1	1	AOAH	41.56
ENSG00000136444	ENST00000258955	0.876286	0.878947	0.00303287	0.00276275	0.958139	0.958139	1	1	RSAD1	50.16
ENSG00000136628	ENST00000366923	0.950934	0.9687	0.0185104	0.566704	0.452555	0.452555	1	1	EPRS1	38.09
ENSG00000136631	ENST00000644510	0.639039	0.678571	0.0600232	0.506822	0.47744	0.47744	1	1	VPS45	39.17
ENSG00000136636	ENST00000259154	0.911612	0.93819	0.0287378	0.328292	0.567382	0.567382	1	1	KCTD3	36.09
ENSG00000136643	ENST00000615329	0.497246	0.509524	0.024391	0.0586875	0.808858	0.808858	1	1	RPS6KC1	37.51
ENSG00000136715	ENST00000643581	0.683353	0.669951	-0.0198074	0.0494467	0.824281	0.824281	1	1	SAP130	43.39
ENSG00000136720	ENST00000259241	0.993046	0.994401	0.00136337	0.0014712	0.969446	0.969446	1	1	HS6ST1	53.2
ENSG00000136770	ENST00000376980	0.955392	0.958763	0.0035217	0.00109332	0.973659	0.973659	1	1	DNAJC1	37.73
ENSG00000136783	ENST00000374767	0.931943	0.945205	0.0141311	0.0390721	0.843529	0.843529	1	1	NIPSNAP3A	36.49
ENSG00000136810	ENST00000374517	0.979477	0.976261	-0.0032883	0.00336419	0.953812	0.953812	1	1	TXN	41.92
ENSG00000136819	ENST00000372447	0.879688	0.866364	-0.0152623	0.206666	0.649941	0.649941	1	1	C9orf78	48.01
ENSG00000136868	ENST00000374212	0.977583	0.971698	-0.00603787	0.00702871	0.933279	0.933279	1	1	SLC31A1	41.29
ENSG00000136869	ENST00000355622	0.408124	0.384105	-0.0606563	0.202053	0.653609	0.653609	1	1	TLR4	38.47
ENSG00000136870	ENST00000374861	0.566304	0.506331	-0.111942	1.38535	0.240746	0.240746	1	1	ZNF189	39.9
ENSG00000136874	ENST00000259400	0.790175	0.769841	-0.0260709	0.243531	0.622269	0.622269	1	1	STX17	36.39
ENSG00000136888	ENST00000374050	0.989589	0.986085	-0.00354684	0.0126293	0.910647	0.910647	1	1	ATP6V1G1	44.1
ENSG00000136930	ENST00000259457	0.966218	0.969438	0.00332712	0.00810915	0.928347	0.928347	1	1	PSMB7	42.8
ENSG00000136933	ENST00000373538	0.247781	0.260505	0.050076	0.071149	0.789976	0.789976	1	1	RABEPK	46.49
ENSG00000136935	ENST00000373555	0.896621	0.844444	-0.0599544	0.511487	0.475422	0.475422	1	1	GOLGA1	44.1
ENSG00000136937	ENST00000375147	0.95175	0.958333	0.00689339	0.038253	0.845157	0.845157	1	1	NCBP1	37.74
ENSG00000136938	ENST00000339399	0.931697	0.953901	0.0235517	0.137473	0.711243	0.711243	1	1	ANP32B	43.52
ENSG00000136940	ENST00000259467	0.975953	0.980723	0.00487536	0.0091962	0.923709	0.923709	1	1	PDCL	45.24
ENSG00000137038	ENST00000358227	0.76482	0.734694	-0.040187	0.213064	0.644934	0.644934	1	1	DMAC1	38.15
ENSG00000137040	ENST00000259569	0.983497	0.980565	-0.00298485	0.0180975	0.893136	0.893136	1	1	RANBP6	38.99
ENSG00000137054	ENST00000377798	0.888734	0.880878	-0.00887959	0.0199613	0.887803	0.887803	1	1	POLR1E	46.26
ENSG00000137070	ENST00000555003	0.713884	0.75	0.0493525	0.260933	0.610106	0.610106	1	1	IL11RA	54.18
ENSG00000137075	ENST00000357058	0.235021	0.246222	0.0465573	0.130515	0.718322	0.718322	1	1	RNF38	41.31
ENSG00000137101	ENST00000259633	0.498754	0.576554	0.144956	5.74327	0.0175762	0.0175762	1	1	CD72	46.81
ENSG00000137133	ENST00000259667	0.687887	0.670103	-0.0261929	0.0411554	0.839467	0.839467	1	1	HINT2	54.66
ENSG00000137135	ENST00000378387	0.736672	0.714286	-0.0308598	0.0364924	0.848717	0.848717	1	1	ARHGEF39	49.95
ENSG00000137168	ENST00000373699	0.999153	1	0.000847817	6.44227e-05	0.993605	0.993605	1	1	PPIL1	44.13
ENSG00000137221	ENST00000372452	0.501821	0.488506	-0.0268926	0.0575287	0.810718	0.810718	1	1	TJAP1	51.18
ENSG00000137265	ENST00000380956	0.952921	0.967509	0.0151929	0.178352	0.673298	0.673298	1	1	IRF4	48.32
ENSG00000137266	ENST00000436008	0.323748	0.372157	0.139351	0.419615	0.517954	0.517954	1	1	SLC22A23	47.61
ENSG00000137267	ENST00000333628	0.964577	0.931707	-0.0346705	0.21617	0.642536	0.642536	1	1	TUBB2A	55.01
ENSG00000137275	ENST00000259808	0.44407	0.46844	0.0534247	0.365789	0.54607	0.54607	1	1	RIPK1	45.37
ENSG00000137288	ENST00000606961	0.545254	0.527999	-0.0321574	0.0639744	0.80061	0.80061	1	1	UQCC2	49.22
ENSG00000137312	ENST00000376389	0.816042	0.847171	0.0374375	0.873663	0.351195	0.351195	1	1	FLOT1	49.72
ENSG00000137337	ENST00000376406	0.925689	0.929293	0.00388621	0.00389276	0.95032	0.95032	1	1	MDC1	48.72
ENSG00000137478	ENST00000409418	0.751255	0.751359	0.000138225	8.92925e-06	0.997619	0.997619	1	1	FCHSD2	38.88
ENSG00000137494	ENST00000393389	0.521043	0.541779	0.0390261	0.0898142	0.764759	0.764759	1	1	ANKRD42	39.12
ENSG00000137496	ENST00000497194	0.631093	0.857143	0.306152	4.22864	0.0411905	0.0411905	1	1	IL18BP	57.1
ENSG00000137502	ENST00000534141	0.426649	0.449626	0.0524555	0.658092	0.418306	0.418306	1	1	RAB30	41.21
ENSG00000137513	ENST00000281038	0.840445	0.841897	0.00172701	0.000582359	0.980774	0.980774	1	1	NARS2	38.77
ENSG00000137522	ENST00000361756	0.651721	0.802325	0.207897	2.74915	0.0990476	0.0990476	1	1	RNF121	42.62
ENSG00000137575	ENST00000523483	0.253511	0.256966	0.013538	0.0197022	0.888529	0.888529	1	1	SDCBP	35.86
ENSG00000137601	ENST00000512193	0.351533	0.341969	-0.027584	0.0465462	0.82943	0.82943	1	1	NEK1	37.07
ENSG00000137628	ENST00000393743	0.979884	0.978537	-0.00137598	0.00158515	0.968286	0.968286	1	1	DDX60	36.28
ENSG00000137642	ENST00000260197	0.85531	0.868186	0.0149418	0.472095	0.492909	0.492909	1	1	SORL1	43.54
ENSG00000137656	ENST00000260210	0.99277	0.99115	-0.00163298	0.000556091	0.981212	0.981212	1	1	BUD13	41.56
ENSG00000137700	ENST00000532085	0.208334	0.157481	-0.279836	1.47909	0.225509	0.225509	1	1	SLC37A4	55.91
ENSG00000137710	ENST00000645495	0.777888	0.779026	0.00146176	0.000422003	0.983633	0.983633	1	1	RDX	39.02
ENSG00000137760	ENST00000428149	0.636588	0.611939	-0.0394893	0.118439	0.731136	0.731136	1	1	ALKBH8	36.18
ENSG00000137764	ENST00000178640	0.72709	0.756097	0.0391203	0.0873803	0.767875	0.767875	1	1	MAP2K5	39.55
ENSG00000137767	ENST00000260324	0.90152	0.946286	0.0484622	0.347907	0.55604	0.55604	1	1	SQOR	44.92
ENSG00000137806	ENST00000260361	0.725581	0.661291	-0.0927798	0.324497	0.569628	0.569628	1	1	NDUFAF1	46.91
ENSG00000137807	ENST00000647715	0.432917	0.382551	-0.123686	0.829383	0.363669	0.363669	1	1	KIF23	39.36
ENSG00000137876	ENST00000260443	0.970621	0.97861	0.00819703	0.114979	0.734941	0.734941	1	1	RSL24D1	36.2
ENSG00000137944	ENST00000370491	0.557349	0.525548	-0.0587503	0.23129	0.631153	0.631153	1	1	KYAT3	38.59
ENSG00000137947	ENST00000370500	0.939011	0.941776	0.00294003	0.00516053	0.942812	0.942812	1	1	GTF2B	39.79
ENSG00000138018	ENST00000260585	0.864308	0.826923	-0.0442175	0.876577	0.350395	0.350395	1	1	SELENOI	42.63
ENSG00000138095	ENST00000260665	0.845196	0.868364	0.0270428	1.34142	0.248319	0.248319	1	1	LRPPRC	37.09
ENSG00000138111	ENST00000238936	0.925043	0.956522	0.0334638	0.0455788	0.831185	0.831185	1	1	MFSD13A	53.46
ENSG00000138180	ENST00000371485	0.94994	0.964286	0.0149885	0.0227229	0.880349	0.880349	1	1	CEP55	40.69
ENSG00000138185	ENST00000371205	0.780406	0.865496	0.103489	1.42265	0.234538	0.234538	1	1	ENTPD1	40.86
ENSG00000138231	ENST00000260803	0.970284	0.974684	0.00452424	0.00570021	0.939901	0.939901	1	1	DBR1	39.43
ENSG00000138363	ENST00000236959	0.698823	0.775509	0.104122	1.09569	0.296618	0.296618	1	1	ATIC	41.05
ENSG00000138375	ENST00000357276	0.606034	0.574297	-0.0537895	0.375021	0.541053	0.541053	1	1	SMARCAL1	43.15
ENSG00000138381	ENST00000260952	0.977475	0.975225	-0.00230457	0.00214565	0.963106	0.963106	1	1	ASNSD1	37.75
ENSG00000138382	ENST00000392640	0.586133	0.638655	0.0858185	0.512237	0.475099	0.475099	1	1	METTL5	39.58
ENSG00000138439	ENST00000392238	0.971353	0.965235	-0.00631769	0.0175073	0.894883	0.894883	1	1	FAM117B	39.58
ENSG00000138442	ENST00000261015	0.845462	0.855072	0.0113034	0.0271841	0.869227	0.869227	1	1	WDR12	39.19
ENSG00000138443	ENST00000261017	0.849947	0.85989	0.0116311	0.039257	0.843164	0.843164	1	1	ABI2	39.49
ENSG00000138463	ENST00000261038	0.858524	0.791667	-0.0810739	0.354004	0.552602	0.552602	1	1	SLC49A4	38.04
ENSG00000138495	ENST00000261070	0.757601	0.77027	0.016585	0.0147656	0.90342	0.90342	1	1	COX17	41.28
ENSG00000138613	ENST00000261879	0.90289	0.898477	-0.00489911	0.00388721	0.950355	0.950355	1	1	APH1B	40.76
ENSG00000138614	ENST00000564306	0.0772315	0.0656168	-0.162975	0.62156	0.431505	0.431505	1	1	INTS14	40.67
ENSG00000138623	ENST00000261918	0.597656	0.541938	-0.0978652	0.769244	0.38162	0.38162	1	1	SEMA7A	57.81
ENSG00000138640	ENST00000395002	0.373791	0.316238	-0.167201	1.20124	0.274539	0.274539	1	1	FAM13A	38.27
ENSG00000138642	ENST00000264346	0.668724	0.599175	-0.109817	2.06976	0.151981	0.151981	1	1	HERC6	39.67
ENSG00000138663	ENST00000264389	0.794247	0.780856	-0.017003	0.0831394	0.773419	0.773419	1	1	COPS4	40.06
ENSG00000138709	ENST00000394288	0.452123	0.442858	-0.0207055	0.0373421	0.846988	0.846988	1	1	LARP1B	39.1
ENSG00000138744	ENST00000286733	0.556119	0.514286	-0.0782042	0.313106	0.576476	0.576476	1	1	NAAA	44.37
ENSG00000138758	ENST00000264893	0.842309	0.875706	0.038884	0.85364	0.356762	0.356762	1	1	SEPTIN11	40.64
ENSG00000138768	ENST00000514213	0.963123	0.97006	0.0071767	0.0302362	0.862151	0.862151	1	1	USO1	37.52
ENSG00000138778	ENST00000380026	0.460459	0.495192	0.0727225	0.685941	0.408645	0.408645	1	1	CENPE	34.68
ENSG00000138780	ENST00000515279	0.535464	0.585798	0.0898414	0.731502	0.393534	0.393534	1	1	GSTCD	35.68
ENSG00000138794	ENST00000265164	0.6695	0.650406	-0.0289349	0.0594304	0.807676	0.807676	1	1	CASP6	44.61
ENSG00000138801	ENST00000265174	0.975009	0.973881	-0.00115755	0.000320362	0.98574	0.98574	1	1	PAPSS1	38.55
ENSG00000138942	ENST00000326132	0.873433	0.882716	0.0105721	0.0149905	0.902691	0.902691	1	1	RNF185	44.97
ENSG00000139055	ENST00000266397	0.929471	0.904762	-0.0269439	0.013118	0.908942	0.908942	1	1	ERP27	38.33
ENSG00000139083	ENST00000396373	0.91974	0.933484	0.014833	0.245611	0.620787	0.620787	1	1	ETV6	43.2
ENSG00000139112	ENST00000541960	0.398995	0.377642	-0.0550041	0.204296	0.65182	0.65182	1	1	GABARAPL1	44.11
ENSG00000139131	ENST00000324868	0.938202	0.951613	0.0141928	0.0436806	0.834685	0.834685	1	1	YARS2	39.5
ENSG00000139190	ENST00000361716	0.874005	0.892068	0.0204557	0.264129	0.607928	0.607928	1	1	VAMP1	48.36
ENSG00000139197	ENST00000266563	0.659492	0.605263	-0.0858074	1.24332	0.266318	0.266318	1	1	PEX5	42.58
ENSG00000139278	ENST00000266659	0.884033	0.902482	0.0206548	0.205647	0.650747	0.650747	1	1	GLIPR1	37.72
ENSG00000139323	ENST00000393179	0.22054	0.203125	-0.0822561	0.247683	0.619319	0.619319	1	1	POC1B	39.79
ENSG00000139324	ENST00000266712	0.836624	0.838095	0.00175753	0.000253659	0.987311	0.987311	1	1	TMTC3	34.6
ENSG00000139343	ENST00000266735	0.8809	0.904762	0.0267271	0.188799	0.664438	0.664438	1	1	SNRPF	39.09
ENSG00000139350	ENST00000429527	0.301381	0.229279	-0.273436	5.53947	0.0196711	0.0196711	1	1	NEDD1	35.02
ENSG00000139433	ENST00000318348	0.982424	0.983146	0.000735039	0.000345651	0.985187	0.985187	1	1	GLTP	49.11
ENSG00000139505	ENST00000381801	0.999365	1	0.000635616	0.000350428	0.985085	0.985085	1	1	MTMR6	37.69
ENSG00000139508	ENST00000266943	0.835922	0.841463	0.00660745	0.00285335	0.957459	0.957459	1	1	SLC46A3	40.19
ENSG00000139514	ENST00000380752	0.995043	0.997917	0.00288345	0.00366981	0.951762	0.951762	1	1	SLC7A1	47.44
ENSG00000139618	ENST00000380152	0.512082	0.527312	0.0293079	0.203114	0.652762	0.652762	1	1	BRCA2	38.2
ENSG00000139626	ENST00000267082	0.791401	0.79562	0.00531741	0.00302304	0.956214	0.956214	1	1	ITGB7	51.1
ENSG00000139629	ENST00000543196	0.742278	0.735507	-0.00916285	0.0157739	0.900193	0.900193	1	1	GALNT6	49.89
ENSG00000139631	ENST00000267085	0.408367	0.358333	-0.130702	0.68655	0.408438	0.408438	1	1	CSAD	47.47
ENSG00000139637	ENST00000267103	0.828999	0.864035	0.0413941	0.308652	0.579198	0.579198	1	1	MYG1	51.2
ENSG00000139645	ENST00000267116	0.970456	0.975369	0.00505039	0.00935376	0.92306	0.92306	1	1	ANKRD52	53.51
ENSG00000139679	ENST00000620633	0.953911	0.944081	-0.0103577	0.13268	0.716097	0.716097	1	1	LPAR6	36.98
ENSG00000139687	ENST00000267163	0.977503	0.987313	0.00998542	0.155591	0.693716	0.693716	1	1	RB1	38.5
ENSG00000139718	ENST00000542440	0.67548	0.706008	0.0442041	0.398767	0.528528	0.528528	1	1	SETD1B	56.88
ENSG00000139726	ENST00000280557	0.970533	0.98174	0.0114809	0.111553	0.738772	0.738772	1	1	DENR	42.06
ENSG00000139734	ENST00000400324	0.432009	0.482353	0.11023	0.473047	0.492474	0.492474	1	1	DIAPH3	35.91
ENSG00000139737	ENST00000446759	0.120467	0.0833334	-0.368526	2.50931	0.114931	0.114931	1	1	SLAIN1	36.87
ENSG00000139908	ENST00000554420	0.579606	0.606061	0.0446308	0.0375217	0.846625	0.846625	1	1	TSSK4	50.36
ENSG00000139946	ENST00000267460	0.978249	0.966976	-0.0115908	0.117444	0.732223	0.732223	1	1	PELI2	39.92
ENSG00000139977	ENST00000556492	0.525184	0.478789	-0.0924891	1.89845	0.169963	0.169963	1	1	NAA30	37.29
ENSG00000140006	ENST00000267522	0.33231	0.369232	0.105355	0.489352	0.48512	0.48512	1	1	WDR89	41.2
ENSG00000140043	ENST00000555661	0.599237	0.597016	-0.00371381	0.000508498	0.982034	0.982034	1	1	PTGR2	42.1
ENSG00000140157	ENST00000398013	0.686734	0.656878	-0.0444488	0.775053	0.379832	0.379832	1	1	NIPA2	43.68
ENSG00000140259	ENST00000267812	0.966298	0.97973	0.0138049	0.0257715	0.87264	0.87264	1	1	MFAP1	43.93
ENSG00000140332	ENST00000557815	0.297456	0.310977	0.0444501	0.343821	0.558367	0.558367	1	1	TLE3	52.15
ENSG00000140379	ENST00000267953	0.981961	0.967213	-0.0151323	0.0259585	0.872182	0.872182	1	1	BCL2A1	38.47
ENSG00000140386	ENST00000564590	0.344495	0.30292	-0.128612	1.301	0.255545	0.255545	1	1	SCAPER	37.7
ENSG00000140395	ENST00000267973	0.811521	0.833333	0.0265234	0.128085	0.720845	0.720845	1	1	WDR61	43.3
ENSG00000140443	ENST00000559925	0.17856	0.180209	0.00919151	0.01254	0.910962	0.910962	1	1	IGF1R	44.56
ENSG00000140464	ENST00000564725	0.419756	0.419119	-0.00151791	0.000214206	0.988339	0.988339	1	1	PML	47.81
ENSG00000140488	ENST00000287202	0.811818	0.833333	0.0261568	0.0531	0.818016	0.818016	1	1	CELF6	48.5
ENSG00000140526	ENST00000352732	0.916032	0.943163	0.0291875	0.908906	0.341683	0.341683	1	1	ABHD2	44.01
ENSG00000140545	ENST00000617199	0.269204	0.24138	-0.109099	0.451952	0.502271	0.502271	1	1	MFGE8	55.57
ENSG00000140548	ENST00000268154	0.93503	0.938462	0.0036631	0.00301093	0.956301	0.956301	1	1	ZNF710	50.7
ENSG00000140553	ENST00000418476	0.822575	0.863285	0.0483057	1.20464	0.273863	0.273863	1	1	UNC45A	53.82
ENSG00000140564	ENST00000610579	0.849439	0.821302	-0.0336854	0.499874	0.48047	0.48047	1	1	FURIN	58.5
ENSG00000140598	ENST00000268206	0.930115	0.931232	0.00120062	0.000428538	0.983507	0.983507	1	1	EFL1	38.04
ENSG00000140691	ENST00000457010	0.656756	0.665856	0.0137614	0.0160179	0.899428	0.899428	1	1	ARMC5	58.18
ENSG00000140740	ENST00000268379	0.786456	0.816125	0.0370308	1.76967	0.185105	0.185105	1	1	UQCRC2	40.09
ENSG00000140749	ENST00000268389	0.809141	0.763636	-0.0578824	0.132834	0.715939	0.715939	1	1	IGSF6	40.71
ENSG00000140836	ENST00000268489	0.970859	0.963636	-0.00746757	0.0111012	0.916206	0.916206	1	1	ZFHX3	43.39
ENSG00000140950	ENST00000343629	0.699536	0.759035	0.0816315	0.380094	0.538332	0.538332	1	1	MEAK7	49.63
ENSG00000140987	ENST00000574940	0.210089	0.205882	-0.0202243	0.0106646	0.917864	0.917864	1	1	ZSCAN32	45.48
ENSG00000140992	ENST00000342085	0.81763	0.820478	0.00347821	0.0069346	0.933726	0.933726	1	1	PDPK1	52.5
ENSG00000140993	ENST00000396862	0.876078	0.860465	-0.0179819	0.0219312	0.882436	0.882436	1	1	TIGD7	43.98
ENSG00000141034	ENST00000268719	0.926721	0.934783	0.00866149	0.00603712	0.938154	0.938154	1	1	GID4	45.86
ENSG00000141068	ENST00000644974	0.400368	0.383177	-0.0438869	0.150825	0.698207	0.698207	1	1	KSR1	49.31
ENSG00000141076	ENST00000563094	0.134334	0.109155	-0.207558	1.23374	0.268163	0.268163	1	1	UTP4	43.98
ENSG00000141084	ENST00000317506	0.859711	0.888889	0.033376	0.356746	0.55107	0.55107	1	1	RANBP10	49.73
ENSG00000141101	ENST00000268802	0.91467	0.917404	0.00298498	0.00252058	0.960014	0.960014	1	1	NOB1	48.25
ENSG00000141295	ENST00000407215	0.467007	0.489426	0.0468881	0.327122	0.568073	0.568073	1	1	SCRN2	59.14
ENSG00000141376	ENST00000407086	0.417898	0.46129	0.0987902	1.27189	0.260913	0.260913	1	1	BCAS3	39.85
ENSG00000141380	ENST00000415083	0.75333	0.735985	-0.0232924	0.20822	0.648716	0.648716	1	1	SS18	35.21
ENSG00000141424	ENST00000269187	0.855312	0.820669	-0.0413467	0.436009	0.509899	0.509899	1	1	SLC39A6	39.44
ENSG00000141428	ENST00000592875	0.461634	0.48503	0.0494377	0.184537	0.668017	0.668017	1	1	C18orf21	41.17
ENSG00000141449	ENST00000580732	0.975904	1	0.0243915	0.0136067	0.907269	0.907269	1	1	GREB1L	40.54
ENSG00000141560	ENST00000269373	0.920887	0.932515	0.0125478	0.0223854	0.881234	0.881234	1	1	FN3KRP	53.21
ENSG00000141569	ENST00000269383	0.851753	0.846626	-0.00603745	0.00925761	0.923456	0.923456	1	1	TRIM65	54.86
ENSG00000141570	ENST00000269385	0.929204	0.935065	0.00628817	0.00262219	0.959217	0.959217	1	1	CBX8	60.55
ENSG00000141580	ENST00000392325	0.880831	0.870566	-0.0117231	0.116645	0.7331	0.7331	1	1	WDR45B	49.34
ENSG00000141682	ENST00000316660	0.886872	0.828416	-0.0681857	3.74319	0.0545909	0.0545909	1	1	PMAIP1	39.61
ENSG00000141698	ENST00000517701	0.445392	0.435897	-0.0215475	0.0366267	0.848443	0.848443	1	1	NT5C3B	48.91
ENSG00000141858	ENST00000533683	0.869243	0.851064	-0.0211355	0.0999081	0.752306	0.752306	1	1	SAMD1	64.5
ENSG00000141956	ENST00000422911	0.402365	0.403416	0.00260792	0.000415132	0.983767	0.983767	1	1	PRDM15	51.21
ENSG00000141968	ENST00000602142	0.807083	0.792275	-0.0185189	0.296299	0.586886	0.586886	1	1	VAV1	47.39
ENSG00000141971	ENST00000317040	0.596787	0.608	0.0186141	0.0238886	0.877342	0.877342	1	1	MVB12A	50.72
ENSG00000141985	ENST00000269886	0.925189	0.909747	-0.0168306	0.0675293	0.795266	0.795266	1	1	SH3GL1	57.17
ENSG00000142039	ENST00000269967	0.949782	0.95045	0.000703906	9.67273e-05	0.992164	0.992164	1	1	CCDC97	53.54
ENSG00000142065	ENST00000270001	0.913983	0.937107	0.024985	0.0865245	0.768982	0.768982	1	1	ZFP14	42.69
ENSG00000142082	ENST00000382743	0.574573	0.591667	0.0293155	0.0571315	0.81136	0.81136	1	1	SIRT3	48.53
ENSG00000142089	ENST00000399808	0.979764	0.981723	0.00199817	0.00139404	0.970258	0.970258	1	1	IFITM3	52.94
ENSG00000142185	ENST00000431901	0.0521835	0.0398595	-0.269407	2.32872	0.128761	0.128761	1	1	TRPM2	54.13
ENSG00000142197	ENST00000399151	0.956867	0.960648	0.00394378	0.00604633	0.938107	0.938107	1	1	DOP1B	47.09
ENSG00000142207	ENST00000382751	0.99615	0.997337	0.00119062	0.00097368	0.975142	0.975142	1	1	URB1	46.41
ENSG00000142252	ENST00000591607	0.572767	0.590909	0.031183	0.0590206	0.808327	0.808327	1	1	GEMIN7	50.44
ENSG00000142330	ENST00000494738	0.376051	0.289226	-0.262518	4.62672	0.0328111	0.0328111	1	1	CAPN10	54.58
ENSG00000142459	ENST00000270530	0.926482	0.879121	-0.0524725	0.206193	0.650315	0.650315	1	1	EVI5L	58.04
ENSG00000142507	ENST00000270586	0.919913	0.917976	-0.00210848	0.00217926	0.962818	0.962818	1	1	PSMB6	52.73
ENSG00000142534	ENST00000270625	0.945256	0.948946	0.00389614	0.302064	0.583273	0.583273	1	1	RPS11	53.08
ENSG00000142541	ENST00000391857	0.855827	0.86423	0.00977128	0.276821	0.59944	0.59944	1	1	RPL13A	52.27
ENSG00000142556	ENST00000270649	0.916597	0.929012	0.0134542	0.0499135	0.823467	0.823467	1	1	ZNF614	41.38
ENSG00000142634	ENST00000375980	0.995751	0.998661	0.00291888	0.00596808	0.938508	0.938508	1	1	EFHD2	56.77
ENSG00000142655	ENST00000356607	0.872188	0.881579	0.0107094	0.00712466	0.932826	0.932826	1	1	PEX14	45.03
ENSG00000142657	ENST00000270776	0.95381	0.948529	-0.00555133	0.0298385	0.863051	0.863051	1	1	PGD	47.54
ENSG00000142684	ENST00000374266	0.927315	0.922222	-0.00550748	0.00227849	0.961982	0.961982	1	1	ZNF593	62.53
ENSG00000142686	ENST00000270815	0.98615	0.967742	-0.0188426	0.0102206	0.919586	0.919586	1	1	C1orf216	53.21
ENSG00000142751	ENST00000374135	0.890716	0.880562	-0.0114656	0.0458889	0.83062	0.83062	1	1	GPN2	48.73
ENSG00000142798	ENST00000374695	0.917016	0.938502	0.02316	0.172004	0.678831	0.678831	1	1	HSPG2	56.09
ENSG00000142875	ENST00000370685	0.817544	0.798646	-0.0233874	0.242361	0.623106	0.623106	1	1	PRKACB	34.7
ENSG00000142945	ENST00000372224	0.875641	0.897849	0.0250462	0.0987261	0.753728	0.753728	1	1	KIF2C	49.08
ENSG00000143126	ENST00000271332	0.971354	0.974441	0.00317271	0.00278544	0.957968	0.957968	1	1	CELSR2	60.19
ENSG00000143149	ENST00000354775	0.926816	0.935685	0.00952373	0.037531	0.846606	0.846606	1	1	ALDH9A1	40.34
ENSG00000143156	ENST00000367811	0.649776	0.677966	0.0424692	0.066081	0.797424	0.797424	1	1	NME7	36.61
ENSG00000143158	ENST00000367846	0.903178	0.9	-0.00352543	0.00429982	0.947791	0.947791	1	1	MPC2	37.94
ENSG00000143162	ENST00000370509	0.995271	0.997277	0.0020132	0.00512662	0.942999	0.942999	1	1	CREG1	44.5
ENSG00000143179	ENST00000367879	0.785765	0.8	0.0179542	0.142763	0.705994	0.705994	1	1	UCK2	44.2
ENSG00000143190	ENST00000367865	0.125158	0.105691	-0.169053	1.82577	0.178324	0.178324	1	1	POU2F1	37.96
ENSG00000143228	ENST00000367900	0.498045	0.4375	-0.129613	0.562211	0.45435	0.45435	1	1	NUF2	36.44
ENSG00000143256	ENST00000368010	0.971319	0.954082	-0.017906	0.0549043	0.815006	0.815006	1	1	PFDN2	44.06
ENSG00000143258	ENST00000487163	0.320506	0.263889	-0.194373	1.35121	0.246606	0.246606	1	1	USP21	53.43
ENSG00000143303	ENST00000368218	0.405316	0.389831	-0.0389541	0.0328367	0.856407	0.856407	1	1	RRNAD1	51
ENSG00000143322	ENST00000502732	0.813162	0.850574	0.0449809	1.10318	0.294977	0.294977	1	1	ABL2	41.31
ENSG00000143363	ENST00000271620	0.52757	0.533334	0.0108662	0.00698021	0.933509	0.933509	1	1	PRUNE1	46.61
ENSG00000143368	ENST00000271628	0.993614	0.979661	-0.0141425	0.0538056	0.816832	0.816832	1	1	SF3B4	47.69
ENSG00000143374	ENST00000369064	0.625892	0.703124	0.116355	1.6757	0.197155	0.197155	1	1	TARS2	48.52
ENSG00000143387	ENST00000271651	0.968037	0.969697	0.00171381	8.73928e-05	0.992552	0.992552	1	1	CTSK	42.99
ENSG00000143390	ENST00000290524	0.738997	0.730141	-0.0120561	0.17968	0.672154	0.672154	1	1	RFX5	49.71
ENSG00000143398	ENST00000368888	0.379629	0.323344	-0.160478	1.1539	0.284173	0.284173	1	1	PIP5K1A	45.21
ENSG00000143401	ENST00000583931	0.88332	0.92349	0.0444723	1.28177	0.259075	0.259075	1	1	ANP32E	42.62
ENSG00000143409	ENST00000312210	0.22467	0.23967	0.0646332	0.108771	0.741931	0.741931	1	1	MINDY1	49.22
ENSG00000143443	ENST00000368926	0.991979	1	0.00805373	0.00128914	0.971398	0.971398	1	1	C1orf56	48.32
ENSG00000143457	ENST00000271732	0.936978	0.916667	-0.0219158	0.0485087	0.825929	0.825929	1	1	GOLPH3L	40.09
ENSG00000143476	ENST00000366991	0.772061	0.76065	-0.0148904	0.0778161	0.780599	0.780599	1	1	DTL	38.44
ENSG00000143507	ENST00000366899	0.988827	0.991736	0.00293702	0.0195387	0.888989	0.888989	1	1	DUSP10	41.32
ENSG00000143515	ENST00000672630	0.852431	0.838795	-0.0161262	0.291229	0.590101	0.590101	1	1	ATP8B2	52.39
ENSG00000143578	ENST00000368607	0.659274	0.680672	0.0319413	0.220594	0.639156	0.639156	1	1	CREB3L4	52.02
ENSG00000143643	ENST00000366661	0.799185	0.814634	0.0191461	0.0574561	0.810836	0.810836	1	1	TTC13	39.73
ENSG00000143669	ENST00000389793	0.81688	0.885748	0.0809402	4.80957	0.029584	0.029584	1	1	LYST	37.77
ENSG00000143740	ENST00000617596	0.749133	0.787736	0.0502465	0.397946	0.528952	0.528952	1	1	SNAP47	54.21
ENSG00000143748	ENST00000281701	0.605277	0.671428	0.10372	1.86019	0.174306	0.174306	1	1	NVL	41.56
ENSG00000143753	ENST00000323699	0.950645	0.943489	-0.00755647	0.0206591	0.885872	0.885872	1	1	DEGS1	46.06
ENSG00000143761	ENST00000272102	0.907977	0.89114	-0.0187172	0.961215	0.328197	0.328197	1	1	ARF1	52.33
ENSG00000143799	ENST00000366794	0.963964	0.98053	0.0170397	1.07744	0.300663	0.300663	1	1	PARP1	46.86
ENSG00000143862	ENST00000272217	0.94524	0.943601	-0.0017357	0.00123096	0.972051	0.972051	1	1	ARL8A	53.33
ENSG00000143870	ENST00000272227	0.995694	0.994408	-0.00129176	0.0033214	0.954106	0.954106	1	1	PDIA6	46.27
ENSG00000143891	ENST00000272252	0.922449	0.904348	-0.019818	0.0366318	0.848432	0.848432	1	1	GALM	45.25
ENSG00000144040	ENST00000272433	0.825246	0.875	0.0585418	0.429564	0.51304	0.51304	1	1	SFXN5	49.36
ENSG00000144118	ENST00000272519	0.884486	0.890675	0.00697309	0.0125266	0.91101	0.91101	1	1	RALB	46.37
ENSG00000144134	ENST00000409121	0.378109	0.333333	-0.126041	0.353363	0.552962	0.552962	1	1	RABL2A	49.92
ENSG00000144233	ENST00000272647	0.995416	0.998494	0.00308753	0.00569884	0.939908	0.939908	1	1	AMMECR1L	45.76
ENSG00000144306	ENST00000272732	0.329368	0.34375	0.0427377	0.0552122	0.814497	0.814497	1	1	SCRN3	37.9
ENSG00000144357	ENST00000487689	0.305239	0.309091	0.0125393	0.00251353	0.96007	0.96007	1	1	UBR3	36.88
ENSG00000144395	ENST00000431807	0.221597	0.215385	-0.0284332	0.010684	0.91779	0.91779	1	1	CCDC150	38.16
ENSG00000144401	ENST00000411432	0.144303	0.10434	-0.324265	1.31385	0.25322	0.25322	1	1	METTL21A	40.9
ENSG00000144455	ENST00000272902	0.701442	0.649038	-0.0776472	0.744972	0.389221	0.389221	1	1	SUMF1	39.53
ENSG00000144504	ENST00000459901	0.120981	0.0675677	-0.5825	4.90318	0.0280629	0.0280629	1	1	ANKMY1	49.38
ENSG00000144554	ENST00000287647	0.285068	0.397436	0.332306	3.19835	0.0753945	0.0753945	1	1	FANCD2	42.77
ENSG00000144560	ENST00000430365	0.953027	0.985222	0.0332239	0.811476	0.368888	0.368888	1	1	VGLL4	44.93
ENSG00000144589	ENST00000456909	0.812475	0.828375	0.0193815	0.124727	0.724376	0.724376	1	1	STK11IP	53.34
ENSG00000144645	ENST00000429492	0.644274	0.750919	0.153175	2.17922	0.141632	0.141632	1	1	OSBPL10	42.46
ENSG00000144655	ENST00000273153	0.999353	0.999473	0.000119968	0.000174454	0.989476	0.989476	1	1	CSRNP1	55.85
ENSG00000144659	ENST00000650617	0.886409	0.904872	0.020615	0.154346	0.694881	0.694881	1	1	SLC25A38	46.4
ENSG00000144736	ENST00000325599	0.763573	0.822222	0.0740012	0.567155	0.452375	0.452375	1	1	SHQ1	39.56
ENSG00000144744	ENST00000361055	0.760893	0.776523	0.0203336	0.131353	0.717458	0.717458	1	1	UBA3	37.06
ENSG00000144746	ENST00000273258	0.98208	0.98234	0.00026445	2.98385e-05	0.995648	0.995648	1	1	ARL6IP5	42.48
ENSG00000144749	ENST00000273261	0.665828	0.665666	-0.000242479	4.0219e-05	0.994947	0.994947	1	1	LRIG1	46.07
ENSG00000144827	ENST00000273359	0.778485	0.81496	0.0457904	0.403034	0.526333	0.526333	1	1	ABHD10	35.85
ENSG00000145012	ENST00000617246	0.645582	0.625905	-0.0309539	0.076128	0.782931	0.782931	1	1	LPP	39.17
ENSG00000145022	ENST00000273590	0.953494	0.919505	-0.0362982	0.363455	0.547353	0.547353	1	1	TCTA	53.23
ENSG00000145029	ENST00000497742	0.327653	0.273585	-0.180343	0.882656	0.348734	0.348734	1	1	NICN1	52.99
ENSG00000145088	ENST00000273668	0.754717	0.74269	-0.0160639	0.0310709	0.86028	0.86028	1	1	EAF2	36.14
ENSG00000145214	ENST00000273814	0.673913	0.66415	-0.0145919	0.0351523	0.851488	0.851488	1	1	DGKQ	60.54
ENSG00000145220	ENST00000343470	0.723469	0.75352	0.0406982	0.162634	0.687221	0.687221	1	1	LYAR	44
ENSG00000145331	ENST00000273962	0.54321	0.606558	0.110304	0.407345	0.524131	0.524131	1	1	TRMT10A	35.05
ENSG00000145332	ENST00000425278	0.306107	0.289003	-0.0574979	0.341123	0.559913	0.559913	1	1	KLHL8	38.23
ENSG00000145375	ENST00000274008	0.48819	0.51144	0.0465265	0.279912	0.597411	0.597411	1	1	SPATA5	37.39
ENSG00000145391	ENST00000274031	0.809703	0.752606	-0.0731258	2.9579	0.0871777	0.0871777	1	1	SETD7	42.84
ENSG00000145416	ENST00000274056	0.744059	0.83019	0.109534	0.982998	0.322791	0.322791	1	1	MARCHF1	35.61
ENSG00000145425	ENST00000274065	0.964879	0.967197	0.00239939	0.151477	0.697588	0.697588	1	1	RPS3A	41.26
ENSG00000145494	ENST00000274137	0.946995	0.97351	0.0276144	0.104424	0.746959	0.746959	1	1	NDUFS6	48.31
ENSG00000145604	ENST00000274254	0.527	0.522371	-0.00882211	0.00959081	0.922095	0.922095	1	1	SKP2	39.26
ENSG00000145632	ENST00000274289	0.830031	0.856787	0.0317265	0.621592	0.431493	0.431493	1	1	PLK2	41.73
ENSG00000145703	ENST00000274364	0.3805	0.386432	0.0154691	0.0430259	0.835911	0.835911	1	1	IQGAP2	40.46
ENSG00000145736	ENST00000274400	0.372182	0.369699	-0.00669291	0.00276434	0.958127	0.958127	1	1	GTF2H2	38.44
ENSG00000145743	ENST00000542267	0.287299	0.258387	-0.106066	0.302983	0.582701	0.582701	1	1	FBXL17	35.81
ENSG00000145819	ENST00000645722	0.375736	0.459015	0.200195	3.49633	0.0631288	0.0631288	1	1	ARHGAP26	42.17
ENSG00000145882	ENST00000507621	0.229592	0.181819	-0.233295	1.24006	0.266944	0.266944	1	1	PCYOX1L	50.1
ENSG00000145912	ENST00000274606	0.932544	0.935294	0.00294495	0.00380298	0.950895	0.950895	1	1	NHP2	52.05
ENSG00000145982	ENST00000274680	0.874716	0.899497	0.0279366	0.127826	0.721116	0.721116	1	1	FARS2	42.02
ENSG00000145990	ENST00000379287	0.548246	0.559577	0.0204568	0.0482847	0.826324	0.826324	1	1	GFOD1	44.97
ENSG00000146007	ENST00000274712	0.957079	0.949102	-0.00837003	0.0413617	0.839071	0.839071	1	1	ZMAT2	43.69
ENSG00000146021	ENST00000309755	0.618047	0.647799	0.0470147	0.207992	0.648895	0.648895	1	1	KLHL3	42.71
ENSG00000146143	ENST00000615550	0.719604	0.78882	0.0918368	0.988856	0.321357	0.321357	1	1	PRIM2	37.46
ENSG00000146243	ENST00000369940	0.794816	0.887324	0.1101	0.703455	0.402738	0.402738	1	1	IRAK1BP1	37.22
ENSG00000146282	ENST00000369536	0.957767	0.984615	0.0276469	0.136931	0.711786	0.711786	1	1	RARS2	38.29
ENSG00000146350	ENST00000275159	0.516129	0.525641	0.0182611	0.0251919	0.874068	0.874068	1	1	TBC1D32	35.75
ENSG00000146386	ENST00000367660	0.976051	0.97561	-0.000451775	4.64059e-05	0.994572	0.994572	1	1	ABRACL	44.13
ENSG00000146409	ENST00000275227	0.816541	0.856288	0.0475289	0.285441	0.593816	0.593816	1	1	SLC18B1	39.67
ENSG00000146476	ENST00000367294	0.835652	0.851239	0.0184806	0.0325206	0.857093	0.857093	1	1	ARMT1	39.28
ENSG00000146540	ENST00000465681	0.35467	0.32374	-0.0912479	0.314905	0.575384	0.575384	1	1	C7orf50	57.69
ENSG00000146670	ENST00000275517	0.905376	0.916944	0.0126956	0.0419487	0.837949	0.837949	1	1	CDCA5	52.67
ENSG00000146731	ENST00000275603	0.914193	0.928137	0.0151379	0.350946	0.554322	0.554322	1	1	CCT6A	41.19
ENSG00000146776	ENST00000419735	0.500385	0.485148	-0.0309237	0.0435675	0.834896	0.834896	1	1	ATXN7L1	45.55
ENSG00000146859	ENST00000275767	0.956082	0.965854	0.0101684	0.019094	0.890252	0.890252	1	1	TMEM140	43.02
ENSG00000146918	ENST00000409339	0.187198	0.166599	-0.116581	0.625388	0.430093	0.430093	1	1	NCAPG2	41.8
ENSG00000147065	ENST00000360270	0.999654	0.999423	-0.000231481	0.000348602	0.985124	0.985124	1	1	MSN	44.63
ENSG00000147099	ENST00000648577	0.168063	0.144509	-0.151	0.534918	0.465498	0.465498	1	1	HDAC8	40.05
ENSG00000147121	ENST00000344302	0.596192	0.578947	-0.029352	0.0787409	0.779333	0.779333	1	1	KRBOX4	41.17
ENSG00000147124	ENST00000377065	0.559413	0.508948	-0.0945411	0.47642	0.490937	0.490937	1	1	ZNF41	43.28
ENSG00000147155	ENST00000495186	0.903835	0.895408	-0.00936668	0.0285675	0.865971	0.865971	1	1	EBP	49.44
ENSG00000147164	ENST00000374274	0.849194	0.848404	-0.000930909	0.0002558	0.987257	0.987257	1	1	SNX12	42.55
ENSG00000147174	ENST00000373696	0.904051	1	0.100869	0.346244	0.556985	0.556985	1	1	GCNA	44.7
ENSG00000147324	ENST00000276282	0.990668	0.98294	-0.00783169	0.043123	0.835729	0.835729	1	1	MFHAS1	44.15
ENSG00000147383	ENST00000440023	0.745626	0.689655	-0.0780322	0.227158	0.634217	0.634217	1	1	NSDHL	45.97
ENSG00000147400	ENST00000370277	0.989814	0.990476	0.000668521	4.37268e-05	0.994731	0.994731	1	1	CETN2	43.33
ENSG00000147408	ENST00000522854	0.240134	0.228422	-0.0499991	0.23697	0.626995	0.626995	1	1	CSGALNACT1	41.74
ENSG00000147457	ENST00000397677	0.459864	0.32371	-0.351083	5.92348	0.0159173	0.0159173	1	1	CHMP7	46.73
ENSG00000147471	ENST00000328195	0.891775	0.905109	0.0148423	0.0505728	0.822325	0.822325	1	1	PLPBP	43.58
ENSG00000147684	ENST00000276689	0.865241	0.902516	0.0421784	0.482069	0.488382	0.488382	1	1	NDUFB9	45.43
ENSG00000147687	ENST00000276692	0.648497	0.675	0.0400546	0.119521	0.729959	0.729959	1	1	TATDN1	40.76
ENSG00000147813	ENST00000464332	0.33572	0.310736	-0.0773357	0.310715	0.577934	0.577934	1	1	NAPRT	67.89
ENSG00000147905	ENST00000336755	0.780754	0.760102	-0.0268074	1.12543	0.290174	0.290174	1	1	ZCCHC7	36.61
ENSG00000147912	ENST00000432825	0.832161	0.852941	0.0246647	0.0478936	0.827018	0.827018	1	1	FBXO10	46.46
ENSG00000147955	ENST00000277010	0.86076	0.885572	0.0284182	0.129059	0.719831	0.719831	1	1	SIGMAR1	57.41
ENSG00000148110	ENST00000375344	0.916931	0.908	-0.00978826	0.0205082	0.886287	0.886287	1	1	MFSD14B	40.65
ENSG00000148153	ENST00000374242	0.84987	0.861445	0.0135288	0.0246326	0.875462	0.875462	1	1	INIP	40.09
ENSG00000148154	ENST00000374279	0.96421	0.965544	0.00138245	0.00225328	0.962192	0.962192	1	1	UGCG	40.18
ENSG00000148158	ENST00000374232	0.98403	0.983871	-0.00016205	1.22381e-05	0.997213	0.997213	1	1	SNX30	44.28
ENSG00000148175	ENST00000286713	0.985307	0.988212	0.00294465	0.00834367	0.927321	0.927321	1	1	STOM	39.57
ENSG00000148218	ENST00000409155	0.819367	0.835556	0.0195643	0.0676515	0.795085	0.795085	1	1	ALAD	51.37
ENSG00000148248	ENST00000371989	0.892202	0.907261	0.0167381	0.327772	0.567689	0.567689	1	1	SURF4	52.38
ENSG00000148291	ENST00000371964	0.949405	0.942308	-0.00750341	0.00256198	0.959688	0.959688	1	1	SURF2	59.58
ENSG00000148296	ENST00000372022	0.949329	0.967552	0.019013	0.107499	0.743391	0.743391	1	1	SURF6	52.81
ENSG00000148300	ENST00000371942	0.93864	0.950769	0.0128398	0.0456704	0.831018	0.831018	1	1	REXO4	51.72
ENSG00000148335	ENST00000372483	0.397157	0.431373	0.0826401	0.275012	0.600635	0.600635	1	1	NTMT1	55.42
ENSG00000148356	ENST00000323301	0.444028	0.431818	-0.0278814	0.0410166	0.839735	0.839735	1	1	LRSAM1	51.44
ENSG00000148459	ENST00000376215	0.87037	0.883333	0.0147839	0.0109008	0.916963	0.916963	1	1	PDSS1	44.16
ENSG00000148572	ENST00000277746	0.963636	0.968153	0.004676	0.00311567	0.955549	0.955549	1	1	NRBF2	42.23
ENSG00000148606	ENST00000372371	0.917586	0.948276	0.0328996	0.32343	0.570262	0.570262	1	1	POLR3A	44.69
ENSG00000148672	ENST00000277865	0.992674	0.994266	0.00160269	0.0041334	0.948809	0.948809	1	1	GLUD1	42.02
ENSG00000148700	ENST00000356080	0.86359	0.826237	-0.0442167	1.36252	0.244646	0.244646	1	1	ADD3	38.65
ENSG00000148834	ENST00000369713	0.919091	0.918182	-0.000989605	0.000185469	0.989149	0.989149	1	1	GSTO1	41.43
ENSG00000148840	ENST00000278070	0.837042	0.848076	0.013096	0.0689502	0.793172	0.793172	1	1	PPRC1	51.98
ENSG00000148842	ENST00000369878	0.743307	0.619791	-0.181727	3.74736	0.0544577	0.0544577	1	1	CNNM2	42.59
ENSG00000148943	ENST00000278193	0.974214	0.970443	-0.00387806	0.0109418	0.916807	0.916807	1	1	LIN7C	36.98
ENSG00000148985	ENST00000300730	0.314607	0.341463	0.081917	0.427018	0.51429	0.51429	1	1	PGAP2	50.46
ENSG00000149016	ENST00000469480	0.16922	0.181035	0.067491	0.0880436	0.767021	0.767021	1	1	TUT1	48.7
ENSG00000149084	ENST00000278353	0.86576	0.859155	-0.00765912	0.0135284	0.907535	0.907535	1	1	HSD17B12	38.14
ENSG00000149089	ENST00000395787	0.716546	0.703297	-0.0186629	0.021318	0.884079	0.884079	1	1	APIP	40.43
ENSG00000149115	ENST00000358252	0.718158	0.744565	0.0361106	0.162757	0.687109	0.687109	1	1	TNKS1BP1	55.55
ENSG00000149196	ENST00000278483	0.7247	0.72549	0.00108928	0.000121571	0.991215	0.991215	1	1	HIKESHI	37.86
ENSG00000149212	ENST00000536441	0.908954	0.890021	-0.0210496	0.631984	0.427675	0.427675	1	1	SESN3	35.27
ENSG00000149257	ENST00000524558	0.293308	0.22917	-0.246759	1.26213	0.262744	0.262744	1	1	SERPINH1	55.42
ENSG00000149308	ENST00000278612	0.932463	0.952118	0.0208593	0.212255	0.645562	0.645562	1	1	NPAT	40.27
ENSG00000149357	ENST00000278671	0.941336	0.955801	0.0152492	0.0750965	0.78437	0.78437	1	1	LAMTOR1	47.92
ENSG00000149474	ENST00000435364	0.596452	0.620322	0.0392391	0.160704	0.688984	0.688984	1	1	KAT14	42.63
ENSG00000149485	ENST00000350997	0.879641	0.872294	-0.00838652	0.051627	0.820514	0.820514	1	1	FADS1	50.81
ENSG00000149541	ENST00000265471	0.859813	0.854271	-0.00646612	0.00663615	0.935165	0.935165	1	1	B3GAT3	53.96
ENSG00000149547	ENST00000278903	0.876779	0.890339	0.0153477	0.0746616	0.78498	0.78498	1	1	EI24	43.38
ENSG00000149657	ENST00000279068	0.925013	0.917279	-0.00839549	0.0328931	0.856285	0.856285	1	1	LSM14B	54.16
ENSG00000149679	ENST00000279101	0.995149	1	0.00486281	0.00247717	0.96036	0.96036	1	1	CABLES2	59.62
ENSG00000149782	ENST00000540288	0.330664	0.358472	0.0807497	0.445075	0.505538	0.505538	1	1	PLCB3	60.31
ENSG00000150093	ENST00000302278	0.967622	0.95931	-0.00862699	0.0980149	0.754587	0.754587	1	1	ITGB1	39.16
ENSG00000150347	ENST00000279873	0.886986	0.911301	0.0270439	0.675959	0.412069	0.412069	1	1	ARID5B	40.32
ENSG00000150401	ENST00000375403	0.541762	0.569231	0.0494588	0.170391	0.680256	0.680256	1	1	DCUN1D2	44.89
ENSG00000150779	ENST00000504148	0.736255	0.708738	-0.0380912	0.0986504	0.753819	0.753819	1	1	TIMM8B	46.22
ENSG00000150907	ENST00000379561	0.998656	0.998929	0.000273277	0.000194252	0.988895	0.988895	1	1	FOXO1	42
ENSG00000150938	ENST00000280527	0.896044	0.885518	-0.0118165	0.120838	0.728534	0.728534	1	1	CRIM1	40.27
ENSG00000151006	ENST00000486499	0.825106	0.854167	0.0346147	0.0459076	0.830586	0.830586	1	1	PRSS53	58.82
ENSG00000151014	ENST00000280614	0.801838	0.802885	0.00130418	0.000263844	0.987058	0.987058	1	1	NOCT	44.82
ENSG00000151065	ENST00000280665	0.715881	0.763157	0.0639509	0.215534	0.643025	0.643025	1	1	DCP1B	38.72
ENSG00000151093	ENST00000280701	0.683284	0.721311	0.0541597	0.117928	0.731694	0.731694	1	1	OXSM	42
ENSG00000151116	ENST00000396197	0.670162	0.689188	0.0279956	0.0372672	0.84714	0.84714	1	1	UEVLD	40.83
ENSG00000151287	ENST00000376019	0.223501	0.22093	-0.0115695	0.00231621	0.961668	0.961668	1	1	TEX30	40.96
ENSG00000151304	ENST00000339397	0.991675	0.99095	-0.000731466	0.000108837	0.991688	0.991688	1	1	SRFBP1	36.16
ENSG00000151413	ENST00000281081	0.648087	0.701149	0.0786952	0.342528	0.559107	0.559107	1	1	NUBPL	38.49
ENSG00000151414	ENST00000367385	0.932534	0.922756	-0.0105409	0.0462234	0.830014	0.830014	1	1	NEK7	35.84
ENSG00000151461	ENST00000357604	0.96593	0.973727	0.00804015	0.0709694	0.790235	0.790235	1	1	UPF2	40.23
ENSG00000151465	ENST00000281141	0.784918	0.797619	0.0160522	0.0966801	0.75621	0.75621	1	1	CDC123	42.91
ENSG00000151470	ENST00000502887	0.249739	0.231707	-0.0749408	0.0988466	0.753582	0.753582	1	1	C4orf33	35.63
ENSG00000151474	ENST00000357447	0.736997	0.764045	0.0360429	0.0838171	0.772523	0.772523	1	1	FRMD4A	43.78
ENSG00000151503	ENST00000534548	0.822147	0.822835	0.000836223	0.000275332	0.98678	0.98678	1	1	NCAPD3	43.33
ENSG00000151553	ENST00000369248	0.913013	0.851358	-0.0699181	3.68348	0.0565358	0.0565358	1	1	FAM160B1	39.9
ENSG00000151611	ENST00000647947	0.262148	0.220588	-0.172612	0.416444	0.519539	0.519539	1	1	MMAA	38.78
ENSG00000151657	ENST00000379562	0.762162	0.73913	-0.0306849	0.133696	0.715059	0.715059	1	1	KIN	39.94
ENSG00000151687	ENST00000313581	0.325081	0.323529	-0.00478349	0.00046921	0.982742	0.982742	1	1	ANKAR	37.84
ENSG00000151692	ENST00000320892	0.983279	0.994444	0.0112915	0.0214057	0.883843	0.883843	1	1	RNF144A	44.88
ENSG00000151726	ENST00000281455	0.711602	0.731507	0.027588	0.939468	0.333715	0.333715	1	1	ACSL1	44.71
ENSG00000151743	ENST00000281471	0.620145	0.613636	-0.0105518	0.00543766	0.941299	0.941299	1	1	AMN1	40.53
ENSG00000151746	ENST00000551848	0.459685	0.439782	-0.0442627	0.173384	0.677618	0.677618	1	1	BICD1	40.45
ENSG00000151779	ENST00000281513	0.984792	0.987421	0.0026667	0.00929168	0.923315	0.923315	1	1	NBAS	38.12
ENSG00000151806	ENST00000281543	0.824446	0.764535	-0.075444	1.38903	0.240124	0.240124	1	1	GUF1	33.76
ENSG00000152117	ENST00000438378	0.995075	0.99537	0.000297139	3.55978e-05	0.995246	0.995246	1	1	SMPD4BP	53.93
ENSG00000152127	ENST00000409645	0.825255	0.910287	0.098067	5.05198	0.0258117	0.0258117	1	1	MGAT5	42.88
ENSG00000152133	ENST00000409774	0.672777	0.739423	0.0944569	0.8227	0.365605	0.365605	1	1	GPATCH11	38.7
ENSG00000152219	ENST00000282032	0.81386	0.865922	0.0620061	0.560214	0.455151	0.455151	1	1	ARL14EP	36.4
ENSG00000152229	ENST00000409746	0.95724	0.966667	0.00979922	0.00808994	0.928432	0.928432	1	1	PSTPIP2	42.75
ENSG00000152359	ENST00000428202	0.619273	0.657407	0.0597568	0.232474	0.630281	0.630281	1	1	POC5	37.26
ENSG00000152404	ENST00000282251	0.899284	0.90113	0.00205056	0.00123664	0.971986	0.971986	1	1	CWF19L2	36.3
ENSG00000152409	ENST00000396137	0.999914	1	8.56788e-05	9.61866e-06	0.997529	0.997529	1	1	JMY	40.21
ENSG00000152455	ENST00000378331	0.617352	0.564626	-0.0892768	0.619743	0.432178	0.432178	1	1	SUV39H2	39.96
ENSG00000152484	ENST00000282344	0.932192	0.902299	-0.0325935	0.633042	0.42729	0.42729	1	1	USP12	38.81
ENSG00000152642	ENST00000282541	0.898836	0.921569	0.0249769	0.136696	0.712023	0.712023	1	1	GPD1L	44.49
ENSG00000152683	ENST00000435660	0.383347	0.402986	0.0499592	0.186324	0.666511	0.666511	1	1	SLC30A6	39.74
ENSG00000152684	ENST00000274311	0.981516	0.965116	-0.0168494	0.0218558	0.882637	0.882637	1	1	PELO	38.89
ENSG00000152767	ENST00000319562	0.66539	0.670812	0.00811485	0.00218984	0.962728	0.962728	1	1	FARP1	44.52
ENSG00000153006	ENST00000513458	0.892482	0.894737	0.00252326	0.00172495	0.966917	0.966917	1	1	SREK1IP1	36.21
ENSG00000153044	ENST00000283006	0.891276	0.879808	-0.0129513	0.0287993	0.865434	0.865434	1	1	CENPH	42.62
ENSG00000153113	ENST00000509529	0.0987128	0.112079	0.126991	0.63343	0.427148	0.427148	1	1	CAST	39.41
ENSG00000153147	ENST00000283131	0.979308	0.982398	0.00315005	0.0292003	0.864509	0.864509	1	1	SMARCA5	35.39
ENSG00000153179	ENST00000542104	0.874633	0.865878	-0.0100607	0.0420505	0.837755	0.837755	1	1	RASSF3	43.87
ENSG00000153201	ENST00000283195	0.978183	0.981897	0.0037901	0.0712766	0.789793	0.789793	1	1	RANBP2	39.01
ENSG00000153214	ENST00000283206	0.745483	0.755459	0.0132941	0.0288457	0.865326	0.865326	1	1	TMEM87B	39.49
ENSG00000153391	ENST00000592173	0.686357	0.713332	0.0385481	0.159935	0.689691	0.689691	1	1	INO80C	42.29
ENSG00000153395	ENST00000283415	0.878303	0.929328	0.0564708	0.794419	0.373957	0.373957	1	1	LPCAT1	56.13
ENSG00000153406	ENST00000574733	0.12323	0.112995	-0.0867089	0.139661	0.709058	0.709058	1	1	NMRAL1	49.29
ENSG00000153443	ENST00000590891	0.757168	0.781482	0.0316059	0.187376	0.665628	0.665628	1	1	UBALD1	64.7
ENSG00000153531	ENST00000612156	0.990705	0.995081	0.00440762	0.0342228	0.853442	0.853442	1	1	ADPRHL1	55.43
ENSG00000153561	ENST00000283632	0.953569	0.955739	0.00227366	0.0154068	0.901356	0.901356	1	1	RMND5A	40.31
ENSG00000153767	ENST00000283875	0.904925	0.953125	0.0518933	0.152491	0.696628	0.696628	1	1	GTF2E1	38.04
ENSG00000153774	ENST00000283882	0.853323	0.902597	0.0561384	0.808988	0.369621	0.369621	1	1	CFDP1	42.3
ENSG00000153832	ENST00000283946	0.860656	0.882353	0.0248974	0.0169792	0.896471	0.896471	1	1	FBXO36	43.78
ENSG00000153879	ENST00000585933	0.310123	0.349575	0.119748	1.48817	0.224097	0.224097	1	1	CEBPG	43.83
ENSG00000153936	ENST00000370550	0.974912	0.975638	0.000744546	0.000415667	0.983756	0.983756	1	1	HS2ST1	36.82
ENSG00000154059	ENST00000284202	0.853763	0.859375	0.00655196	0.00870675	0.925761	0.925761	1	1	IMPACT	38.32
ENSG00000154122	ENST00000284268	0.675701	0.647322	-0.0429069	0.255251	0.61402	0.61402	1	1	ANKH	43.86
ENSG00000154124	ENST00000284274	0.945422	0.945675	0.000268376	9.00019e-05	0.992441	0.992441	1	1	OTULIN	41.68
ENSG00000154127	ENST00000284273	0.940065	0.943885	0.00405621	0.0386348	0.844396	0.844396	1	1	UBASH3B	45.84
ENSG00000154174	ENST00000284320	0.972709	0.978962	0.00640764	0.0266723	0.870452	0.870452	1	1	TOMM70	38.43
ENSG00000154511	ENST00000615519	0.193879	0.205358	0.0575241	0.0691305	0.792908	0.792908	1	1	DIPK1A	39.43
ENSG00000154719	ENST00000352957	0.965229	0.975	0.0100716	0.00749108	0.931125	0.931125	1	1	MRPL39	37.94
ENSG00000154743	ENST00000446004	0.287958	0.290323	0.00817718	0.00217036	0.962894	0.962894	1	1	TSEN2	43.26
ENSG00000154803	ENST00000285071	0.763772	0.81672	0.0670274	1.07128	0.302045	0.302045	1	1	FLCN	53.29
ENSG00000154839	ENST00000285116	0.894944	0.914894	0.0220469	0.0396603	0.842371	0.842371	1	1	SKA1	39.35
ENSG00000154920	ENST00000507616	0.310198	0.333333	0.0719328	0.143347	0.705422	0.705422	1	1	EME1	47.88
ENSG00000154930	ENST00000323482	0.882993	0.950341	0.0735039	4.94266	0.0274462	0.0274462	1	1	ACSS1	52
ENSG00000154945	ENST00000285243	0.976646	0.988468	0.0120319	0.080347	0.777153	0.777153	1	1	ANKRD40	44.45
ENSG00000154978	ENST00000285279	0.574915	0.543713	-0.0558009	0.647358	0.42212	0.42212	1	1	VOPP1	46.42
ENSG00000155008	ENST00000373173	0.990974	0.991803	0.000836915	7.85664e-05	0.992938	0.992938	1	1	APOOL	37.14
ENSG00000155034	ENST00000382368	0.680293	0.764706	0.116968	1.15105	0.284766	0.284766	1	1	FBXL18	54.7
ENSG00000155090	ENST00000285407	0.985525	0.986543	0.0010325	0.00531909	0.941941	0.941941	1	1	KLF10	47.85
ENSG00000155097	ENST00000518738	0.843678	0.828794	-0.0177996	0.062919	0.802227	0.802227	1	1	ATP6V1C1	38.39
ENSG00000155111	ENST00000413605	0.428009	0.390294	-0.0922434	1.59148	0.208747	0.208747	1	1	CDK19	39.87
ENSG00000155115	ENST00000329970	0.971098	0.95814	-0.0134342	0.0346774	0.852483	0.852483	1	1	GTF3C6	45.08
ENSG00000155256	ENST00000370610	0.165923	0.159306	-0.0406946	0.155207	0.694075	0.694075	1	1	ZFYVE27	48.53
ENSG00000155304	ENST00000285667	0.998645	0.995227	-0.0034286	0.00466212	0.945639	0.945639	1	1	HSPA13	36.7
ENSG00000155307	ENST00000400566	0.937604	0.850932	-0.0969958	2.43012	0.12078	0.12078	1	1	SAMSN1	36.33
ENSG00000155366	ENST00000285735	0.0625165	0.0517249	-0.18949	0.600994	0.439216	0.439216	1	1	RHOC	57.2
ENSG00000155380	ENST00000369626	0.690739	0.766478	0.104044	1.47915	0.225499	0.225499	1	1	SLC16A1	40.9
ENSG00000155393	ENST00000299192	0.937243	0.939252	0.00214138	0.000853318	0.976728	0.976728	1	1	HEATR3	42.46
ENSG00000155438	ENST00000285814	0.785461	0.793919	0.0107105	0.0247682	0.875122	0.875122	1	1	NIFK	42.98
ENSG00000155545	ENST00000381213	0.323748	0.322527	-0.00377691	0.00337379	0.953746	0.953746	1	1	MIER3	38.91
[truncated: 1,547 more rows]

## Sheet: ETV6-RUNX1 and like
gene	iso	ratio_Control	ratio_Treatment	odd	stat	pval	genePval	FDR	geneFDR	Symbol	GC
[truncated: 3,298 more rows]

[truncated: 9 more sheets: iAMP21, KMT2A, MEF2D, NUTM1, PAX5_p.P80R, PAX5alt, ZNF384 and like, Unknown-all, Unknown-DUX4-like]
